# Supplementary material for: A 1.7‐Mb chromosomal inversion downstream of a PpOFP1 gene is responsible for flat fruit shape in peach
Source: Plant Biotechnol J. 2020 Aug 17;19(1):192–205. doi: 10.1111/pbi.13455 (PMC7769229; doi:10.1111/pbi.13455)
Supplement: Supplementary file 2 — Table S1 Overview of the PacBio‐Seq libraries. Table S2 SVs identified in the genome of cv. 124 Pan compared with the ‘Lovell’ reference genome. Table S3 Identification of genotypes at the S locus in peach germplasm using PCR‐based method (red color indicates presence of different haplotypes). Table S4 Identification of genotypes at the S locus in peach germplasm using the sequence‐based method. Table S5 Heterozygous SNPs detected in an approximately 225‐Kb upstream region of PpOFP1 in flat peach cv. 124 Pan. Table S6 Sequencing‐based genotyping of peach accessions based on 63 heterozygous SNPs in the S locus. Table S7 The presence of alternative allele in flat and round peach accessions. Table S8 Sequences of primers used for cloning and qRT‐PCR. Table S9 Expression of genes within a 3‐Mb region between 26 and 29 Mb on Chr6. Table S10 Putative cis‐elements in a 1.5‐kb region downstream of the PB site of the 1.7‐Mb inversion on Chr6. [file PBI-19-192-s001.xlsx]

## Sheet: Table S1
Table S1 Overview of the PacBio-Seq libraries
Read type	Read base	Read Number	Read length (max)	Read length (mean)	Read length (N50)
Polymerase	2668422800	157582	87761	16870	24846
Insertion size	2070008411	157582	68463	13136	17876
Subreads	2665260683	234895	68463	11304	16503

## Sheet: Table S2
Table S2 SVs identfied in the genome of cv. 124 Pan compared with the ‘Lovell’ reference genome
Location	Related genes	Chromosome	Start	End	SV type	Description
intergenic	NONE(dist=NONE),Prupe.1G000100_v2.0.a1(dist=22976)	Pp01	763	17500	Deletion	DEL:a 16737bp deletion
intergenic	NONE(dist=NONE),Prupe.1G000100_v2.0.a1(dist=6227)	Pp01	34249	34249	Insersion	INS:a 159bp insersion
intronic	Prupe.1G000100_v2.0.a1	Pp01	42068	42068	Insersion	INS:a 285bp insersion
intronic	Prupe.1G000500_v2.0.a1	Pp01	79956	79956	Insersion	INS:a 613bp insersion
intergenic	Prupe.1G000800_v2.0.a1(dist=3046),Prupe.1G000900_v2.0.a1(dist=5493)	Pp01	120972	126335	Deletion	DEL:a 5363bp deletion
intergenic	Prupe.1G001000_v2.0.a1(dist=5150),Prupe.1G001100_v2.0.a1(dist=13550)	Pp01	166802	166830	Deletion	DEL:a 28bp deletion
intergenic	Prupe.1G001000_v2.0.a1(dist=10060),Prupe.1G001100_v2.0.a1(dist=8668)	Pp01	171712	171712	Insersion	INS:a 42bp insersion
intergenic	Prupe.1G001000_v2.0.a1(dist=13337),Prupe.1G001100_v2.0.a1(dist=5391)	Pp01	174989	174989	Insersion	INS:a 21bp insersion
intronic	Prupe.1G002400_v2.0.a1	Pp01	254384	254384	Insersion	INS:a 323bp insersion
intergenic	Prupe.1G002500_v2.0.a1(dist=8611),Prupe.1G002600_v2.0.a1(dist=6817)	Pp01	270310	270310	Insersion	INS:a 45bp insersion
intergenic	Prupe.1G002600_v2.0.a1(dist=3921),Prupe.1G002700_v2.0.a1(dist=5018)	Pp01	283997	284081	Deletion	DEL:a 84bp deletion
intronic	Prupe.1G003100_v2.0.a1	Pp01	334462	334462	Insersion	INS:a 97bp insersion
intergenic	Prupe.1G005400_v2.0.a1(dist=2267),Prupe.1G005500_v2.0.a1(dist=6009)	Pp01	472554	472554	Insersion	INS:a 598bp insersion
intergenic	Prupe.1G007400_v2.0.a1(dist=4489),Prupe.1G007500_v2.0.a1(dist=1924)	Pp01	645624	645624	Insersion	INS:a 53bp insersion
upstream	Prupe.1G007600_v2.0.a1	Pp01	654281	654336	Deletion	DEL:a 55bp deletion
exonic	Prupe.1G007700_v2.0.a1	Pp01	656056	660668	Deletion	DEL:a 4612bp deletion
exonic	Prupe.1G007800_v2.0.a1	Pp01	663044	667877	Deletion	DEL:a 4833bp deletion
upstream;downstream	Prupe.1G013800_v2.0.a1;Prupe.1G013700_v2.0.a1	Pp01	1035901	1035971	Deletion	DEL:a 70bp deletion
intergenic	Prupe.1G014100_v2.0.a1(dist=1031),Prupe.1G014300_v2.0.a1(dist=3115)	Pp01	1054581	1054606	Deletion	DEL:a 25bp deletion
exonic	Prupe.1G014600_v2.0.a1	Pp01	1074861	1074885	Deletion	DEL:a 24bp deletion
downstream	Prupe.1G014700_v2.0.a1	Pp01	1079333	1079355	Deletion	DEL:a 22bp deletion
intergenic	Prupe.1G015200_v2.0.a1(dist=2538),Prupe.1G015300_v2.0.a1(dist=3043)	Pp01	1100740	1102455	Deletion	DEL:a 1715bp deletion
downstream	Prupe.1G015400_v2.0.a1	Pp01	1109699	1110033	Deletion	DEL:a 334bp deletion
intergenic	Prupe.1G016100_v2.0.a1(dist=3469),Prupe.1G016200_v2.0.a1(dist=6415)	Pp01	1154527	1154914	Deletion	DEL:a 387bp deletion
upstream	Prupe.1G017900_v2.0.a1	Pp01	1239797	1243088	Deletion	DEL:a 3291bp deletion
intergenic	Prupe.1G017900_v2.0.a1(dist=5706),Prupe.1G018000_v2.0.a1(dist=11712)	Pp01	1244523	1244523	Insersion	INS:a 31bp insersion
downstream	Prupe.1G018300_v2.0.a1,Prupe.1G018400_v2.0.a1	Pp01	1291912	1291937	Deletion	DEL:a 25bp deletion
downstream	Prupe.1G019900_v2.0.a1	Pp01	1391386	1391386	Insersion	INS:a NAbp insersion
upstream	Prupe.1G020000_v2.0.a1	Pp01	1411170	1411201	Deletion	DEL:a 31bp deletion
intergenic	Prupe.1G020000_v2.0.a1(dist=3999),Prupe.1G020100_v2.0.a1(dist=1888)	Pp01	1414433	1418579	Deletion	DEL:a 4146bp deletion
upstream;downstream	Prupe.1G021000_v2.0.a1;Prupe.1G020900_v2.0.a1	Pp01	1469553	1469802	Deletion	DEL:a 249bp deletion
upstream;downstream	Prupe.1G021100_v2.0.a1;Prupe.1G021000_v2.0.a1	Pp01	1472370	1472656	Deletion	DEL:a 286bp deletion
intronic	Prupe.1G021300_v2.0.a1	Pp01	1488344	1488369	Deletion	DEL:a 25bp deletion
upstream	Prupe.1G021700_v2.0.a1	Pp01	1504659	1505057	Deletion	DEL:a 398bp deletion
intergenic	Prupe.1G021700_v2.0.a1(dist=1416),Prupe.1G021800_v2.0.a1(dist=2717)	Pp01	1505210	1505210	Insersion	INS:a 22bp insersion
intergenic	Prupe.1G022300_v2.0.a1(dist=4838),Prupe.1G022400_v2.0.a1(dist=3667)	Pp01	1529650	1529650	Insersion	INS:a 28bp insersion
downstream	Prupe.1G022700_v2.0.a1	Pp01	1552306	1552306	Insersion	INS:a 49bp insersion
intergenic	Prupe.1G022700_v2.0.a1(dist=8254),Prupe.1G022800_v2.0.a1(dist=3687)	Pp01	1560257	1560338	Deletion	DEL:a 81bp deletion
intronic	Prupe.1G024100_v2.0.a1	Pp01	1685424	1685424	Insersion	INS:a 200bp insersion
upstream	Prupe.1G024300_v2.0.a1,Prupe.1G024400_v2.0.a1	Pp01	1694127	1694527	Deletion	DEL:a 400bp deletion
intergenic	Prupe.1G025600_v2.0.a1(dist=2735),Prupe.1G025700_v2.0.a1(dist=9140)	Pp01	1768037	1768081	Deletion	DEL:a 44bp deletion
intergenic	Prupe.1G025600_v2.0.a1(dist=3473),Prupe.1G025700_v2.0.a1(dist=8446)	Pp01	1768775	1768775	Insersion	INS:a 200bp insersion
intergenic	Prupe.1G025600_v2.0.a1(dist=4055),Prupe.1G025700_v2.0.a1(dist=4400)	Pp01	1769357	1772821	Deletion	DEL:a 3464bp deletion
upstream	Prupe.1G025700_v2.0.a1	Pp01	1781339	1781377	Deletion	DEL:a 38bp deletion
exonic	Prupe.1G026000_v2.0.a1,Prupe.1G026100_v2.0.a1	Pp01	1788822	1815467	Deletion	DEL:a 26645bp deletion
downstream	Prupe.1G025900_v2.0.a1	Pp01	1788933	1794586	Deletion	DEL:a 5653bp deletion
intergenic	Prupe.1G025900_v2.0.a1(dist=7650),Prupe.1G026000_v2.0.a1(dist=3554)	Pp01	1795712	1799864	Deletion	DEL:a 4152bp deletion
exonic	Prupe.1G026000_v2.0.a1	Pp01	1800884	1804053	Deletion	DEL:a 3169bp deletion
exonic	Prupe.1G026100_v2.0.a1	Pp01	1805680	1810760	Deletion	DEL:a 5080bp deletion
exonic	Prupe.1G026100_v2.0.a1,Prupe.1G026200_v2.0.a1,Prupe.1G026300_v2.0.a1	Pp01	1806863	1822032	Inversion	INV:a 15169bp inversion
exonic	Prupe.1G026100_v2.0.a1,Prupe.1G026200_v2.0.a1	Pp01	1806867	1819514	Inversion	INV:a 12647bp inversion
upstream	Prupe.1G026600_v2.0.a1	Pp01	1847285	1847857	Deletion	DEL:a 572bp deletion
upstream	Prupe.1G026800_v2.0.a1	Pp01	1873856	1873941	Deletion	DEL:a 85bp deletion
intronic	Prupe.1G028000_v2.0.a1	Pp01	1967103	1967103	Insersion	INS:a 348bp insersion
downstream	Prupe.1G028000_v2.0.a1	Pp01	1967950	1967950	Insersion	INS:a 63bp insersion
upstream;downstream	Prupe.1G028100_v2.0.a1;Prupe.1G028300_v2.0.a1	Pp01	1972280	1977155	Deletion	DEL:a 4875bp deletion
upstream	Prupe.1G028300_v2.0.a1	Pp01	1979745	1979745	Insersion	INS:a 4053bp insersion
intergenic	Prupe.1G028300_v2.0.a1(dist=2558),Prupe.1G028400_v2.0.a1(dist=2777)	Pp01	1981585	1981585	Insersion	INS:a 23bp insersion
exonic	Prupe.1G028600_v2.0.a1	Pp01	2006677	2020859	Deletion	DEL:a 14182bp deletion
downstream	Prupe.1G028700_v2.0.a1	Pp01	2024827	2026638	Deletion	DEL:a 1811bp deletion
intergenic	Prupe.1G028700_v2.0.a1(dist=4094),Prupe.1G028800_v2.0.a1(dist=5946)	Pp01	2027962	2027962	Insersion	INS:a 214bp insersion
downstream	Prupe.1G029600_v2.0.a1	Pp01	2128709	2128709	Insersion	INS:a 32bp insersion
intergenic	Prupe.1G029600_v2.0.a1(dist=1457),Prupe.1G029700_v2.0.a1(dist=1671)	Pp01	2129603	2129674	Deletion	DEL:a 71bp deletion
intergenic	Prupe.1G029700_v2.0.a1(dist=1949),Prupe.1G029800_v2.0.a1(dist=10408)	Pp01	2134239	2134239	Insersion	INS:a 23bp insersion
intergenic	Prupe.1G029800_v2.0.a1(dist=1882),Prupe.1G029900_v2.0.a1(dist=3523)	Pp01	2147896	2147942	Deletion	DEL:a 46bp deletion
downstream	Prupe.1G029900_v2.0.a1	Pp01	2148820	2151148	Deletion	DEL:a 2328bp deletion
intergenic	Prupe.1G029800_v2.0.a1(dist=1882),Prupe.1G029900_v2.0.a1(dist=2737)	Pp01	2147896	2148728	Deletion	DEL:a 832bp deletion
upstream;downstream	Prupe.1G030100_v2.0.a1;Prupe.1G030000_v2.0.a1	Pp01	2153456	2153456	Insersion	INS:a 24bp insersion
downstream	Prupe.1G030200_v2.0.a1	Pp01	2157079	2157079	Insersion	INS:a 24bp insersion
downstream	Prupe.1G030500_v2.0.a1,Prupe.1G030600_v2.0.a1	Pp01	2172522	2172522	Insersion	INS:a 39bp insersion
intronic	Prupe.1G030700_v2.0.a1	Pp01	2178413	2178413	Insersion	INS:a 33bp insersion
intronic	Prupe.1G030700_v2.0.a1	Pp01	2179508	2179508	Insersion	INS:a 35bp insersion
intergenic	Prupe.1G030700_v2.0.a1(dist=1619),Prupe.1G030800_v2.0.a1(dist=4228)	Pp01	2182820	2186113	Deletion	DEL:a 3293bp deletion
upstream	Prupe.1G030900_v2.0.a1	Pp01	2205763	2210443	Deletion	DEL:a 4680bp deletion
intergenic	Prupe.1G032000_v2.0.a1(dist=2786),Prupe.1G032100_v2.0.a1(dist=2022)	Pp01	2253389	2253505	Deletion	DEL:a 116bp deletion
intergenic	Prupe.1G033400_v2.0.a1(dist=4119),Prupe.1G033500_v2.0.a1(dist=7199)	Pp01	2321322	2321322	Insersion	INS:a 222bp insersion
downstream	Prupe.1G036100_v2.0.a1	Pp01	2522224	2522224	Insersion	INS:a 54bp insersion
exonic	Prupe.1G036300_v2.0.a1	Pp01	2526338	2540446	Deletion	DEL:a 14108bp deletion
intronic	Prupe.1G036400_v2.0.a1	Pp01	2542300	2542323	Deletion	DEL:a 23bp deletion
intergenic	Prupe.1G037900_v2.0.a1(dist=1311),Prupe.1G038000_v2.0.a1(dist=22816)	Pp01	2634872	2634872	Insersion	INS:a 193bp insersion
intergenic	Prupe.1G037900_v2.0.a1(dist=4734),Prupe.1G038000_v2.0.a1(dist=19393)	Pp01	2638295	2638295	Insersion	INS:a 76bp insersion
intergenic	Prupe.1G037900_v2.0.a1(dist=7099),Prupe.1G038000_v2.0.a1(dist=17028)	Pp01	2640660	2640660	Insersion	INS:a 701bp insersion
intergenic	Prupe.1G037900_v2.0.a1(dist=14631),Prupe.1G038000_v2.0.a1(dist=8497)	Pp01	2648192	2649191	Deletion	DEL:a 999bp deletion
upstream	Prupe.1G038100_v2.0.a1	Pp01	2676873	2678047	Deletion	DEL:a 1174bp deletion
intronic	Prupe.1G038300_v2.0.a1	Pp01	2689368	2689368	Insersion	INS:a 529bp insersion
intergenic	Prupe.1G038400_v2.0.a1(dist=6632),Prupe.1G038500_v2.0.a1(dist=14299)	Pp01	2699136	2699192	Deletion	DEL:a 56bp deletion
intergenic	Prupe.1G038700_v2.0.a1(dist=4908),Prupe.1G038800_v2.0.a1(dist=2367)	Pp01	2740877	2740901	Deletion	DEL:a 24bp deletion
downstream	Prupe.1G038900_v2.0.a1	Pp01	2747741	2747741	Insersion	INS:a 33bp insersion
intronic	Prupe.1G038900_v2.0.a1	Pp01	2750757	2750757	Insersion	INS:a 30bp insersion
intergenic	Prupe.1G039100_v2.0.a1(dist=5375),Prupe.1G039200_v2.0.a1(dist=20757)	Pp01	2764846	2764846	Insersion	INS:a 222bp insersion
intergenic	Prupe.1G039100_v2.0.a1(dist=9733),Prupe.1G039200_v2.0.a1(dist=16399)	Pp01	2769204	2769204	Insersion	INS:a 734bp insersion
upstream	Prupe.1G039200_v2.0.a1	Pp01	2770345	2784950	Deletion	DEL:a 14605bp deletion
intergenic	Prupe.1G039200_v2.0.a1(dist=2605),Prupe.1G039400_v2.0.a1(dist=13097)	Pp01	2789725	2789760	Deletion	DEL:a 35bp deletion
downstream	Prupe.1G039500_v2.0.a1,Prupe.1G039600_v2.0.a1	Pp01	2825663	2825663	Insersion	INS:a 46bp insersion
intergenic	Prupe.1G040900_v2.0.a1(dist=2952),Prupe.1G041000_v2.0.a1(dist=1572)	Pp01	2935810	2936022	Deletion	DEL:a 212bp deletion
intergenic	Prupe.1G041700_v2.0.a1(dist=1034),Prupe.1G041800_v2.0.a1(dist=1327)	Pp01	2985404	2987198	Deletion	DEL:a 1794bp deletion
intronic	Prupe.1G042000_v2.0.a1	Pp01	2993964	2994323	Deletion	DEL:a 359bp deletion
intergenic	Prupe.1G042000_v2.0.a1(dist=7673),Prupe.1G042100_v2.0.a1(dist=1305)	Pp01	3002828	3002862	Deletion	DEL:a 34bp deletion
upstream	Prupe.1G042100_v2.0.a1	Pp01	3008502	3008502	Insersion	INS:a 4026bp insersion
intergenic	Prupe.1G042100_v2.0.a1(dist=2005),Prupe.1G042200_v2.0.a1(dist=1692)	Pp01	3010054	3010639	Deletion	DEL:a 585bp deletion
intergenic	Prupe.1G042300_v2.0.a1(dist=1345),Prupe.1G042400_v2.0.a1(dist=5993)	Pp01	3020808	3021030	Deletion	DEL:a 222bp deletion
intronic	Prupe.1G042400_v2.0.a1	Pp01	3029749	3029771	Deletion	DEL:a 22bp deletion
intergenic	Prupe.1G042500_v2.0.a1(dist=3059),Prupe.1G042600_v2.0.a1(dist=12287)	Pp01	3044112	3044755	Deletion	DEL:a 643bp deletion
intergenic	Prupe.1G042500_v2.0.a1(dist=14658),Prupe.1G042600_v2.0.a1(dist=1291)	Pp01	3055711	3055751	Deletion	DEL:a 40bp deletion
upstream	Prupe.1G042800_v2.0.a1	Pp01	3066890	3066939	Deletion	DEL:a 49bp deletion
intergenic	Prupe.1G043200_v2.0.a1(dist=10510),Prupe.1G043300_v2.0.a1(dist=2238)	Pp01	3096354	3096522	Deletion	DEL:a 168bp deletion
intergenic	Prupe.1G044800_v2.0.a1(dist=1028),Prupe.1G044900_v2.0.a1(dist=6955)	Pp01	3205188	3205410	Deletion	DEL:a 222bp deletion
intergenic	Prupe.1G044800_v2.0.a1(dist=3481),Prupe.1G044900_v2.0.a1(dist=4687)	Pp01	3207641	3207678	Deletion	DEL:a 37bp deletion
downstream	Prupe.1G045000_v2.0.a1	Pp01	3218419	3219147	Deletion	DEL:a 728bp deletion
upstream;downstream	Prupe.1G045400_v2.0.a1;Prupe.1G045500_v2.0.a1	Pp01	3242747	3242778	Deletion	DEL:a 31bp deletion
upstream	Prupe.1G045600_v2.0.a1	Pp01	3249790	3249790	Insersion	INS:a 222bp insersion
intronic	Prupe.1G045800_v2.0.a1	Pp01	3262540	3262828	Deletion	DEL:a 288bp deletion
upstream	Prupe.1G046800_v2.0.a1	Pp01	3316170	3316196	Deletion	DEL:a 26bp deletion
upstream;downstream	Prupe.1G046900_v2.0.a1;Prupe.1G047000_v2.0.a1	Pp01	3319962	3319988	Deletion	DEL:a 26bp deletion
downstream	Prupe.1G047100_v2.0.a1	Pp01	3328687	3328687	Insersion	INS:a 29bp insersion
downstream	Prupe.1G047700_v2.0.a1	Pp01	3373496	3373496	Insersion	INS:a 53bp insersion
intergenic	Prupe.1G047800_v2.0.a1(dist=3659),Prupe.1G047900_v2.0.a1(dist=8630)	Pp01	3379163	3381714	Deletion	DEL:a 2551bp deletion
exonic	Prupe.1G048500_v2.0.a1,Prupe.1G048600_v2.0.a1,Prupe.1G048700_v2.0.a1,Prupe.1G048800_v2.0.a1,Prupe.1G048900_v2.0.a1,Prupe.1G049000_v2.0.a1,Prupe.1G049100_v2.0.a1,Prupe.1G049200_v2.0.a1,Prupe.1G049300_v2.0.a1,Prupe.1G049400_v2.0.a1,Prupe.1G049500_v2.0.a1,Prupe.1G049600_v2.0.a1,Prupe.1G049700_v2.0.a1,Prupe.1G049800_v2.0.a1,Prupe.1G049900_v2.0.a1,Prupe.1G050000_v2.0.a1,Prupe.1G050100_v2.0.a1,Prupe.1G…	Pp01	3422695	3608159	Inversion	INV:a 185464bp inversion
upstream	Prupe.1G048500_v2.0.a1	Pp01	3423598	3423648	Deletion	DEL:a 50bp deletion
exonic	Prupe.1G049800_v2.0.a1	Pp01	3493573	3494024	Deletion	DEL:a 451bp deletion
upstream	Prupe.1G050300_v2.0.a1	Pp01	3529269	3529269	Insersion	INS:a 287bp insersion
downstream	Prupe.1G050500_v2.0.a1,Prupe.1G050600_v2.0.a1	Pp01	3533845	3540049	Deletion	DEL:a 6204bp deletion
upstream	Prupe.1G050700_v2.0.a1	Pp01	3554049	3554049	Insersion	INS:a 279bp insersion
intergenic	Prupe.1G050800_v2.0.a1(dist=6887),Prupe.1G050900_v2.0.a1(dist=4301)	Pp01	3572290	3572389	Deletion	DEL:a 99bp deletion
intergenic	Prupe.1G051000_v2.0.a1(dist=7731),Prupe.1G051100_v2.0.a1(dist=5202)	Pp01	3587168	3587168	Insersion	INS:a 285bp insersion
upstream	Prupe.1G052000_v2.0.a1	Pp01	3626219	3626245	Deletion	DEL:a 26bp deletion
upstream	Prupe.1G052200_v2.0.a1	Pp01	3636607	3636607	Insersion	INS:a 3045bp insersion
intergenic	Prupe.1G052400_v2.0.a1(dist=3370),Prupe.1G052500_v2.0.a1(dist=14553)	Pp01	3660192	3660192	Insersion	INS:a 21bp insersion
intergenic	Prupe.1G052400_v2.0.a1(dist=3656),Prupe.1G052500_v2.0.a1(dist=14267)	Pp01	3660478	3660478	Insersion	INS:a 47bp insersion
intergenic	Prupe.1G052400_v2.0.a1(dist=14161),Prupe.1G052500_v2.0.a1(dist=3243)	Pp01	3670983	3671502	Deletion	DEL:a 519bp deletion
upstream	Prupe.1G052500_v2.0.a1	Pp01	3674057	3674083	Deletion	DEL:a 26bp deletion
upstream	Prupe.1G053100_v2.0.a1	Pp01	3702204	3702204	Insersion	INS:a 22bp insersion
intronic	Prupe.1G053400_v2.0.a1	Pp01	3717492	3718090	Deletion	DEL:a 598bp deletion
intergenic	Prupe.1G053700_v2.0.a1(dist=3937),Prupe.1G053800_v2.0.a1(dist=2514)	Pp01	3740363	3740363	Insersion	INS:a 69bp insersion
intergenic	Prupe.1G053900_v2.0.a1(dist=1284),Prupe.1G054000_v2.0.a1(dist=16318)	Pp01	3750598	3750598	Insersion	INS:a 54bp insersion
intronic	Prupe.1G054000_v2.0.a1	Pp01	3775015	3775206	Deletion	DEL:a 191bp deletion
intronic	Prupe.1G054000_v2.0.a1	Pp01	3776819	3776843	Deletion	DEL:a 24bp deletion
upstream	Prupe.1G054100_v2.0.a1	Pp01	3780030	3780051	Deletion	DEL:a 21bp deletion
intergenic	Prupe.1G055600_v2.0.a1(dist=4032),Prupe.1G055700_v2.0.a1(dist=15555)	Pp01	3932671	3932893	Deletion	DEL:a 222bp deletion
intergenic	Prupe.1G055600_v2.0.a1(dist=5132),Prupe.1G055700_v2.0.a1(dist=14389)	Pp01	3933771	3934059	Deletion	DEL:a 288bp deletion
intergenic	Prupe.1G055600_v2.0.a1(dist=7000),Prupe.1G055700_v2.0.a1(dist=12809)	Pp01	3935639	3935639	Insersion	INS:a 222bp insersion
downstream	Prupe.1G056900_v2.0.a1	Pp01	4061772	4061772	Insersion	INS:a 42bp insersion
downstream	Prupe.1G058300_v2.0.a1	Pp01	4139887	4140398	Deletion	DEL:a 511bp deletion
upstream	Prupe.1G059600_v2.0.a1	Pp01	4205967	4207394	Deletion	DEL:a 1427bp deletion
exonic	Prupe.1G062200_v2.0.a1,Prupe.1G062300_v2.0.a1,Prupe.1G062400_v2.0.a1,Prupe.1G062500_v2.0.a1,Prupe.1G062600_v2.0.a1,Prupe.1G062700_v2.0.a1,Prupe.1G062800_v2.0.a1,Prupe.1G062900_v2.0.a1,Prupe.1G063000_v2.0.a1,Prupe.1G063100_v2.0.a1,Prupe.1G063200_v2.0.a1,Pr	Pp01	4442501	27298844	Deletion	DEL:a 22856343bp deletion
exonic	Prupe.1G062300_v2.0.a1	Pp01	4447632	4451935	Inversion	INV:a 4303bp inversion
upstream	Prupe.1G062700_v2.0.a1	Pp01	4462322	4462322	Insersion	INS:a 58bp insersion
intergenic	Prupe.1G063400_v2.0.a1(dist=3573),Prupe.1G063500_v2.0.a1(dist=7607)	Pp01	4505999	4505999	Insersion	INS:a 27bp insersion
intergenic	Prupe.1G063400_v2.0.a1(dist=4663),Prupe.1G063500_v2.0.a1(dist=6243)	Pp01	4507089	4507363	Deletion	DEL:a 274bp deletion
downstream	Prupe.1G063500_v2.0.a1,Prupe.1G063600_v2.0.a1	Pp01	4523400	4523400	Insersion	INS:a 26bp insersion
upstream	Prupe.1G064400_v2.0.a1	Pp01	4588419	4588419	Insersion	INS:a 31bp insersion
downstream	Prupe.1G064500_v2.0.a1	Pp01	4589513	4589989	Deletion	DEL:a 476bp deletion
upstream	Prupe.1G064500_v2.0.a1	Pp01	4591677	4591703	Deletion	DEL:a 26bp deletion
upstream	Prupe.1G064600_v2.0.a1	Pp01	4595580	4595802	Deletion	DEL:a 222bp deletion
intergenic	Prupe.1G064800_v2.0.a1(dist=6093),Prupe.1G064900_v2.0.a1(dist=1413)	Pp01	4615179	4615179	Insersion	INS:a 65bp insersion
intergenic	Prupe.1G065300_v2.0.a1(dist=9075),Prupe.1G065400_v2.0.a1(dist=14701)	Pp01	4674289	4674513	Deletion	DEL:a 224bp deletion
intergenic	Prupe.1G066200_v2.0.a1(dist=7706),Prupe.1G066300_v2.0.a1(dist=16462)	Pp01	4728128	4728237	Deletion	DEL:a 109bp deletion
exonic	Prupe.1G066600_v2.0.a1,Prupe.1G066700_v2.0.a1	Pp01	4757079	4761315	Deletion	DEL:a 4236bp deletion
downstream	Prupe.1G066800_v2.0.a1	Pp01	4762599	4763527	Deletion	DEL:a 928bp deletion
intergenic	Prupe.1G067600_v2.0.a1(dist=6791),Prupe.1G067700_v2.0.a1(dist=6194)	Pp01	4830383	4830421	Deletion	DEL:a 38bp deletion
downstream	Prupe.1G067700_v2.0.a1	Pp01	4846531	4846531	Insersion	INS:a 27bp insersion
intergenic	Prupe.1G067700_v2.0.a1(dist=6611),Prupe.1G067800_v2.0.a1(dist=1085)	Pp01	4852261	4852284	Deletion	DEL:a 23bp deletion
intronic	Prupe.1G068900_v2.0.a1	Pp01	4903251	4903251	Insersion	INS:a 56bp insersion
upstream	Prupe.1G068900_v2.0.a1	Pp01	4904417	4904417	Insersion	INS:a NAbp insersion
intergenic	Prupe.1G068900_v2.0.a1(dist=10674),Prupe.1G069000_v2.0.a1(dist=4972)	Pp01	4914916	4914946	Deletion	DEL:a 30bp deletion
upstream	Prupe.1G069800_v2.0.a1	Pp01	4960930	4960930	Insersion	INS:a 31bp insersion
upstream	Prupe.1G070000_v2.0.a1	Pp01	4970776	4970809	Deletion	DEL:a 33bp deletion
upstream	Prupe.1G070000_v2.0.a1	Pp01	4971070	4971193	Inversion	INV:a 123bp inversion
intergenic	Prupe.1G070500_v2.0.a1(dist=1995),Prupe.1G070600_v2.0.a1(dist=5827)	Pp01	5004123	5005027	Deletion	DEL:a 904bp deletion
downstream	Prupe.1G070900_v2.0.a1	Pp01	5023954	5023985	Deletion	DEL:a 31bp deletion
intergenic	Prupe.1G070900_v2.0.a1(dist=1151),Prupe.1G071000_v2.0.a1(dist=2619)	Pp01	5024154	5024184	Deletion	DEL:a 30bp deletion
intergenic	Prupe.1G071500_v2.0.a1(dist=1847),Prupe.1G071600_v2.0.a1(dist=14779)	Pp01	5059238	5059596	Deletion	DEL:a 358bp deletion
intergenic	Prupe.1G072100_v2.0.a1(dist=10765),Prupe.1G072200_v2.0.a1(dist=17199)	Pp01	5125251	5125277	Deletion	DEL:a 26bp deletion
downstream	Prupe.1G074200_v2.0.a1	Pp01	5310495	5310999	Deletion	DEL:a 504bp deletion
upstream	Prupe.1G074200_v2.0.a1	Pp01	5314746	5314788	Deletion	DEL:a 42bp deletion
intergenic	Prupe.1G074300_v2.0.a1(dist=1607),Prupe.1G074400_v2.0.a1(dist=12774)	Pp01	5319103	5319397	Deletion	DEL:a 294bp deletion
intergenic	Prupe.1G076200_v2.0.a1(dist=1953),Prupe.1G076300_v2.0.a1(dist=1804)	Pp01	5486622	5486622	Insersion	INS:a 137bp insersion
intronic	Prupe.1G076400_v2.0.a1	Pp01	5497122	5497151	Deletion	DEL:a 29bp deletion
intergenic	Prupe.1G076400_v2.0.a1(dist=2589),Prupe.1G076500_v2.0.a1(dist=11063)	Pp01	5500168	5500766	Deletion	DEL:a 598bp deletion
intergenic	Prupe.1G077600_v2.0.a1(dist=1230),Prupe.1G077700_v2.0.a1(dist=1279)	Pp01	5601787	5601809	Deletion	DEL:a 22bp deletion
intergenic	Prupe.1G077900_v2.0.a1(dist=1341),Prupe.1G078000_v2.0.a1(dist=2432)	Pp01	5610132	5610220	Deletion	DEL:a 88bp deletion
intergenic	Prupe.1G077900_v2.0.a1(dist=2272),Prupe.1G078000_v2.0.a1(dist=1542)	Pp01	5611063	5611110	Deletion	DEL:a 47bp deletion
upstream	Prupe.1G078100_v2.0.a1	Pp01	5618369	5618552	Deletion	DEL:a 183bp deletion
upstream	Prupe.1G078300_v2.0.a1	Pp01	5639575	5640108	Deletion	DEL:a 533bp deletion
intergenic	Prupe.1G078300_v2.0.a1(dist=2829),Prupe.1G078400_v2.0.a1(dist=2126)	Pp01	5642242	5642300	Deletion	DEL:a 58bp deletion
downstream	Prupe.1G078500_v2.0.a1,Prupe.1G078600_v2.0.a1	Pp01	5648672	5649387	Deletion	DEL:a 715bp deletion
intergenic	Prupe.1G081300_v2.0.a1(dist=3438),Prupe.1G081400_v2.0.a1(dist=4753)	Pp01	5965544	5965595	Deletion	DEL:a 51bp deletion
intronic	Prupe.1G082000_v2.0.a1	Pp01	6070088	6070146	Deletion	DEL:a 58bp deletion
exonic	Prupe.1G083400_v2.0.a1	Pp01	6195235	6197478	Deletion	DEL:a 2243bp deletion
upstream	Prupe.1G084100_v2.0.a1	Pp01	6246925	6246925	Insersion	INS:a 41bp insersion
intergenic	Prupe.1G084300_v2.0.a1(dist=8711),Prupe.1G084400_v2.0.a1(dist=8739)	Pp01	6272915	6272915	Insersion	INS:a 44bp insersion
intergenic	Prupe.1G084700_v2.0.a1(dist=4384),Prupe.1G084800_v2.0.a1(dist=5514)	Pp01	6302415	6302637	Deletion	DEL:a 222bp deletion
intergenic	Prupe.1G085000_v2.0.a1(dist=3460),Prupe.1G085100_v2.0.a1(dist=1460)	Pp01	6333064	6333064	Insersion	INS:a 52bp insersion
intergenic	Prupe.1G085900_v2.0.a1(dist=5629),Prupe.1G086000_v2.0.a1(dist=4164)	Pp01	6386190	6386190	Insersion	INS:a 50bp insersion
intergenic	Prupe.1G085900_v2.0.a1(dist=6282),Prupe.1G086000_v2.0.a1(dist=3511)	Pp01	6386843	6386843	Insersion	INS:a 30bp insersion
intergenic	Prupe.1G087300_v2.0.a1(dist=3295),Prupe.1G087400_v2.0.a1(dist=1085)	Pp01	6500980	6501575	Deletion	DEL:a 595bp deletion
intergenic	Prupe.1G089300_v2.0.a1(dist=6726),Prupe.1G089400_v2.0.a1(dist=5059)	Pp01	6684984	6685101	Deletion	DEL:a 117bp deletion
exonic	Prupe.1G090700_v2.0.a1,Prupe.1G090800_v2.0.a1,Prupe.1G090900_v2.0.a1,Prupe.1G091000_v2.0.a1,Prupe.1G091100_v2.0.a1,Prupe.1G091200_v2.0.a1,Prupe.1G091300_v2.0.a1,Prupe.1G091400_v2.0.a1,Prupe.1G091500_v2.0.a1,Prupe.1G091600_v2.0.a1,Prupe.1G091700_v2.0.a1,Pr	Pp01	6818418	27880759	Deletion	DEL:a 21062341bp deletion
intergenic	Prupe.1G091500_v2.0.a1(dist=8303),Prupe.1G091600_v2.0.a1(dist=9752)	Pp01	6891268	6891268	Insersion	INS:a 34bp insersion
intergenic	Prupe.1G091700_v2.0.a1(dist=1716),Prupe.1G091800_v2.0.a1(dist=15213)	Pp01	6914266	6914320	Deletion	DEL:a 54bp deletion
intronic	Prupe.1G092100_v2.0.a1	Pp01	6968455	6968455	Insersion	INS:a 21bp insersion
intergenic	Prupe.1G092400_v2.0.a1(dist=7071),Prupe.1G092500_v2.0.a1(dist=8436)	Pp01	7019306	7019510	Deletion	DEL:a 204bp deletion
intergenic	Prupe.1G093300_v2.0.a1(dist=5154),Prupe.1G093400_v2.0.a1(dist=8021)	Pp01	7140019	7140019	Insersion	INS:a 27bp insersion
intergenic	Prupe.1G093300_v2.0.a1(dist=8446),Prupe.1G093400_v2.0.a1(dist=4729)	Pp01	7143311	7143311	Insersion	INS:a 29bp insersion
downstream	Prupe.1G093400_v2.0.a1	Pp01	7147582	7147582	Insersion	INS:a 620bp insersion
exonic	Prupe.1G093600_v2.0.a1,Prupe.1G093700_v2.0.a1,Prupe.1G093800_v2.0.a1,Prupe.1G093900_v2.0.a1,Prupe.1G094000_v2.0.a1,Prupe.1G094100_v2.0.a1,Prupe.1G094200_v2.0.a1,Prupe.1G094300_v2.0.a1,Prupe.1G094400_v2.0.a1,Prupe.1G094500_v2.0.a1,Prupe.1G094600_v2.0.a1,Pr
intergenic	Prupe.1G093500_v2.0.a1(dist=1491),Prupe.1G093600_v2.0.a1(dist=2220)	Pp01	7150506	7150865	Deletion	DEL:a 359bp deletion
downstream	Prupe.1G093600_v2.0.a1	Pp01	7153078	7153078	Insersion	INS:a 217bp insersion
exonic	Prupe.1G094000_v2.0.a1,Prupe.1G094100_v2.0.a1,Prupe.1G094200_v2.0.a1,Prupe.1G094300_v2.0.a1,Prupe.1G094400_v2.0.a1,Prupe.1G094500_v2.0.a1,Prupe.1G094600_v2.0.a1,Prupe.1G094700_v2.0.a1,Prupe.1G094800_v2.0.a1,Prupe.1G094900_v2.0.a1,Prupe.1G095000_v2.0.a1,Pr	Pp01	7243185	27298846	Deletion	DEL:a 20055661bp deletion
intergenic	Prupe.1G093900_v2.0.a1(dist=8933),Prupe.1G094000_v2.0.a1(dist=34943)	Pp01	7248048	7248646	Deletion	DEL:a 598bp deletion
intergenic	Prupe.1G093900_v2.0.a1(dist=41558),Prupe.1G094000_v2.0.a1(dist=2916)	Pp01	7280673	7280673	Insersion	INS:a NAbp insersion
intergenic	Prupe.1G094400_v2.0.a1(dist=1565),Prupe.1G094500_v2.0.a1(dist=9957)	Pp01	7322168	7322168	Insersion	INS:a 30bp insersion
intergenic	Prupe.1G094500_v2.0.a1(dist=1914),Prupe.1G094600_v2.0.a1(dist=25653)	Pp01	7336509	7336509	Insersion	INS:a 560bp insersion
intergenic	Prupe.1G095400_v2.0.a1(dist=1173),Prupe.1G095500_v2.0.a1(dist=11710)	Pp01	7540176	7540176	Insersion	INS:a 28bp insersion
intergenic	Prupe.1G095500_v2.0.a1(dist=4809),Prupe.1G095600_v2.0.a1(dist=4353)	Pp01	7559531	7559531	Insersion	INS:a 23bp insersion
exonic	Prupe.1G097100_v2.0.a1,Prupe.1G097200_v2.0.a1,Prupe.1G097300_v2.0.a1,Prupe.1G097400_v2.0.a1,Prupe.1G097500_v2.0.a1,Prupe.1G097600_v2.0.a1,Prupe.1G097700_v2.0.a1,Prupe.1G097800_v2.0.a1,Prupe.1G097900_v2.0.a1,Prupe.1G098000_v2.0.a1,Prupe.1G098100_v2.0.a1,Prupe.1G098200_v2.0.a1,Prupe.1G098300_v2.0.a1,Prupe.1G098400_v2.0.a1,Prupe.1G098500_v2.0.a1,Prupe.1G098600_v2.0.a1,Prupe.1G098700_v2.0.a1,Prupe.1G…	Pp01	7705823	10863404	Deletion	DEL:a 3157581bp deletion
exonic	Prupe.1G097600_v2.0.a1,Prupe.1G097700_v2.0.a1,Prupe.1G097800_v2.0.a1,Prupe.1G097900_v2.0.a1,Prupe.1G098000_v2.0.a1,Prupe.1G098100_v2.0.a1,Prupe.1G098200_v2.0.a1,Prupe.1G098300_v2.0.a1,Prupe.1G098400_v2.0.a1,Prupe.1G098500_v2.0.a1,Prupe.1G098600_v2.0.a1,Prupe.1G098700_v2.0.a1,Prupe.1G098800_v2.0.a1,Prupe.1G098900_v2.0.a1,Prupe.1G099000_v2.0.a1,Prupe.1G099100_v2.0.a1,Prupe.1G099200_v2.0.a1,Prupe.1G…	Pp01	7789352	12841207	Deletion	DEL:a 5051855bp deletion
intergenic	Prupe.1G097600_v2.0.a1(dist=3178),Prupe.1G097700_v2.0.a1(dist=8559)	Pp01	7799998	7800284	Deletion	DEL:a 286bp deletion
intergenic	Prupe.1G097600_v2.0.a1(dist=9521),Prupe.1G097700_v2.0.a1(dist=2095)	Pp01	7806341	7806748	Deletion	DEL:a 407bp deletion
intergenic	Prupe.1G098100_v2.0.a1(dist=13410),Prupe.1G098200_v2.0.a1(dist=1019)	Pp01	7854138	7854256	Deletion	DEL:a 118bp deletion
downstream	Prupe.1G098200_v2.0.a1	Pp01	7854649	7854649	Insersion	INS:a 4051bp insersion
intergenic	Prupe.1G098900_v2.0.a1(dist=4695),Prupe.1G099000_v2.0.a1(dist=1872)	Pp01	7901122	7908282	Deletion	DEL:a 7160bp deletion
upstream	Prupe.1G099700_v2.0.a1	Pp01	7952493	7953051	Deletion	DEL:a 558bp deletion
intronic	Prupe.1G099700_v2.0.a1	Pp01	7954160	7954160	Insersion	INS:a 54bp insersion
exonic	Prupe.1G100100_v2.0.a1	Pp01	7978535	7988652	Deletion	DEL:a 10117bp deletion
intronic	Prupe.1G100200_v2.0.a1	Pp01	7995886	7995962	Deletion	DEL:a 76bp deletion
upstream	Prupe.1G100300_v2.0.a1	Pp01	8000816	8000901	Deletion	DEL:a 85bp deletion
intergenic	Prupe.1G100800_v2.0.a1(dist=2120),Prupe.1G100900_v2.0.a1(dist=12110)	Pp01	8026181	8026181	Insersion	INS:a 381bp insersion
intergenic	Prupe.1G100900_v2.0.a1(dist=3987),Prupe.1G101000_v2.0.a1(dist=7179)	Pp01	8043431	8043798	Deletion	DEL:a 367bp deletion
intergenic	Prupe.1G101800_v2.0.a1(dist=5183),Prupe.1G101900_v2.0.a1(dist=1763)	Pp01	8140326	8140351	Deletion	DEL:a 25bp deletion
upstream;downstream	Prupe.1G102200_v2.0.a1;Prupe.1G102100_v2.0.a1	Pp01	8149070	8149184	Deletion	DEL:a 114bp deletion
intergenic	Prupe.1G102400_v2.0.a1(dist=1116),Prupe.1G102500_v2.0.a1(dist=18672)	Pp01	8168841	8169063	Deletion	DEL:a 222bp deletion
intergenic	Prupe.1G102400_v2.0.a1(dist=11091),Prupe.1G102500_v2.0.a1(dist=8919)	Pp01	8178816	8178816	Insersion	INS:a 53bp insersion
intergenic	Prupe.1G102400_v2.0.a1(dist=17825),Prupe.1G102500_v2.0.a1(dist=2185)	Pp01	8185550	8185550	Insersion	INS:a 73bp insersion
intergenic	Prupe.1G102600_v2.0.a1(dist=4903),Prupe.1G102900_v2.0.a1(dist=5988)	Pp01	8219556	8219556	Insersion	INS:a 29bp insersion
exonic	Prupe.1G102900_v2.0.a1	Pp01	8225597	8225625	Deletion	DEL:a 28bp deletion
downstream	Prupe.1G102900_v2.0.a1	Pp01	8227551	8227616	Deletion	DEL:a 65bp deletion
upstream	Prupe.1G103200_v2.0.a1	Pp01	8247908	8247908	Insersion	INS:a 24bp insersion
intronic	Prupe.1G103900_v2.0.a1	Pp01	8297503	8297526	Deletion	DEL:a 23bp deletion
intergenic	Prupe.1G103900_v2.0.a1(dist=16242),Prupe.1G104000_v2.0.a1(dist=1579)	Pp01	8320497	8320497	Insersion	INS:a 220bp insersion
exonic	Prupe.1G105600_v2.0.a1	Pp01	8481279	8481308	Deletion	DEL:a 29bp deletion
intergenic	Prupe.1G106400_v2.0.a1(dist=3824),Prupe.1G106500_v2.0.a1(dist=3410)	Pp01	8538678	8539313	Deletion	DEL:a 635bp deletion
upstream	Prupe.1G108800_v2.0.a1	Pp01	8707264	8707666	Deletion	DEL:a 402bp deletion
intronic	Prupe.1G109800_v2.0.a1	Pp01	8764293	8764323	Deletion	DEL:a 30bp deletion
intronic	Prupe.1G110200_v2.0.a1	Pp01	8811139	8811291	Deletion	DEL:a 152bp deletion
exonic	Prupe.1G110300_v2.0.a1	Pp01	8827360	8827360	Insersion	INS:a 32bp insersion
intergenic	Prupe.1G111100_v2.0.a1(dist=1410),Prupe.1G111200_v2.0.a1(dist=2442)	Pp01	8865998	8866046	Deletion	DEL:a 48bp deletion
downstream	Prupe.1G111300_v2.0.a1	Pp01	8871419	8871419	Insersion	INS:a 500bp insersion
upstream	Prupe.1G111300_v2.0.a1	Pp01	8874547	8874771	Deletion	DEL:a 224bp deletion
exonic	Prupe.1G112600_v2.0.a1	Pp01	8979669	8979669	Insersion	INS:a 885bp insersion
intergenic	Prupe.1G113700_v2.0.a1(dist=4416),Prupe.1G113800_v2.0.a1(dist=5725)	Pp01	9035627	9035627	Insersion	INS:a 24bp insersion
downstream	Prupe.1G114200_v2.0.a1	Pp01	9056607	9056679	Deletion	DEL:a 72bp deletion
intergenic	Prupe.1G114200_v2.0.a1(dist=3514),Prupe.1G114300_v2.0.a1(dist=1984)	Pp01	9060112	9060333	Deletion	DEL:a 221bp deletion
exonic	Prupe.1G114900_v2.0.a1	Pp01	9092855	9095099	Deletion	DEL:a 2244bp deletion
downstream	Prupe.1G115400_v2.0.a1	Pp01	9124717	9124742	Deletion	DEL:a 25bp deletion
intergenic	Prupe.1G115400_v2.0.a1(dist=1534),Prupe.1G115500_v2.0.a1(dist=1752)	Pp01	9125674	9125674	Insersion	INS:a 466bp insersion
exonic	Prupe.1G116700_v2.0.a1	Pp01	9190604	9202971	Deletion	DEL:a 12367bp deletion
intergenic	Prupe.1G116600_v2.0.a1(dist=10949),Prupe.1G116700_v2.0.a1(dist=1604)	Pp01	9197655	9199015	Inversion	INV:a 1360bp inversion
intergenic	Prupe.1G116700_v2.0.a1(dist=3046),Prupe.1G116800_v2.0.a1(dist=1271)	Pp01	9204607	9209119	Deletion	DEL:a 4512bp deletion
intergenic	Prupe.1G117500_v2.0.a1(dist=3435),Prupe.1G117600_v2.0.a1(dist=10427)	Pp01	9248164	9248164	Insersion	INS:a 36bp insersion
intergenic	Prupe.1G118300_v2.0.a1(dist=1320),Prupe.1G118400_v2.0.a1(dist=3696)	Pp01	9296209	9296209	Insersion	INS:a 823bp insersion
intergenic	Prupe.1G118300_v2.0.a1(dist=2505),Prupe.1G118400_v2.0.a1(dist=2511)	Pp01	9297394	9297394	Insersion	INS:a 222bp insersion
intergenic	Prupe.1G119800_v2.0.a1(dist=9474),Prupe.1G119900_v2.0.a1(dist=10848)	Pp01	9370797	9374728	Deletion	DEL:a 3931bp deletion
intergenic	Prupe.1G119800_v2.0.a1(dist=13999),Prupe.1G119900_v2.0.a1(dist=9800)	Pp01	9375322	9375776	Deletion	DEL:a 454bp deletion
upstream	Prupe.1G119900_v2.0.a1	Pp01	9384086	9385122	Deletion	DEL:a 1036bp deletion
upstream	Prupe.1G120100_v2.0.a1	Pp01	9413671	9413701	Deletion	DEL:a 30bp deletion
intergenic	Prupe.1G120100_v2.0.a1(dist=25069),Prupe.1G120200_v2.0.a1(dist=15707)	Pp01	9439977	9440044	Deletion	DEL:a 67bp deletion
intergenic	Prupe.1G120100_v2.0.a1(dist=26664),Prupe.1G120200_v2.0.a1(dist=14156)	Pp01	9441572	9441595	Deletion	DEL:a 23bp deletion
intergenic	Prupe.1G120100_v2.0.a1(dist=32206),Prupe.1G120200_v2.0.a1(dist=1241)	Pp01	9447114	9454510	Deletion	DEL:a 7396bp deletion
upstream	Prupe.1G120500_v2.0.a1	Pp01	9470075	9470075	Insersion	INS:a 354bp insersion
upstream	Prupe.1G123400_v2.0.a1,Prupe.1G123500_v2.0.a1	Pp01	9683771	9683809	Deletion	DEL:a 38bp deletion
intergenic	Prupe.1G123600_v2.0.a1(dist=6007),Prupe.1G123700_v2.0.a1(dist=45847)	Pp01	9695380	9695430	Deletion	DEL:a 50bp deletion
intergenic	Prupe.1G123600_v2.0.a1(dist=6662),Prupe.1G123700_v2.0.a1(dist=45207)	Pp01	9696035	9696070	Deletion	DEL:a 35bp deletion
intergenic	Prupe.1G123600_v2.0.a1(dist=16212),Prupe.1G123700_v2.0.a1(dist=35691)	Pp01	9705585	9705586	Insersion	INS:a 93bp insersion
intergenic	Prupe.1G123600_v2.0.a1(dist=27036),Prupe.1G123700_v2.0.a1(dist=14994)	Pp01	9716409	9726283	Deletion	DEL:a 9874bp deletion
intergenic	Prupe.1G123600_v2.0.a1(dist=48038),Prupe.1G123700_v2.0.a1(dist=3780)	Pp01	9737411	9737497	Deletion	DEL:a 86bp deletion
intergenic	Prupe.1G123700_v2.0.a1(dist=5675),Prupe.1G123800_v2.0.a1(dist=1886)	Pp01	9748770	9749178	Deletion	DEL:a 408bp deletion
intronic	Prupe.1G123800_v2.0.a1	Pp01	9752154	9752154	Insersion	INS:a 24bp insersion
intergenic	Prupe.1G123800_v2.0.a1(dist=3404),Prupe.1G123900_v2.0.a1(dist=7571)	Pp01	9756450	9756450	Insersion	INS:a 42bp insersion
exonic	Prupe.1G124800_v2.0.a1,Prupe.1G124900_v2.0.a1	Pp01	9849442	9860197	Deletion	DEL:a 10755bp deletion
exonic	Prupe.1G127300_v2.0.a1,Prupe.1G127400_v2.0.a1	Pp01	9985631	9999890	Deletion	DEL:a 14259bp deletion
intergenic	Prupe.1G130800_v2.0.a1(dist=5534),Prupe.1G130900_v2.0.a1(dist=54831)	Pp01	10174985	10175037	Deletion	DEL:a 52bp deletion
intergenic	Prupe.1G130800_v2.0.a1(dist=6211),Prupe.1G130900_v2.0.a1(dist=54206)	Pp01	10175662	10175662	Insersion	INS:a 345bp insersion
intergenic	Prupe.1G130800_v2.0.a1(dist=11592),Prupe.1G130900_v2.0.a1(dist=37993)	Pp01	10181043	10191875	Deletion	DEL:a 10832bp deletion
intergenic	Prupe.1G131300_v2.0.a1(dist=2041),Prupe.1G131400_v2.0.a1(dist=24216)	Pp01	10270061	10283488	Deletion	DEL:a 13427bp deletion
intergenic	Prupe.1G131300_v2.0.a1(dist=19171),Prupe.1G131400_v2.0.a1(dist=16027)	Pp01	10287191	10291677	Deletion	DEL:a 4486bp deletion
intergenic	Prupe.1G131400_v2.0.a1(dist=11952),Prupe.1G131500_v2.0.a1(dist=10390)	Pp01	10321296	10321296	Insersion	INS:a 1549bp insersion
intergenic	Prupe.1G131600_v2.0.a1(dist=12540),Prupe.1G131700_v2.0.a1(dist=6848)	Pp01	10348759	10348803	Deletion	DEL:a 44bp deletion
downstream	Prupe.1G132000_v2.0.a1	Pp01	10390131	10395144	Deletion	DEL:a 5013bp deletion
exonic	Prupe.1G132200_v2.0.a1	Pp01	10399704	10413452	Deletion	DEL:a 13748bp deletion
intergenic	Prupe.1G132200_v2.0.a1(dist=2579),Prupe.1G132300_v2.0.a1(dist=1579)	Pp01	10418261	10418261	Insersion	INS:a 1866bp insersion
upstream	Prupe.1G132600_v2.0.a1	Pp01	10494472	10494472	Insersion	INS:a 26bp insersion
intergenic	Prupe.1G132600_v2.0.a1(dist=3235),Prupe.1G132700_v2.0.a1(dist=5898)	Pp01	10499451	10500191	Deletion	DEL:a 740bp deletion
intergenic	Prupe.1G132700_v2.0.a1(dist=2472),Prupe.1G132800_v2.0.a1(dist=1064)	Pp01	10509225	10510451	Deletion	DEL:a 1226bp deletion
intronic	Prupe.1G133300_v2.0.a1	Pp01	10540617	10543196	Deletion	DEL:a 2579bp deletion
downstream	Prupe.1G133500_v2.0.a1	Pp01	10554742	10554764	Deletion	DEL:a 22bp deletion
exonic	Prupe.1G136100_v2.0.a1	Pp01	10699914	10700630	Deletion	DEL:a 716bp deletion
upstream	Prupe.1G136300_v2.0.a1	Pp01	10709539	10709561	Deletion	DEL:a 22bp deletion
intronic	Prupe.1G136600_v2.0.a1	Pp01	10730251	10733264	Deletion	DEL:a 3013bp deletion
downstream	Prupe.1G136700_v2.0.a1	Pp01	10738211	10738211	Insersion	INS:a 25bp insersion
upstream	Prupe.1G137100_v2.0.a1	Pp01	10750631	10750685	Deletion	DEL:a 54bp deletion
intergenic	Prupe.1G137800_v2.0.a1(dist=4128),Prupe.1G137900_v2.0.a1(dist=1587)	Pp01	10789834	10791290	Deletion	DEL:a 1456bp deletion
intergenic	Prupe.1G138800_v2.0.a1(dist=1974),Prupe.1G138900_v2.0.a1(dist=1002)	Pp01	10863405	10863811	Inversion	INV:a 406bp inversion
intergenic	Prupe.1G139300_v2.0.a1(dist=2012),Prupe.1G139400_v2.0.a1(dist=11253)	Pp01	10912642	10912663	Deletion	DEL:a 21bp deletion
intergenic	Prupe.1G139600_v2.0.a1(dist=9121),Prupe.1G139700_v2.0.a1(dist=3871)	Pp01	10950470	10950582	Deletion	DEL:a 112bp deletion
intergenic	Prupe.1G139600_v2.0.a1(dist=10930),Prupe.1G139700_v2.0.a1(dist=1836)	Pp01	10952279	10952617	Deletion	DEL:a 338bp deletion
upstream	Prupe.1G139700_v2.0.a1	Pp01	10958774	10962866	Deletion	DEL:a 4092bp deletion
intergenic	Prupe.1G140100_v2.0.a1(dist=3210),Prupe.1G140200_v2.0.a1(dist=1963)	Pp01	11002102	11002102	Insersion	INS:a 72bp insersion
upstream	Prupe.1G140200_v2.0.a1	Pp01	11003317	11003345	Deletion	DEL:a 28bp deletion
intronic	Prupe.1G140200_v2.0.a1	Pp01	11007748	11007831	Deletion	DEL:a 83bp deletion
upstream	Prupe.1G140300_v2.0.a1	Pp01	11017622	11017649	Deletion	DEL:a 27bp deletion
intronic	Prupe.1G140700_v2.0.a1	Pp01	11057043	11057093	Deletion	DEL:a 50bp deletion
intronic	Prupe.1G140700_v2.0.a1	Pp01	11060570	11060570	Insersion	INS:a 21bp insersion
upstream	Prupe.1G141600_v2.0.a1	Pp01	11124293	11124334	Deletion	DEL:a 41bp deletion
upstream	Prupe.1G142300_v2.0.a1	Pp01	11172081	11172243	Deletion	DEL:a 162bp deletion
intergenic	Prupe.1G142300_v2.0.a1(dist=3339),Prupe.1G142400_v2.0.a1(dist=15779)	Pp01	11175024	11177417	Deletion	DEL:a 2393bp deletion
intergenic	Prupe.1G142300_v2.0.a1(dist=9082),Prupe.1G142400_v2.0.a1(dist=2477)	Pp01	11180767	11190719	Deletion	DEL:a 9952bp deletion
intergenic	Prupe.1G142600_v2.0.a1(dist=2454),Prupe.1G142700_v2.0.a1(dist=4990)	Pp01	11218573	11218610	Deletion	DEL:a 37bp deletion
intergenic	Prupe.1G142600_v2.0.a1(dist=4696),Prupe.1G142700_v2.0.a1(dist=2712)	Pp01	11220815	11220888	Deletion	DEL:a 73bp deletion
intergenic	Prupe.1G142600_v2.0.a1(dist=6086),Prupe.1G142700_v2.0.a1(dist=1173)	Pp01	11222205	11222427	Deletion	DEL:a 222bp deletion
intronic	Prupe.1G142700_v2.0.a1	Pp01	11224961	11224961	Insersion	INS:a 21bp insersion
exonic	Prupe.1G143200_v2.0.a1	Pp01	11293064	11293243	Deletion	DEL:a 179bp deletion
intergenic	Prupe.1G144400_v2.0.a1(dist=2163),Prupe.1G144600_v2.0.a1(dist=6312)	Pp01	11345242	11345702	Inversion	INV:a 460bp inversion
upstream	Prupe.1G145700_v2.0.a1	Pp01	11432206	11432307	Deletion	DEL:a 101bp deletion
downstream	Prupe.1G145700_v2.0.a1	Pp01	11435115	11441581	Deletion	DEL:a 6466bp deletion
upstream	Prupe.1G145800_v2.0.a1	Pp01	11445743	11452471	Deletion	DEL:a 6728bp deletion
intergenic	Prupe.1G146000_v2.0.a1(dist=3633),Prupe.1G146100_v2.0.a1(dist=6241)	Pp01	11467090	11482775	Deletion	DEL:a 15685bp deletion
intergenic	Prupe.1G146300_v2.0.a1(dist=4546),Prupe.1G146400_v2.0.a1(dist=8655)	Pp01	11512776	11518245	Deletion	DEL:a 5469bp deletion
intergenic	Prupe.1G146300_v2.0.a1(dist=11925),Prupe.1G146400_v2.0.a1(dist=4410)	Pp01	11520155	11522490	Deletion	DEL:a 2335bp deletion
upstream	Prupe.1G148500_v2.0.a1	Pp01	11651647	11651647	Insersion	INS:a 152bp insersion
intergenic	Prupe.1G148700_v2.0.a1(dist=1579),Prupe.1G148800_v2.0.a1(dist=4593)	Pp01	11659938	11660607	Deletion	DEL:a 669bp deletion
intergenic	Prupe.1G149400_v2.0.a1(dist=3329),Prupe.1G149500_v2.0.a1(dist=11757)	Pp01	11717209	11717242	Deletion	DEL:a 33bp deletion
intergenic	Prupe.1G149500_v2.0.a1(dist=3731),Prupe.1G149600_v2.0.a1(dist=1793)	Pp01	11737129	11737305	Deletion	DEL:a 176bp deletion
upstream	Prupe.1G150000_v2.0.a1	Pp01	11768688	11768974	Deletion	DEL:a 286bp deletion
exonic	Prupe.1G150600_v2.0.a1	Pp01	11803741	11804173	Deletion	DEL:a 432bp deletion
intergenic	Prupe.1G150600_v2.0.a1(dist=39055),Prupe.1G150700_v2.0.a1(dist=22696)	Pp01	11848144	11848260	Deletion	DEL:a 116bp deletion
intergenic	Prupe.1G150600_v2.0.a1(dist=45201),Prupe.1G150700_v2.0.a1(dist=16615)	Pp01	11854290	11854341	Deletion	DEL:a 51bp deletion
downstream	Prupe.1G151100_v2.0.a1	Pp01	11932768	11932768	Insersion	INS:a 438bp insersion
intronic	Prupe.1G151400_v2.0.a1	Pp01	11951314	11951314	Insersion	INS:a 30bp insersion
intergenic	Prupe.1G151600_v2.0.a1(dist=3164),Prupe.1G151700_v2.0.a1(dist=2266)	Pp01	11964070	11966108	Deletion	DEL:a 2038bp deletion
intergenic	Prupe.1G151700_v2.0.a1(dist=3836),Prupe.1G151800_v2.0.a1(dist=13457)	Pp01	11974238	11974238	Insersion	INS:a 222bp insersion
intergenic	Prupe.1G151700_v2.0.a1(dist=13432),Prupe.1G151800_v2.0.a1(dist=3547)	Pp01	11983834	11984148	Deletion	DEL:a 314bp deletion
intergenic	Prupe.1G152300_v2.0.a1(dist=5539),Prupe.1G152400_v2.0.a1(dist=4183)	Pp01	12030409	12030409	Insersion	INS:a 48bp insersion
intergenic	Prupe.1G152300_v2.0.a1(dist=8023),Prupe.1G152400_v2.0.a1(dist=1699)	Pp01	12032893	12032893	Insersion	INS:a 102bp insersion
upstream	Prupe.1G152400_v2.0.a1	Pp01	12033839	12033862	Deletion	DEL:a 23bp deletion
upstream	Prupe.1G152400_v2.0.a1	Pp01	12034432	12034454	Deletion	DEL:a 22bp deletion
downstream	Prupe.1G152700_v2.0.a1	Pp01	12049614	12050495	Deletion	DEL:a 881bp deletion
intergenic	Prupe.1G153100_v2.0.a1(dist=2991),Prupe.1G153200_v2.0.a1(dist=6140)	Pp01	12077835	12077835	Insersion	INS:a 28bp insersion
downstream	Prupe.1G153400_v2.0.a1	Pp01	12096448	12096498	Deletion	DEL:a 50bp deletion
upstream;downstream	Prupe.1G153700_v2.0.a1;Prupe.1G153800_v2.0.a1	Pp01	12108793	12110641	Deletion	DEL:a 1848bp deletion
intronic	Prupe.1G153800_v2.0.a1	Pp01	12111590	12116245	Deletion	DEL:a 4655bp deletion
intergenic	Prupe.1G154300_v2.0.a1(dist=14708),Prupe.1G154400_v2.0.a1(dist=11263)	Pp01	12157625	12157970	Deletion	DEL:a 345bp deletion
intergenic	Prupe.1G154300_v2.0.a1(dist=18897),Prupe.1G154400_v2.0.a1(dist=3258)	Pp01	12161814	12165975	Deletion	DEL:a 4161bp deletion
intergenic	Prupe.1G154300_v2.0.a1(dist=24358),Prupe.1G154400_v2.0.a1(dist=1958)	Pp01	12167275	12167275	Insersion	INS:a 139bp insersion
intergenic	Prupe.1G154400_v2.0.a1(dist=1427),Prupe.1G154500_v2.0.a1(dist=10350)	Pp01	12176396	12176396	Insersion	INS:a 32bp insersion
intergenic	Prupe.1G154400_v2.0.a1(dist=4420),Prupe.1G154500_v2.0.a1(dist=7356)	Pp01	12179389	12179390	Insersion	INS:a 1567bp insersion
upstream	Prupe.1G154500_v2.0.a1	Pp01	12180086	12186608	Deletion	DEL:a 6522bp deletion
upstream	Prupe.1G154600_v2.0.a1	Pp01	12192532	12192532	Insersion	INS:a 797bp insersion
intronic	Prupe.1G154600_v2.0.a1	Pp01	12197863	12197863	Insersion	INS:a 52bp insersion
intronic	Prupe.1G154600_v2.0.a1	Pp01	12200139	12200251	Deletion	DEL:a 112bp deletion
intergenic	Prupe.1G154700_v2.0.a1(dist=2156),Prupe.1G154800_v2.0.a1(dist=5215)	Pp01	12207430	12207430	Insersion	INS:a 225bp insersion
intergenic	Prupe.1G154700_v2.0.a1(dist=3492),Prupe.1G154800_v2.0.a1(dist=3839)	Pp01	12208766	12208806	Deletion	DEL:a 40bp deletion
intergenic	Prupe.1G154800_v2.0.a1(dist=2100),Prupe.1G154900_v2.0.a1(dist=10763)	Pp01	12215182	12215182	Insersion	INS:a 24bp insersion
intergenic	Prupe.1G154800_v2.0.a1(dist=4542),Prupe.1G154900_v2.0.a1(dist=7530)	Pp01	12217624	12218415	Deletion	DEL:a 791bp deletion
exonic	Prupe.1G155000_v2.0.a1	Pp01	12229617	12234728	Deletion	DEL:a 5111bp deletion
intergenic	Prupe.1G155600_v2.0.a1(dist=1523),Prupe.1G155700_v2.0.a1(dist=7812)	Pp01	12293577	12293577	Insersion	INS:a 157bp insersion
upstream	Prupe.1G156200_v2.0.a1	Pp01	12349245	12349412	Deletion	DEL:a 167bp deletion
downstream	Prupe.1G156500_v2.0.a1	Pp01	12366629	12366659	Deletion	DEL:a 30bp deletion
intergenic	Prupe.1G156500_v2.0.a1(dist=12091),Prupe.1G156600_v2.0.a1(dist=2684)	Pp01	12378208	12378208	Insersion	INS:a 23bp insersion
intergenic	Prupe.1G156500_v2.0.a1(dist=12518),Prupe.1G156600_v2.0.a1(dist=2257)	Pp01	12378635	12378635	Insersion	INS:a 156bp insersion
intergenic	Prupe.1G156800_v2.0.a1(dist=1478),Prupe.1G156900_v2.0.a1(dist=10590)	Pp01	12428832	12428832	Insersion	INS:a 24bp insersion
upstream	Prupe.1G157000_v2.0.a1	Pp01	12451131	12451288	Deletion	DEL:a 157bp deletion
upstream	Prupe.1G157100_v2.0.a1	Pp01	12461519	12461667	Deletion	DEL:a 148bp deletion
intergenic	Prupe.1G157100_v2.0.a1(dist=2170),Prupe.1G157200_v2.0.a1(dist=6029)	Pp01	12464963	12465017	Deletion	DEL:a 54bp deletion
intergenic	Prupe.1G157400_v2.0.a1(dist=12188),Prupe.1G157500_v2.0.a1(dist=1347)	Pp01	12500792	12500792	Insersion	INS:a 24bp insersion
upstream	Prupe.1G157500_v2.0.a1	Pp01	12501234	12502085	Deletion	DEL:a 851bp deletion
upstream	Prupe.1G158700_v2.0.a1	Pp01	12570335	12572994	Deletion	DEL:a 2659bp deletion
intergenic	Prupe.1G158800_v2.0.a1(dist=4422),Prupe.1G158900_v2.0.a1(dist=12349)	Pp01	12585928	12590508	Deletion	DEL:a 4580bp deletion
intergenic	Prupe.1G158800_v2.0.a1(dist=14476),Prupe.1G158900_v2.0.a1(dist=6875)	Pp01	12595982	12595982	Insersion	INS:a 64bp insersion
intronic	Prupe.1G159100_v2.0.a1	Pp01	12621231	12621231	Insersion	INS:a 99bp insersion
intergenic	Prupe.1G159200_v2.0.a1(dist=26756),Prupe.1G159300_v2.0.a1(dist=2985)	Pp01	12669414	12669414	Insersion	INS:a 30bp insersion
upstream	Prupe.1G160900_v2.0.a1	Pp01	12842460	12846908	Deletion	DEL:a 4448bp deletion
intergenic	Prupe.1G161500_v2.0.a1(dist=1450),Prupe.1G161600_v2.0.a1(dist=1907)	Pp01	12898576	12898861	Deletion	DEL:a 285bp deletion
intergenic	Prupe.1G161700_v2.0.a1(dist=8360),Prupe.1G161800_v2.0.a1(dist=2715)	Pp01	12940754	12954618	Deletion	DEL:a 13864bp deletion
intergenic	Prupe.1G162300_v2.0.a1(dist=4784),Prupe.1G162400_v2.0.a1(dist=14809)	Pp01	13022194	13022194	Insersion	INS:a 98bp insersion
exonic	Prupe.1G162500_v2.0.a1	Pp01	13040819	13040819	Insersion	INS:a 69bp insersion
downstream	Prupe.1G162800_v2.0.a1,Prupe.1G162900_v2.0.a1	Pp01	13089013	13089013	Insersion	INS:a 65bp insersion
intergenic	Prupe.1G163200_v2.0.a1(dist=8465),Prupe.1G163300_v2.0.a1(dist=1786)	Pp01	13124058	13124058	Insersion	INS:a 76bp insersion
upstream	Prupe.1G163400_v2.0.a1	Pp01	13132082	13132082	Insersion	INS:a 1246bp insersion
downstream	Prupe.1G163600_v2.0.a1	Pp01	13137443	13139192	Deletion	DEL:a 1749bp deletion
exonic	Prupe.1G163600_v2.0.a1	Pp01	13141507	13141507	Insersion	INS:a 24bp insersion
exonic	Prupe.1G163700_v2.0.a1	Pp01	13188278	13188383	Deletion	DEL:a 105bp deletion
intronic	Prupe.1G164500_v2.0.a1	Pp01	13246302	13246334	Deletion	DEL:a 32bp deletion
exonic	Prupe.1G164700_v2.0.a1	Pp01	13252680	13259107	Deletion	DEL:a 6427bp deletion
intergenic	Prupe.1G164700_v2.0.a1(dist=7315),Prupe.1G164800_v2.0.a1(dist=5302)	Pp01	13260941	13262228	Deletion	DEL:a 1287bp deletion
intergenic	Prupe.1G164800_v2.0.a1(dist=5609),Prupe.1G164900_v2.0.a1(dist=9163)	Pp01	13274524	13275113	Deletion	DEL:a 589bp deletion
intergenic	Prupe.1G164800_v2.0.a1(dist=6663),Prupe.1G164900_v2.0.a1(dist=8698)	Pp01	13275578	13275578	Insersion	INS:a 1169bp insersion
intergenic	Prupe.1G164800_v2.0.a1(dist=9874),Prupe.1G164900_v2.0.a1(dist=5487)	Pp01	13278789	13278789	Insersion	INS:a 25bp insersion
intergenic	Prupe.1G164800_v2.0.a1(dist=11564),Prupe.1G164900_v2.0.a1(dist=3152)	Pp01	13280479	13281124	Deletion	DEL:a 645bp deletion
intergenic	Prupe.1G164900_v2.0.a1(dist=19726),Prupe.1G165000_v2.0.a1(dist=6974)	Pp01	13308730	13308730	Insersion	INS:a 21bp insersion
upstream	Prupe.1G165100_v2.0.a1	Pp01	13345596	13345596	Insersion	INS:a 44bp insersion
exonic	Prupe.1G165600_v2.0.a1	Pp01	13412190	13415048	Deletion	DEL:a 2858bp deletion
intergenic	Prupe.1G165600_v2.0.a1(dist=5363),Prupe.1G165700_v2.0.a1(dist=23738)	Pp01	13419432	13419671	Deletion	DEL:a 239bp deletion
intergenic	Prupe.1G165600_v2.0.a1(dist=7574),Prupe.1G165700_v2.0.a1(dist=16211)	Pp01	13421643	13427198	Deletion	DEL:a 5555bp deletion
intergenic	Prupe.1G165600_v2.0.a1(dist=16135),Prupe.1G165700_v2.0.a1(dist=4833)	Pp01	13430204	13438576	Deletion	DEL:a 8372bp deletion
intergenic	Prupe.1G165600_v2.0.a1(dist=23871),Prupe.1G165700_v2.0.a1(dist=4833)	Pp01	13437940	13438576	Deletion	DEL:a 636bp deletion
intergenic	Prupe.1G165600_v2.0.a1(dist=25680),Prupe.1G165700_v2.0.a1(dist=3660)	Pp01	13439749	13439749	Insersion	INS:a 105bp insersion
upstream	Prupe.1G165700_v2.0.a1	Pp01	13442162	13442477	Deletion	DEL:a 315bp deletion
intergenic	Prupe.1G166100_v2.0.a1(dist=1150),Prupe.1G166200_v2.0.a1(dist=1975)	Pp01	13490934	13494214	Deletion	DEL:a 3280bp deletion
intergenic	Prupe.1G166600_v2.0.a1(dist=4800),Prupe.1G166700_v2.0.a1(dist=2388)	Pp01	13536510	13536510	Insersion	INS:a 27bp insersion
upstream	Prupe.1G167300_v2.0.a1	Pp01	13602656	13602656	Insersion	INS:a 36bp insersion
upstream	Prupe.1G167700_v2.0.a1	Pp01	13655359	13655401	Deletion	DEL:a 42bp deletion
downstream	Prupe.1G167900_v2.0.a1	Pp01	13660836	13664251	Deletion	DEL:a 3415bp deletion
intergenic	Prupe.1G168000_v2.0.a1(dist=5290),Prupe.1G168100_v2.0.a1(dist=5457)	Pp01	13685541	13685571	Deletion	DEL:a 30bp deletion
exonic	Prupe.1G168100_v2.0.a1	Pp01	13687757	13691034	Deletion	DEL:a 3277bp deletion
downstream	Prupe.1G168100_v2.0.a1	Pp01	13690854	13690854	Insersion	INS:a 54bp insersion
intergenic	Prupe.1G168500_v2.0.a1(dist=5376),Prupe.1G168600_v2.0.a1(dist=1200)	Pp01	13732350	13732350	Insersion	INS:a 156bp insersion
intergenic	Prupe.1G168700_v2.0.a1(dist=1797),Prupe.1G168800_v2.0.a1(dist=13712)	Pp01	13744566	13744595	Deletion	DEL:a 29bp deletion
intergenic	Prupe.1G168800_v2.0.a1(dist=2025),Prupe.1G168900_v2.0.a1(dist=21077)	Pp01	13761899	13762146	Deletion	DEL:a 247bp deletion
intergenic	Prupe.1G168800_v2.0.a1(dist=16496),Prupe.1G168900_v2.0.a1(dist=6350)	Pp01	13776370	13776873	Deletion	DEL:a 503bp deletion
upstream	Prupe.1G168900_v2.0.a1	Pp01	13785209	13785523	Deletion	DEL:a 314bp deletion
intergenic	Prupe.1G168900_v2.0.a1(dist=2592),Prupe.1G169000_v2.0.a1(dist=20326)	Pp01	13786921	13792037	Deletion	DEL:a 5116bp deletion
intergenic	Prupe.1G168900_v2.0.a1(dist=14405),Prupe.1G169000_v2.0.a1(dist=13604)	Pp01	13798734	13798759	Deletion	DEL:a 25bp deletion
intergenic	Prupe.1G169500_v2.0.a1(dist=7869),Prupe.1G169600_v2.0.a1(dist=10756)	Pp01	13889887	13889887	Insersion	INS:a 40bp insersion
intergenic	Prupe.1G169700_v2.0.a1(dist=9707),Prupe.1G169800_v2.0.a1(dist=36384)	Pp01	13916382	13916382	Insersion	INS:a 165bp insersion
intergenic	Prupe.1G169700_v2.0.a1(dist=17183),Prupe.1G169800_v2.0.a1(dist=24048)	Pp01	13923858	13928718	Deletion	DEL:a 4860bp deletion
intergenic	Prupe.1G169700_v2.0.a1(dist=22530),Prupe.1G169800_v2.0.a1(dist=23460)	Pp01	13929205	13929306	Deletion	DEL:a 101bp deletion
downstream	Prupe.1G170100_v2.0.a1	Pp01	14006738	14006738	Insersion	INS:a 103bp insersion
exonic	Prupe.1G170200_v2.0.a1	Pp01	14015778	14015837	Deletion	DEL:a 59bp deletion
downstream	Prupe.1G170300_v2.0.a1	Pp01	14018832	14018990	Deletion	DEL:a 158bp deletion
upstream	Prupe.1G170300_v2.0.a1	Pp01	14023450	14024316	Deletion	DEL:a 866bp deletion
upstream	Prupe.1G170400_v2.0.a1	Pp01	14025741	14025741	Insersion	INS:a 4201bp insersion
intergenic	Prupe.1G170700_v2.0.a1(dist=45840),Prupe.1G170800_v2.0.a1(dist=34264)	Pp01	14122082	14122082	Insersion	INS:a 136bp insersion
intergenic	Prupe.1G170700_v2.0.a1(dist=51468),Prupe.1G170800_v2.0.a1(dist=28604)	Pp01	14127710	14127742	Deletion	DEL:a 32bp deletion
exonic	Prupe.1G170800_v2.0.a1	Pp01	14157090	14159284	Deletion	DEL:a 2194bp deletion
intergenic	Prupe.1G170900_v2.0.a1(dist=5917),Prupe.1G171000_v2.0.a1(dist=43330)	Pp01	14173027	14173123	Deletion	DEL:a 96bp deletion
intergenic	Prupe.1G170900_v2.0.a1(dist=8142),Prupe.1G171000_v2.0.a1(dist=41201)	Pp01	14175252	14175252	Insersion	INS:a 81bp insersion
intergenic	Prupe.1G170900_v2.0.a1(dist=16407),Prupe.1G171000_v2.0.a1(dist=32936)	Pp01	14183517	14183517	Insersion	INS:a 68bp insersion
intergenic	Prupe.1G170900_v2.0.a1(dist=17567),Prupe.1G171000_v2.0.a1(dist=23398)	Pp01	14184677	14193055	Deletion	DEL:a 8378bp deletion
intergenic	Prupe.1G170900_v2.0.a1(dist=30126),Prupe.1G171000_v2.0.a1(dist=19163)	Pp01	14197236	14197290	Deletion	DEL:a 54bp deletion
intergenic	Prupe.1G170900_v2.0.a1(dist=31657),Prupe.1G171000_v2.0.a1(dist=17686)	Pp01	14198767	14198767	Insersion	INS:a 428bp insersion
intergenic	Prupe.1G170900_v2.0.a1(dist=33910),Prupe.1G171000_v2.0.a1(dist=15374)	Pp01	14201020	14201079	Deletion	DEL:a 59bp deletion
intergenic	Prupe.1G170900_v2.0.a1(dist=35700),Prupe.1G171000_v2.0.a1(dist=12858)	Pp01	14202810	14203595	Deletion	DEL:a 785bp deletion
intergenic	Prupe.1G170900_v2.0.a1(dist=39171),Prupe.1G171000_v2.0.a1(dist=10015)	Pp01	14206281	14206438	Deletion	DEL:a 157bp deletion
intergenic	Prupe.1G170900_v2.0.a1(dist=40196),Prupe.1G171000_v2.0.a1(dist=3458)	Pp01	14207306	14212995	Deletion	DEL:a 5689bp deletion
upstream	Prupe.1G171000_v2.0.a1	Pp01	14219925	14219925	Insersion	INS:a 42bp insersion
intergenic	Prupe.1G171800_v2.0.a1(dist=28837),Prupe.1G171900_v2.0.a1(dist=3186)	Pp01	14331914	14331914	Insersion	INS:a 198bp insersion
intergenic	Prupe.1G171800_v2.0.a1(dist=29349),Prupe.1G171900_v2.0.a1(dist=2306)	Pp01	14332426	14332794	Deletion	DEL:a 368bp deletion
intergenic	Prupe.1G172800_v2.0.a1(dist=7408),Prupe.1G172900_v2.0.a1(dist=1205)	Pp01	14451859	14452090	Deletion	DEL:a 231bp deletion
intergenic	Prupe.1G173900_v2.0.a1(dist=3415),Prupe.1G174000_v2.0.a1(dist=24786)	Pp01	14602026	14602026	Insersion	INS:a 43bp insersion
intergenic	Prupe.1G174200_v2.0.a1(dist=2079),Prupe.1G174300_v2.0.a1(dist=8116)	Pp01	14659428	14659428	Insersion	INS:a 348bp insersion
intergenic	Prupe.1G175100_v2.0.a1(dist=2272),Prupe.1G175200_v2.0.a1(dist=1036)	Pp01	14742082	14742465	Deletion	DEL:a 383bp deletion
intergenic	Prupe.1G175200_v2.0.a1(dist=15338),Prupe.1G175300_v2.0.a1(dist=2520)	Pp01	14771067	14771067	Insersion	INS:a 93bp insersion
downstream	Prupe.1G175300_v2.0.a1	Pp01	14772607	14772607	Insersion	INS:a 28bp insersion
upstream	Prupe.1G175300_v2.0.a1	Pp01	14774494	14774494	Insersion	INS:a NAbp insersion
upstream	Prupe.1G175300_v2.0.a1	Pp01	14774614	14775031	Deletion	DEL:a 417bp deletion
intergenic	Prupe.1G175300_v2.0.a1(dist=2104),Prupe.1G175400_v2.0.a1(dist=11453)	Pp01	14776336	14776753	Deletion	DEL:a 417bp deletion
intergenic	Prupe.1G175300_v2.0.a1(dist=4326),Prupe.1G175400_v2.0.a1(dist=9648)	Pp01	14778558	14778558	Insersion	INS:a 21bp insersion
intergenic	Prupe.1G175300_v2.0.a1(dist=5958),Prupe.1G175400_v2.0.a1(dist=8016)	Pp01	14780190	14780190	Insersion	INS:a NAbp insersion
downstream	Prupe.1G176500_v2.0.a1	Pp01	14972135	14972135	Insersion	INS:a 35bp insersion
downstream	Prupe.1G177700_v2.0.a1	Pp01	15200060	15200060	Insersion	INS:a 211bp insersion
intergenic	Prupe.1G179000_v2.0.a1(dist=17388),Prupe.1G179100_v2.0.a1(dist=11983)	Pp01	15428129	15430098	Deletion	DEL:a 1969bp deletion
upstream	Prupe.1G179800_v2.0.a1	Pp01	15582838	15582838	Insersion	INS:a 63bp insersion
intergenic	Prupe.1G179800_v2.0.a1(dist=2290),Prupe.1G179900_v2.0.a1(dist=1458)	Pp01	15584285	15584372	Deletion	DEL:a 87bp deletion
intergenic	Prupe.1G180100_v2.0.a1(dist=1371),Prupe.1G180200_v2.0.a1(dist=41100)	Pp01	15621609	15621639	Deletion	DEL:a 30bp deletion
intergenic	Prupe.1G180100_v2.0.a1(dist=28045),Prupe.1G180200_v2.0.a1(dist=14361)	Pp01	15648283	15648378	Deletion	DEL:a 95bp deletion
intergenic	Prupe.1G181700_v2.0.a1(dist=20760),Prupe.1G181800_v2.0.a1(dist=2466)	Pp01	15935913	15936180	Deletion	DEL:a 267bp deletion
intergenic	Prupe.1G181700_v2.0.a1(dist=21706),Prupe.1G181800_v2.0.a1(dist=1787)	Pp01	15936859	15936859	Insersion	INS:a 1453bp insersion
intergenic	Prupe.1G181900_v2.0.a1(dist=1301),Prupe.1G182000_v2.0.a1(dist=36150)	Pp01	15963311	15963311	Insersion	INS:a 36bp insersion
intergenic	Prupe.1G181900_v2.0.a1(dist=10441),Prupe.1G182000_v2.0.a1(dist=23721)	Pp01	15972451	15975740	Deletion	DEL:a 3289bp deletion
intergenic	Prupe.1G181900_v2.0.a1(dist=28868),Prupe.1G182000_v2.0.a1(dist=1539)	Pp01	15990878	15997922	Deletion	DEL:a 7044bp deletion
intergenic	Prupe.1G182100_v2.0.a1(dist=6037),Prupe.1G182200_v2.0.a1(dist=13970)	Pp01	16013094	16013124	Deletion	DEL:a 30bp deletion
intergenic	Prupe.1G182800_v2.0.a1(dist=30623),Prupe.1G182900_v2.0.a1(dist=68776)	Pp01	16110078	16110078	Insersion	INS:a 41bp insersion
intergenic	Prupe.1G182800_v2.0.a1(dist=48286),Prupe.1G182900_v2.0.a1(dist=51113)	Pp01	16127741	16127741	Insersion	INS:a 22bp insersion
intergenic	Prupe.1G182800_v2.0.a1(dist=54243),Prupe.1G182900_v2.0.a1(dist=45156)	Pp01	16133698	16133698	Insersion	INS:a 36bp insersion
exonic	Prupe.1G182900_v2.0.a1	Pp01	16178887	16178887	Insersion	INS:a 184bp insersion
intergenic	Prupe.1G183300_v2.0.a1(dist=13287),Prupe.1G183400_v2.0.a1(dist=8482)	Pp01	16223145	16223518	Deletion	DEL:a 373bp deletion
intergenic	Prupe.1G183700_v2.0.a1(dist=105551),Prupe.1G183800_v2.0.a1(dist=49511)	Pp01	16387957	16387957	Insersion	INS:a 26bp insersion
intergenic	Prupe.1G183700_v2.0.a1(dist=137963),Prupe.1G183800_v2.0.a1(dist=16513)	Pp01	16420369	16420955	Deletion	DEL:a 586bp deletion
intergenic	Prupe.1G183700_v2.0.a1(dist=146456),Prupe.1G183800_v2.0.a1(dist=8606)	Pp01	16428862	16428862	Insersion	INS:a 710bp insersion
upstream	Prupe.1G183900_v2.0.a1	Pp01	16445224	16445913	Deletion	DEL:a 689bp deletion
intergenic	Prupe.1G184100_v2.0.a1(dist=90007),Prupe.1G184200_v2.0.a1(dist=66246)	Pp01	16578998	16579206	Deletion	DEL:a 208bp deletion
intergenic	Prupe.1G184700_v2.0.a1(dist=3811),Prupe.1G184800_v2.0.a1(dist=3370)	Pp01	16746798	16747386	Deletion	DEL:a 588bp deletion
exonic	Prupe.1G184900_v2.0.a1,Prupe.1G185000_v2.0.a1	Pp01	16758044	16799089	Deletion	DEL:a 41045bp deletion
upstream	Prupe.1G185400_v2.0.a1	Pp01	16849747	16849779	Deletion	DEL:a 32bp deletion
downstream	Prupe.1G185700_v2.0.a1	Pp01	16871624	16871624	Insersion	INS:a 120bp insersion
intergenic	Prupe.1G186500_v2.0.a1(dist=14608),Prupe.1G186600_v2.0.a1(dist=16670)	Pp01	16965689	16965689	Insersion	INS:a 214bp insersion
intergenic	Prupe.1G187100_v2.0.a1(dist=1388),Prupe.1G187200_v2.0.a1(dist=27502)	Pp01	17093773	17093987	Deletion	DEL:a 214bp deletion
intergenic	Prupe.1G187100_v2.0.a1(dist=8956),Prupe.1G187200_v2.0.a1(dist=6581)	Pp01	17101341	17114908	Deletion	DEL:a 13567bp deletion
intergenic	Prupe.1G187100_v2.0.a1(dist=25114),Prupe.1G187200_v2.0.a1(dist=3827)	Pp01	17117499	17117662	Deletion	DEL:a 163bp deletion
intergenic	Prupe.1G187300_v2.0.a1(dist=1825),Prupe.1G187400_v2.0.a1(dist=26267)	Pp01	17143799	17143826	Deletion	DEL:a 27bp deletion
intergenic	Prupe.1G187600_v2.0.a1(dist=1119),Prupe.1G187700_v2.0.a1(dist=8666)	Pp01	17184635	17184931	Deletion	DEL:a 296bp deletion
downstream	Prupe.1G188800_v2.0.a1	Pp01	17380482	17381834	Deletion	DEL:a 1352bp deletion
intronic	Prupe.1G188800_v2.0.a1	Pp01	17387989	17388012	Deletion	DEL:a 23bp deletion
intronic	Prupe.1G189000_v2.0.a1	Pp01	17404189	17404189	Insersion	INS:a 23bp insersion
intergenic	Prupe.1G189000_v2.0.a1(dist=2142),Prupe.1G189100_v2.0.a1(dist=11852)	Pp01	17408669	17409265	Deletion	DEL:a 596bp deletion
intergenic	Prupe.1G189000_v2.0.a1(dist=5281),Prupe.1G189100_v2.0.a1(dist=9309)	Pp01	17411808	17411808	Insersion	INS:a 25bp insersion
upstream	Prupe.1G189100_v2.0.a1	Pp01	17420807	17420807	Insersion	INS:a 188bp insersion
intergenic	Prupe.1G189100_v2.0.a1(dist=5496),Prupe.1G189200_v2.0.a1(dist=10214)	Pp01	17427621	17427621	Insersion	INS:a 740bp insersion
upstream	Prupe.1G189500_v2.0.a1	Pp01	17499292	17507821	Deletion	DEL:a 8529bp deletion
intergenic	Prupe.1G190700_v2.0.a1(dist=1472),Prupe.1G190800_v2.0.a1(dist=30176)	Pp01	17601427	17605018	Deletion	DEL:a 3591bp deletion
intergenic	Prupe.1G190700_v2.0.a1(dist=5541),Prupe.1G190800_v2.0.a1(dist=16053)	Pp01	17605496	17619141	Deletion	DEL:a 13645bp deletion
intergenic	Prupe.1G190700_v2.0.a1(dist=21797),Prupe.1G190800_v2.0.a1(dist=13077)	Pp01	17621752	17622117	Deletion	DEL:a 365bp deletion
intergenic	Prupe.1G190700_v2.0.a1(dist=29727),Prupe.1G190800_v2.0.a1(dist=5414)	Pp01	17629682	17629780	Deletion	DEL:a 98bp deletion
intergenic	Prupe.1G190700_v2.0.a1(dist=30989),Prupe.1G190800_v2.0.a1(dist=2069)	Pp01	17630944	17633125	Deletion	DEL:a 2181bp deletion
upstream	Prupe.1G190800_v2.0.a1	Pp01	17636197	17636342	Deletion	DEL:a 145bp deletion
upstream	Prupe.1G190800_v2.0.a1	Pp01	17636554	17636588	Deletion	DEL:a 34bp deletion
intergenic	Prupe.1G191800_v2.0.a1(dist=1606),Prupe.1G191900_v2.0.a1(dist=12707)	Pp01	17758437	17758437	Insersion	INS:a 21bp insersion
intronic	Prupe.1G192000_v2.0.a1	Pp01	17782270	17782270	Insersion	INS:a 22bp insersion
intergenic	Prupe.1G192200_v2.0.a1(dist=11159),Prupe.1G192300_v2.0.a1(dist=13328)	Pp01	17825161	17825161	Insersion	INS:a 22bp insersion
intergenic	Prupe.1G192300_v2.0.a1(dist=23156),Prupe.1G192400_v2.0.a1(dist=38832)	Pp01	17862364	17908352	Deletion	DEL:a 45988bp deletion
intergenic	Prupe.1G192300_v2.0.a1(dist=34261),Prupe.1G192400_v2.0.a1(dist=73688)	Pp01	17873469	17873496	Deletion	DEL:a 27bp deletion
intergenic	Prupe.1G192300_v2.0.a1(dist=105197),Prupe.1G192400_v2.0.a1(dist=2779)	Pp01	17944405	17944405	Insersion	INS:a 175bp insersion
intergenic	Prupe.1G192400_v2.0.a1(dist=1011),Prupe.1G192500_v2.0.a1(dist=26614)	Pp01	17948938	17948960	Deletion	DEL:a 22bp deletion
exonic	Prupe.1G192500_v2.0.a1	Pp01	17968487	17982617	Deletion	DEL:a 14130bp deletion
intergenic	Prupe.1G192500_v2.0.a1(dist=7954),Prupe.1G192600_v2.0.a1(dist=33021)	Pp01	17984594	17985422	Deletion	DEL:a 828bp deletion
intergenic	Prupe.1G192500_v2.0.a1(dist=13332),Prupe.1G192600_v2.0.a1(dist=25123)	Pp01	17989972	17993320	Deletion	DEL:a 3348bp deletion
downstream	Prupe.1G192800_v2.0.a1	Pp01	18038864	18039178	Deletion	DEL:a 314bp deletion
exonic	Prupe.1G192800_v2.0.a1	Pp01	18039232	18049465	Inversion	INV:a 10233bp inversion
intergenic	Prupe.1G193300_v2.0.a1(dist=19916),Prupe.1G193400_v2.0.a1(dist=1408)	Pp01	18142082	18142125	Deletion	DEL:a 43bp deletion
intergenic	Prupe.1G193500_v2.0.a1(dist=2676),Prupe.1G193600_v2.0.a1(dist=35134)	Pp01	18157576	18158406	Deletion	DEL:a 830bp deletion
intergenic	Prupe.1G193600_v2.0.a1(dist=1260),Prupe.1G193700_v2.0.a1(dist=21426)	Pp01	18195525	18196643	Deletion	DEL:a 1118bp deletion
intergenic	Prupe.1G193600_v2.0.a1(dist=18552),Prupe.1G193700_v2.0.a1(dist=5252)	Pp01	18212817	18212817	Insersion	INS:a 248bp insersion
intergenic	Prupe.1G194000_v2.0.a1(dist=17978),Prupe.1G194100_v2.0.a1(dist=20169)	Pp01	18298447	18298447	Insersion	INS:a 24bp insersion
intergenic	Prupe.1G194000_v2.0.a1(dist=33849),Prupe.1G194100_v2.0.a1(dist=4262)	Pp01	18314318	18314354	Deletion	DEL:a 36bp deletion
intergenic	Prupe.1G195700_v2.0.a1(dist=28616),Prupe.1G195800_v2.0.a1(dist=68625)	Pp01	18573184	18585993	Deletion	DEL:a 12809bp deletion
intergenic	Prupe.1G196900_v2.0.a1(dist=2325),Prupe.1G197000_v2.0.a1(dist=19264)	Pp01	18783127	18783771	Deletion	DEL:a 644bp deletion
intergenic	Prupe.1G199700_v2.0.a1(dist=6565),Prupe.1G199800_v2.0.a1(dist=2833)	Pp01	19429438	19429438	Insersion	INS:a 23bp insersion
intronic	Prupe.1G200000_v2.0.a1	Pp01	19484045	19484077	Deletion	DEL:a 32bp deletion
intergenic	Prupe.1G200000_v2.0.a1(dist=11325),Prupe.1G200100_v2.0.a1(dist=39931)	Pp01	19505296	19505296	Insersion	INS:a 35bp insersion
intergenic	Prupe.1G200000_v2.0.a1(dist=37394),Prupe.1G200100_v2.0.a1(dist=13862)	Pp01	19531365	19531365	Insersion	INS:a 23bp insersion
intronic	Prupe.1G200100_v2.0.a1	Pp01	19549857	19549857	Insersion	INS:a 33bp insersion
intergenic	Prupe.1G200500_v2.0.a1(dist=8010),Prupe.1G200600_v2.0.a1(dist=60554)	Pp01	19606211	19606247	Deletion	DEL:a 36bp deletion
intergenic	Prupe.1G200500_v2.0.a1(dist=63073),Prupe.1G200600_v2.0.a1(dist=3234)	Pp01	19661274	19663567	Deletion	DEL:a 2293bp deletion
downstream	Prupe.1G200600_v2.0.a1	Pp01	19666720	19666720	Insersion	INS:a 25bp insersion
intergenic	Prupe.1G200600_v2.0.a1(dist=13944),Prupe.1G200700_v2.0.a1(dist=14992)	Pp01	19681155	19681155	Insersion	INS:a 42bp insersion
intergenic	Prupe.1G200600_v2.0.a1(dist=20995),Prupe.1G200700_v2.0.a1(dist=7909)	Pp01	19688206	19688238	Deletion	DEL:a 32bp deletion
upstream	Prupe.1G201200_v2.0.a1	Pp01	19803191	19818041	Deletion	DEL:a 14850bp deletion
intergenic	Prupe.1G201400_v2.0.a1(dist=13180),Prupe.1G201500_v2.0.a1(dist=29425)	Pp01	19873942	19877051	Deletion	DEL:a 3109bp deletion
intergenic	Prupe.1G201400_v2.0.a1(dist=38876),Prupe.1G201500_v2.0.a1(dist=6816)	Pp01	19899638	19899660	Deletion	DEL:a 22bp deletion
intergenic	Prupe.1G201900_v2.0.a1(dist=6573),Prupe.1G202100_v2.0.a1(dist=12344)	Pp01	20026457	20026457	Insersion	INS:a 33bp insersion
upstream;downstream	Prupe.1G202300_v2.0.a1;Prupe.1G202400_v2.0.a1	Pp01	20054053	20054691	Deletion	DEL:a 638bp deletion
intergenic	Prupe.1G202500_v2.0.a1(dist=3174),Prupe.1G202600_v2.0.a1(dist=7853)	Pp01	20063855	20069899	Deletion	DEL:a 6044bp deletion
intergenic	Prupe.1G202900_v2.0.a1(dist=49564),Prupe.1G203000_v2.0.a1(dist=8406)	Pp01	20209410	20209432	Deletion	DEL:a 22bp deletion
intronic	Prupe.1G203200_v2.0.a1	Pp01	20240809	20240809	Insersion	INS:a 21bp insersion
intergenic	Prupe.1G203400_v2.0.a1(dist=3018),Prupe.1G203500_v2.0.a1(dist=7652)	Pp01	20250460	20250460	Insersion	INS:a 994bp insersion
intergenic	Prupe.1G203600_v2.0.a1(dist=24581),Prupe.1G203700_v2.0.a1(dist=3238)	Pp01	20284288	20284288	Insersion	INS:a 24bp insersion
intergenic	Prupe.1G203700_v2.0.a1(dist=29610),Prupe.1G203800_v2.0.a1(dist=2025)	Pp01	20318766	20331995	Deletion	DEL:a 13229bp deletion
exonic	Prupe.1G204100_v2.0.a1,Prupe.1G204200_v2.0.a1,Prupe.1G204300_v2.0.a1	Pp01	20350240	20407331	Deletion	DEL:a 57091bp deletion
intergenic	Prupe.1G204500_v2.0.a1(dist=16377),Prupe.1G204600_v2.0.a1(dist=48516)	Pp01	20461663	20461663	Insersion	INS:a 777bp insersion
upstream;downstream	Prupe.1G204600_v2.0.a1;Prupe.1G204700_v2.0.a1	Pp01	20510078	20510103	Deletion	DEL:a 25bp deletion
upstream	Prupe.1G204700_v2.0.a1	Pp01	20512680	20512743	Deletion	DEL:a 63bp deletion
intergenic	Prupe.1G204700_v2.0.a1(dist=2010),Prupe.1G204800_v2.0.a1(dist=11861)	Pp01	20513996	20514023	Deletion	DEL:a 27bp deletion
intergenic	Prupe.1G204700_v2.0.a1(dist=12454),Prupe.1G204800_v2.0.a1(dist=1444)	Pp01	20524440	20524440	Insersion	INS:a 66bp insersion
intergenic	Prupe.1G204900_v2.0.a1(dist=18958),Prupe.1G205000_v2.0.a1(dist=37297)	Pp01	20560309	20560309	Insersion	INS:a 33bp insersion
upstream	Prupe.1G205000_v2.0.a1	Pp01	20598683	20598715	Deletion	DEL:a 32bp deletion
intergenic	Prupe.1G205100_v2.0.a1(dist=5471),Prupe.1G205200_v2.0.a1(dist=6371)	Pp01	20607670	20607670	Insersion	INS:a 42bp insersion
intergenic	Prupe.1G205100_v2.0.a1(dist=6681),Prupe.1G205200_v2.0.a1(dist=4525)	Pp01	20608880	20609516	Deletion	DEL:a 636bp deletion
intergenic	Prupe.1G205400_v2.0.a1(dist=2379),Prupe.1G205500_v2.0.a1(dist=7593)	Pp01	20659393	20659464	Deletion	DEL:a 71bp deletion
intergenic	Prupe.1G205500_v2.0.a1(dist=3271),Prupe.1G205600_v2.0.a1(dist=83067)	Pp01	20671960	20672095	Deletion	DEL:a 135bp deletion
intergenic	Prupe.1G205500_v2.0.a1(dist=35762),Prupe.1G205600_v2.0.a1(dist=50711)	Pp01	20704451	20704451	Insersion	INS:a 187bp insersion
intergenic	Prupe.1G205600_v2.0.a1(dist=3460),Prupe.1G205700_v2.0.a1(dist=18000)	Pp01	20759756	20759756	Insersion	INS:a 80bp insersion
intergenic	Prupe.1G205600_v2.0.a1(dist=15608),Prupe.1G205700_v2.0.a1(dist=5852)	Pp01	20771904	20771904	Insersion	INS:a 29bp insersion
intergenic	Prupe.1G205600_v2.0.a1(dist=18290),Prupe.1G205700_v2.0.a1(dist=3122)	Pp01	20774586	20774634	Deletion	DEL:a 48bp deletion
intergenic	Prupe.1G206000_v2.0.a1(dist=12134),Prupe.1G206100_v2.0.a1(dist=1296)	Pp01	20825392	20826064	Deletion	DEL:a 672bp deletion
intergenic	Prupe.1G206100_v2.0.a1(dist=46393),Prupe.1G206200_v2.0.a1(dist=26355)	Pp01	20873989	20873989	Insersion	INS:a 40bp insersion
intergenic	Prupe.1G206100_v2.0.a1(dist=47523),Prupe.1G206200_v2.0.a1(dist=13008)	Pp01	20875119	20887336	Deletion	DEL:a 12217bp deletion
exonic	Prupe.1G206400_v2.0.a1	Pp01	20955044	20955079	Deletion	DEL:a 35bp deletion
intronic	Prupe.1G206500_v2.0.a1	Pp01	20967062	20967086	Deletion	DEL:a 24bp deletion
intergenic	Prupe.1G206500_v2.0.a1(dist=17261),Prupe.1G206600_v2.0.a1(dist=10120)	Pp01	20991480	20991529	Deletion	DEL:a 49bp deletion
intergenic	Prupe.1G207000_v2.0.a1(dist=4757),Prupe.1G207100_v2.0.a1(dist=25129)	Pp01	21058380	21058380	Insersion	INS:a 282bp insersion
intergenic	Prupe.1G207000_v2.0.a1(dist=9332),Prupe.1G207100_v2.0.a1(dist=20195)	Pp01	21062955	21063314	Deletion	DEL:a 359bp deletion
intergenic	Prupe.1G207000_v2.0.a1(dist=11861),Prupe.1G207100_v2.0.a1(dist=17985)	Pp01	21065484	21065524	Deletion	DEL:a 40bp deletion
intergenic	Prupe.1G207200_v2.0.a1(dist=55293),Prupe.1G207300_v2.0.a1(dist=1142)	Pp01	21149064	21149067	Insersion	INS:a 716bp insersion
intronic	Prupe.1G207300_v2.0.a1	Pp01	21153401	21153401	Insersion	INS:a 30bp insersion
intergenic	Prupe.1G207500_v2.0.a1(dist=4039),Prupe.1G207600_v2.0.a1(dist=3700)	Pp01	21224259	21224280	Deletion	DEL:a 21bp deletion
intergenic	Prupe.1G207800_v2.0.a1(dist=51976),Prupe.1G207900_v2.0.a1(dist=816225)	Pp01	21391681	21391681	Insersion	INS:a 21bp insersion
intergenic	Prupe.1G207800_v2.0.a1(dist=101710),Prupe.1G207900_v2.0.a1(dist=764996)	Pp01	21441415	21442910	Deletion	DEL:a 1495bp deletion
intergenic	Prupe.1G207800_v2.0.a1(dist=103947),Prupe.1G207900_v2.0.a1(dist=762252)	Pp01	21443652	21445654	Deletion	DEL:a 2002bp deletion
intergenic	Prupe.1G207800_v2.0.a1(dist=116741),Prupe.1G207900_v2.0.a1(dist=740272)	Pp01	21456446	21467634	Deletion	DEL:a 11188bp deletion
intergenic	Prupe.1G207800_v2.0.a1(dist=203100),Prupe.1G207900_v2.0.a1(dist=662274)	Pp01	21542805	21545632	Deletion	DEL:a 2827bp deletion
intergenic	Prupe.1G207800_v2.0.a1(dist=206453),Prupe.1G207900_v2.0.a1(dist=661748)	Pp01	21546158	21546158	Insersion	INS:a 37bp insersion
intergenic	Prupe.1G207800_v2.0.a1(dist=210996),Prupe.1G207900_v2.0.a1(dist=656708)	Pp01	21550701	21551198	Deletion	DEL:a 497bp deletion
intergenic	Prupe.1G207800_v2.0.a1(dist=239810),Prupe.1G207900_v2.0.a1(dist=628391)	Pp01	21579515	21579515	Insersion	INS:a 332bp insersion
intergenic	Prupe.1G207800_v2.0.a1(dist=244980),Prupe.1G207900_v2.0.a1(dist=622919)	Pp01	21584685	21584987	Deletion	DEL:a 302bp deletion
intergenic	Prupe.1G207800_v2.0.a1(dist=245203),Prupe.1G207900_v2.0.a1(dist=622998)	Pp01	21584908	21584908	Insersion	INS:a 31bp insersion
intergenic	Prupe.1G207800_v2.0.a1(dist=245519),Prupe.1G207900_v2.0.a1(dist=621686)	Pp01	21585224	21586220	Deletion	DEL:a 996bp deletion
intergenic	Prupe.1G207800_v2.0.a1(dist=251408),Prupe.1G207900_v2.0.a1(dist=616757)	Pp01	21591113	21591149	Deletion	DEL:a 36bp deletion
intergenic	Prupe.1G207800_v2.0.a1(dist=256677),Prupe.1G207900_v2.0.a1(dist=611358)	Pp01	21596382	21596548	Deletion	DEL:a 166bp deletion
intergenic	Prupe.1G207800_v2.0.a1(dist=267528),Prupe.1G207900_v2.0.a1(dist=600673)	Pp01	21607233	21607233	Insersion	INS:a 104bp insersion
intergenic	Prupe.1G207800_v2.0.a1(dist=268016),Prupe.1G207900_v2.0.a1(dist=600095)	Pp01	21607721	21607811	Deletion	DEL:a 90bp deletion
intergenic	Prupe.1G207800_v2.0.a1(dist=269836),Prupe.1G207900_v2.0.a1(dist=598333)	Pp01	21609541	21609573	Deletion	DEL:a 32bp deletion
intergenic	Prupe.1G207800_v2.0.a1(dist=271612),Prupe.1G207900_v2.0.a1(dist=596589)	Pp01	21611317	21611317	Insersion	INS:a 61bp insersion
intergenic	Prupe.1G207800_v2.0.a1(dist=272410),Prupe.1G207900_v2.0.a1(dist=534201)	Pp01	21612115	21673705	Inversion	INV:a 61590bp inversion
intergenic	Prupe.1G207800_v2.0.a1(dist=377193),Prupe.1G207900_v2.0.a1(dist=486854)	Pp01	21716898	21721052	Deletion	DEL:a 4154bp deletion
intergenic	Prupe.1G207800_v2.0.a1(dist=391127),Prupe.1G207900_v2.0.a1(dist=476908)	Pp01	21730832	21730998	Deletion	DEL:a 166bp deletion
intergenic	Prupe.1G207800_v2.0.a1(dist=395807),Prupe.1G207900_v2.0.a1(dist=472394)	Pp01	21735512	21735512	Insersion	INS:a 166bp insersion
intergenic	Prupe.1G207800_v2.0.a1(dist=437837),Prupe.1G207900_v2.0.a1(dist=430032)	Pp01	21777542	21777874	Deletion	DEL:a 332bp deletion
intergenic	Prupe.1G207800_v2.0.a1(dist=441609),Prupe.1G207900_v2.0.a1(dist=426560)	Pp01	21781314	21781346	Deletion	DEL:a 32bp deletion
intergenic	Prupe.1G207800_v2.0.a1(dist=506572),Prupe.1G207900_v2.0.a1(dist=361608)	Pp01	21846277	21846298	Deletion	DEL:a 21bp deletion
intergenic	Prupe.1G207800_v2.0.a1(dist=533181),Prupe.1G207900_v2.0.a1(dist=335020)	Pp01	21872886	21872886	Insersion	INS:a 166bp insersion
intergenic	Prupe.1G207800_v2.0.a1(dist=625211),Prupe.1G207900_v2.0.a1(dist=237210)	Pp01	21964916	21970696	Deletion	DEL:a 5780bp deletion
intergenic	Prupe.1G207800_v2.0.a1(dist=659095),Prupe.1G207900_v2.0.a1(dist=209106)	Pp01	21998800	21998800	Insersion	INS:a 995bp insersion
intergenic	Prupe.1G207800_v2.0.a1(dist=667825),Prupe.1G207900_v2.0.a1(dist=200221)	Pp01	22007530	22007685	Deletion	DEL:a 155bp deletion
intergenic	Prupe.1G207800_v2.0.a1(dist=715210),Prupe.1G207900_v2.0.a1(dist=152956)	Pp01	22054915	22054950	Deletion	DEL:a 35bp deletion
intergenic	Prupe.1G207800_v2.0.a1(dist=772363),Prupe.1G207900_v2.0.a1(dist=95838)	Pp01	22112068	22112068	Insersion	INS:a 31bp insersion
intergenic	Prupe.1G207800_v2.0.a1(dist=808658),Prupe.1G207900_v2.0.a1(dist=59543)	Pp01	22148363	22148363	Insersion	INS:a 77bp insersion
intergenic	Prupe.1G207800_v2.0.a1(dist=811318),Prupe.1G207900_v2.0.a1(dist=56883)	Pp01	22151023	22151023	Insersion	INS:a 21bp insersion
intergenic	Prupe.1G207800_v2.0.a1(dist=811516),Prupe.1G207900_v2.0.a1(dist=56646)	Pp01	22151221	22151260	Deletion	DEL:a 39bp deletion
intergenic	Prupe.1G207800_v2.0.a1(dist=838361),Prupe.1G207900_v2.0.a1(dist=15328)	Pp01	22178066	22192578	Deletion	DEL:a 14512bp deletion
intergenic	Prupe.1G207800_v2.0.a1(dist=855888),Prupe.1G207900_v2.0.a1(dist=12313)	Pp01	22195593	22195593	Insersion	INS:a 22bp insersion
intergenic	Prupe.1G208200_v2.0.a1(dist=8678),Prupe.1G208300_v2.0.a1(dist=3597)	Pp01	22234593	22234695	Deletion	DEL:a 102bp deletion
intergenic	Prupe.1G208300_v2.0.a1(dist=1479),Prupe.1G208400_v2.0.a1(dist=19777)	Pp01	22240744	22240744	Insersion	INS:a 26bp insersion
intergenic	Prupe.1G208300_v2.0.a1(dist=2601),Prupe.1G208400_v2.0.a1(dist=18623)	Pp01	22241866	22241898	Deletion	DEL:a 32bp deletion
intergenic	Prupe.1G208300_v2.0.a1(dist=6155),Prupe.1G208400_v2.0.a1(dist=15005)	Pp01	22245420	22245516	Deletion	DEL:a 96bp deletion
downstream	Prupe.1G208400_v2.0.a1	Pp01	22259656	22259656	Insersion	INS:a 298bp insersion
upstream	Prupe.1G210800_v2.0.a1	Pp01	22429513	22430111	Deletion	DEL:a 598bp deletion
downstream	Prupe.1G210900_v2.0.a1	Pp01	22431421	22431421	Insersion	INS:a 27bp insersion
intronic	Prupe.1G211500_v2.0.a1	Pp01	22481583	22481583	Insersion	INS:a 24bp insersion
intergenic	Prupe.1G212100_v2.0.a1(dist=14793),Prupe.1G212200_v2.0.a1(dist=1181)	Pp01	22533350	22533425	Deletion	DEL:a 75bp deletion
upstream	Prupe.1G212200_v2.0.a1	Pp01	22538686	22542977	Deletion	DEL:a 4291bp deletion
intergenic	Prupe.1G212200_v2.0.a1(dist=8174),Prupe.1G212300_v2.0.a1(dist=18843)	Pp01	22545983	22560374	Deletion	DEL:a 14391bp deletion
intergenic	Prupe.1G212200_v2.0.a1(dist=27982),Prupe.1G212300_v2.0.a1(dist=13401)	Pp01	22565791	22565816	Deletion	DEL:a 25bp deletion
intergenic	Prupe.1G212200_v2.0.a1(dist=29919),Prupe.1G212300_v2.0.a1(dist=11489)	Pp01	22567728	22567728	Insersion	INS:a 54bp insersion
intergenic	Prupe.1G212200_v2.0.a1(dist=36363),Prupe.1G212300_v2.0.a1(dist=4863)	Pp01	22574172	22574354	Deletion	DEL:a 182bp deletion
intergenic	Prupe.1G212600_v2.0.a1(dist=9845),Prupe.1G212700_v2.0.a1(dist=7476)	Pp01	22603976	22617346	Deletion	DEL:a 13370bp deletion
intergenic	Prupe.1G213000_v2.0.a1(dist=8351),Prupe.1G213100_v2.0.a1(dist=13022)	Pp01	22647996	22647996	Insersion	INS:a 36bp insersion
intergenic	Prupe.1G213000_v2.0.a1(dist=8881),Prupe.1G213100_v2.0.a1(dist=11028)	Pp01	22648526	22649990	Deletion	DEL:a 1464bp deletion
exonic	Prupe.1G213800_v2.0.a1	Pp01	22695429	22695877	Deletion	DEL:a 448bp deletion
intergenic	Prupe.1G215400_v2.0.a1(dist=2525),Prupe.1G215500_v2.0.a1(dist=1796)	Pp01	22839178	22839178	Insersion	INS:a 579bp insersion
intronic	Prupe.1G215900_v2.0.a1	Pp01	22892494	22892520	Deletion	DEL:a 26bp deletion
intergenic	Prupe.1G216200_v2.0.a1(dist=5177),Prupe.1G216300_v2.0.a1(dist=13788)	Pp01	22944404	22953210	Deletion	DEL:a 8806bp deletion
intergenic	Prupe.1G217800_v2.0.a1(dist=13518),Prupe.1G217900_v2.0.a1(dist=2581)	Pp01	23141998	23142038	Deletion	DEL:a 40bp deletion
intergenic	Prupe.1G217900_v2.0.a1(dist=3165),Prupe.1G218000_v2.0.a1(dist=85423)	Pp01	23152257	23152325	Deletion	DEL:a 68bp deletion
intergenic	Prupe.1G217900_v2.0.a1(dist=9095),Prupe.1G218000_v2.0.a1(dist=79561)	Pp01	23158187	23158187	Insersion	INS:a 52bp insersion
intergenic	Prupe.1G217900_v2.0.a1(dist=9819),Prupe.1G218000_v2.0.a1(dist=77372)	Pp01	23158911	23160376	Deletion	DEL:a 1465bp deletion
intergenic	Prupe.1G217900_v2.0.a1(dist=18853),Prupe.1G218000_v2.0.a1(dist=52116)	Pp01	23167945	23185632	Deletion	DEL:a 17687bp deletion
intergenic	Prupe.1G217900_v2.0.a1(dist=40230),Prupe.1G218000_v2.0.a1(dist=47799)	Pp01	23189322	23189949	Deletion	DEL:a 627bp deletion
intergenic	Prupe.1G217900_v2.0.a1(dist=76002),Prupe.1G218000_v2.0.a1(dist=12608)	Pp01	23225094	23225140	Deletion	DEL:a 46bp deletion
intergenic	Prupe.1G218000_v2.0.a1(dist=19166),Prupe.1G218100_v2.0.a1(dist=27312)	Pp01	23257348	23271190	Deletion	DEL:a 13842bp deletion
intergenic	Prupe.1G218100_v2.0.a1(dist=14354),Prupe.1G218200_v2.0.a1(dist=6541)	Pp01	23320136	23320747	Deletion	DEL:a 611bp deletion
intergenic	Prupe.1G218100_v2.0.a1(dist=16785),Prupe.1G218200_v2.0.a1(dist=4721)	Pp01	23322567	23322567	Insersion	INS:a 222bp insersion
downstream	Prupe.1G218500_v2.0.a1	Pp01	23337360	23337584	Deletion	DEL:a 224bp deletion
downstream	Prupe.1G218700_v2.0.a1	Pp01	23366338	23366338	Insersion	INS:a 393bp insersion
upstream	Prupe.1G218800_v2.0.a1,Prupe.1G218900_v2.0.a1	Pp01	23370860	23375806	Deletion	DEL:a 4946bp deletion
upstream	Prupe.1G219500_v2.0.a1	Pp01	23410280	23410280	Insersion	INS:a 95bp insersion
intergenic	Prupe.1G220200_v2.0.a1(dist=11491),Prupe.1G220300_v2.0.a1(dist=12639)	Pp01	23466702	23480146	Deletion	DEL:a 13444bp deletion
intergenic	Prupe.1G220200_v2.0.a1(dist=30327),Prupe.1G220300_v2.0.a1(dist=6072)	Pp01	23485538	23486713	Deletion	DEL:a 1175bp deletion
intergenic	Prupe.1G220400_v2.0.a1(dist=3857),Prupe.1G220500_v2.0.a1(dist=7715)	Pp01	23503118	23503118	Insersion	INS:a 26bp insersion
downstream	Prupe.1G220500_v2.0.a1	Pp01	23505379	23510544	Deletion	DEL:a 5165bp deletion
intergenic	Prupe.1G220800_v2.0.a1(dist=6504),Prupe.1G220900_v2.0.a1(dist=11021)	Pp01	23547442	23547478	Deletion	DEL:a 36bp deletion
intergenic	Prupe.1G220800_v2.0.a1(dist=12505),Prupe.1G220900_v2.0.a1(dist=5056)	Pp01	23553443	23553443	Insersion	INS:a 2528bp insersion
upstream	Prupe.1G220900_v2.0.a1	Pp01	23557824	23557824	Insersion	INS:a 1099bp insersion
upstream	Prupe.1G221600_v2.0.a1	Pp01	23596345	23596345	Insersion	INS:a 761bp insersion
intergenic	Prupe.1G222700_v2.0.a1(dist=3245),Prupe.1G222800_v2.0.a1(dist=5263)	Pp01	23677225	23677225	Insersion	INS:a 26bp insersion
intergenic	Prupe.1G223800_v2.0.a1(dist=1034),Prupe.1G223900_v2.0.a1(dist=4100)	Pp01	23765321	23765456	Deletion	DEL:a 135bp deletion
intronic	Prupe.1G224200_v2.0.a1	Pp01	23788111	23788111	Insersion	INS:a 21bp insersion
intergenic	Prupe.1G224300_v2.0.a1(dist=4297),Prupe.1G224400_v2.0.a1(dist=8017)	Pp01	23800925	23802101	Deletion	DEL:a 1176bp deletion
intergenic	Prupe.1G224300_v2.0.a1(dist=9535),Prupe.1G224400_v2.0.a1(dist=3568)	Pp01	23806163	23806550	Deletion	DEL:a 387bp deletion
intergenic	Prupe.1G224300_v2.0.a1(dist=10735),Prupe.1G224400_v2.0.a1(dist=2755)	Pp01	23807363	23807363	Insersion	INS:a 290bp insersion
intergenic	Prupe.1G224600_v2.0.a1(dist=1646),Prupe.1G224700_v2.0.a1(dist=2466)	Pp01	23855538	23855538	Insersion	INS:a 68bp insersion
intronic	Prupe.1G225000_v2.0.a1	Pp01	23872357	23872411	Deletion	DEL:a 54bp deletion
downstream	Prupe.1G225200_v2.0.a1	Pp01	23881914	23881914	Insersion	INS:a 157bp insersion
intergenic	Prupe.1G225700_v2.0.a1(dist=5327),Prupe.1G225800_v2.0.a1(dist=10160)	Pp01	23915363	23915407	Deletion	DEL:a 44bp deletion
intergenic	Prupe.1G226000_v2.0.a1(dist=1254),Prupe.1G226200_v2.0.a1(dist=1141)	Pp01	23935091	23935217	Deletion	DEL:a 126bp deletion
intergenic	Prupe.1G226600_v2.0.a1(dist=6383),Prupe.1G226700_v2.0.a1(dist=39154)	Pp01	23974092	23974092	Insersion	INS:a 138bp insersion
intronic	Prupe.1G227000_v2.0.a1	Pp01	24036708	24041846	Deletion	DEL:a 5138bp deletion
intronic	Prupe.1G227300_v2.0.a1	Pp01	24057819	24057842	Deletion	DEL:a 23bp deletion
intergenic	Prupe.1G227300_v2.0.a1(dist=1579),Prupe.1G227400_v2.0.a1(dist=12924)	Pp01	24059599	24059599	Insersion	INS:a 41bp insersion
intronic	Prupe.1G228400_v2.0.a1	Pp01	24142563	24142563	Insersion	INS:a 24bp insersion
intergenic	Prupe.1G229100_v2.0.a1(dist=2802),Prupe.1G229200_v2.0.a1(dist=5742)	Pp01	24213968	24213968	Insersion	INS:a 32bp insersion
intergenic	Prupe.1G229100_v2.0.a1(dist=3572),Prupe.1G229200_v2.0.a1(dist=4972)	Pp01	24214738	24214738	Insersion	INS:a 40bp insersion
intergenic	Prupe.1G229100_v2.0.a1(dist=4881),Prupe.1G229200_v2.0.a1(dist=3257)	Pp01	24216047	24216453	Deletion	DEL:a 406bp deletion
downstream	Prupe.1G230000_v2.0.a1	Pp01	24327032	24327032	Insersion	INS:a 77bp insersion
intergenic	Prupe.1G230000_v2.0.a1(dist=2772),Prupe.1G230100_v2.0.a1(dist=1842)	Pp01	24329555	24330166	Deletion	DEL:a 611bp deletion
intergenic	Prupe.1G230200_v2.0.a1(dist=2506),Prupe.1G230300_v2.0.a1(dist=3378)	Pp01	24341415	24348387	Deletion	DEL:a 6972bp deletion
exonic	Prupe.1G230300_v2.0.a1,Prupe.1G230400_v2.0.a1,Prupe.1G230500_v2.0.a1,Prupe.1G230600_v2.0.a1,Prupe.1G230700_v2.0.a1,Prupe.1G230800_v2.0.a1,Prupe.1G230900_v2.0.a1,Prupe.1G231000_v2.0.a1	Pp01	24349502	24507604	Deletion	DEL:a 158102bp deletion
exonic	Prupe.1G230300_v2.0.a1	Pp01	24352065	24352114	Deletion	DEL:a 49bp deletion
intronic	Prupe.1G230300_v2.0.a1	Pp01	24353617	24353640	Deletion	DEL:a 23bp deletion
upstream	Prupe.1G230400_v2.0.a1	Pp01	24369280	24369431	Deletion	DEL:a 151bp deletion
intergenic	Prupe.1G230500_v2.0.a1(dist=32057),Prupe.1G230600_v2.0.a1(dist=6496)	Pp01	24408610	24421931	Deletion	DEL:a 13321bp deletion
downstream	Prupe.1G230700_v2.0.a1	Pp01	24438808	24438808	Insersion	INS:a 29bp insersion
intergenic	Prupe.1G230800_v2.0.a1(dist=31881),Prupe.1G230900_v2.0.a1(dist=4371)	Pp01	24474024	24474024	Insersion	INS:a 25bp insersion
downstream	Prupe.1G231000_v2.0.a1	Pp01	24486741	24498358	Deletion	DEL:a 11617bp deletion
intergenic	Prupe.1G231000_v2.0.a1(dist=30220),Prupe.1G231100_v2.0.a1(dist=82826)	Pp01	24516088	24516088	Insersion	INS:a 33bp insersion
exonic	Prupe.1G231300_v2.0.a1	Pp01	24644857	24644879	Deletion	DEL:a 22bp deletion
upstream	Prupe.1G231300_v2.0.a1	Pp01	24646466	24647300	Deletion	DEL:a 834bp deletion
upstream;downstream	Prupe.1G231800_v2.0.a1;Prupe.1G231900_v2.0.a1	Pp01	24680943	24680965	Deletion	DEL:a 22bp deletion
upstream	Prupe.1G231900_v2.0.a1	Pp01	24684289	24684371	Deletion	DEL:a 82bp deletion
intergenic	Prupe.1G231900_v2.0.a1(dist=2412),Prupe.1G232000_v2.0.a1(dist=5568)	Pp01	24686302	24686325	Deletion	DEL:a 23bp deletion
intergenic	Prupe.1G231900_v2.0.a1(dist=6151),Prupe.1G232000_v2.0.a1(dist=1852)	Pp01	24690041	24690041	Insersion	INS:a 359bp insersion
upstream	Prupe.1G232000_v2.0.a1	Pp01	24691091	24691374	Deletion	DEL:a 283bp deletion
intronic	Prupe.1G232000_v2.0.a1	Pp01	24692580	24692580	Insersion	INS:a 38bp insersion
intronic	Prupe.1G232100_v2.0.a1	Pp01	24697634	24697837	Deletion	DEL:a 203bp deletion
upstream;downstream	Prupe.1G233700_v2.0.a1;Prupe.1G233800_v2.0.a1	Pp01	24806752	24806752	Insersion	INS:a 1015bp insersion
upstream	Prupe.1G233800_v2.0.a1	Pp01	24810398	24810618	Deletion	DEL:a 220bp deletion
downstream	Prupe.1G234000_v2.0.a1	Pp01	24816684	24816684	Insersion	INS:a 55bp insersion
intergenic	Prupe.1G234000_v2.0.a1(dist=1212),Prupe.1G234100_v2.0.a1(dist=5773)	Pp01	24820997	24821209	Deletion	DEL:a 212bp deletion
intergenic	Prupe.1G234000_v2.0.a1(dist=5434),Prupe.1G234100_v2.0.a1(dist=1715)	Pp01	24825219	24825267	Deletion	DEL:a 48bp deletion
exonic	Prupe.1G234600_v2.0.a1	Pp01	24852396	24858010	Deletion	DEL:a 5614bp deletion
downstream	Prupe.1G234800_v2.0.a1	Pp01	24882516	24882550	Deletion	DEL:a 34bp deletion
intergenic	Prupe.1G235300_v2.0.a1(dist=4283),Prupe.1G235400_v2.0.a1(dist=2336)	Pp01	24903719	24903719	Insersion	INS:a 26bp insersion
upstream	Prupe.1G235400_v2.0.a1	Pp01	24907272	24907293	Deletion	DEL:a 21bp deletion
intergenic	Prupe.1G235600_v2.0.a1(dist=6154),Prupe.1G235700_v2.0.a1(dist=16245)	Pp01	24926647	24926788	Deletion	DEL:a 141bp deletion
intergenic	Prupe.1G235600_v2.0.a1(dist=7801),Prupe.1G235700_v2.0.a1(dist=14142)	Pp01	24928294	24928891	Deletion	DEL:a 597bp deletion
upstream	Prupe.1G235700_v2.0.a1	Pp01	24929322	24942792	Deletion	DEL:a 13470bp deletion
intergenic	Prupe.1G236000_v2.0.a1(dist=23223),Prupe.1G236100_v2.0.a1(dist=1958)	Pp01	25011441	25011441	Insersion	INS:a 38bp insersion
exonic	Prupe.1G236100_v2.0.a1	Pp01	25015037	25015059	Deletion	DEL:a 22bp deletion
intergenic	Prupe.1G236800_v2.0.a1(dist=6590),Prupe.1G236900_v2.0.a1(dist=29666)	Pp01	25103262	25103285	Deletion	DEL:a 23bp deletion
intergenic	Prupe.1G236800_v2.0.a1(dist=10706),Prupe.1G236900_v2.0.a1(dist=25573)	Pp01	25107378	25107378	Insersion	INS:a 44bp insersion
intergenic	Prupe.1G236800_v2.0.a1(dist=30892),Prupe.1G236900_v2.0.a1(dist=5347)	Pp01	25127564	25127604	Deletion	DEL:a 40bp deletion
downstream	Prupe.1G236900_v2.0.a1	Pp01	25132208	25132208	Insersion	INS:a 960bp insersion
exonic	Prupe.1G237300_v2.0.a1	Pp01	25181056	25194716	Deletion	DEL:a 13660bp deletion
intergenic	Prupe.1G237800_v2.0.a1(dist=9586),Prupe.1G237900_v2.0.a1(dist=46958)	Pp01	25220481	25220502	Deletion	DEL:a 21bp deletion
intergenic	Prupe.1G237800_v2.0.a1(dist=10770),Prupe.1G237900_v2.0.a1(dist=45752)	Pp01	25221665	25221708	Deletion	DEL:a 43bp deletion
intergenic	Prupe.1G237800_v2.0.a1(dist=31912),Prupe.1G237900_v2.0.a1(dist=24601)	Pp01	25242807	25242859	Deletion	DEL:a 52bp deletion
intergenic	Prupe.1G237800_v2.0.a1(dist=43649),Prupe.1G237900_v2.0.a1(dist=12892)	Pp01	25254544	25254568	Deletion	DEL:a 24bp deletion
intergenic	Prupe.1G237800_v2.0.a1(dist=44465),Prupe.1G237900_v2.0.a1(dist=12006)	Pp01	25255360	25255454	Deletion	DEL:a 94bp deletion
intergenic	Prupe.1G237800_v2.0.a1(dist=49553),Prupe.1G237900_v2.0.a1(dist=7012)	Pp01	25260448	25260448	Insersion	INS:a 843bp insersion
intergenic	Prupe.1G237900_v2.0.a1(dist=1783),Prupe.1G238000_v2.0.a1(dist=1284)	Pp01	25270634	25270634	Insersion	INS:a 46bp insersion
intronic	Prupe.1G238700_v2.0.a1	Pp01	25327010	25327036	Deletion	DEL:a 26bp deletion
intergenic	Prupe.1G238700_v2.0.a1(dist=6888),Prupe.1G238800_v2.0.a1(dist=5308)	Pp01	25335864	25335900	Deletion	DEL:a 36bp deletion
intergenic	Prupe.1G238700_v2.0.a1(dist=10186),Prupe.1G238800_v2.0.a1(dist=2046)	Pp01	25339162	25339162	Insersion	INS:a 24bp insersion
downstream	Prupe.1G240300_v2.0.a1	Pp01	25426190	25426428	Deletion	DEL:a 238bp deletion
intergenic	Prupe.1G240300_v2.0.a1(dist=11151),Prupe.1G240400_v2.0.a1(dist=1415)	Pp01	25442022	25442245	Deletion	DEL:a 223bp deletion
downstream	Prupe.1G240600_v2.0.a1	Pp01	25456187	25456187	Insersion	INS:a 80bp insersion
intronic	Prupe.1G240700_v2.0.a1	Pp01	25462287	25462315	Deletion	DEL:a 28bp deletion
exonic	Prupe.1G240800_v2.0.a1	Pp01	25477886	25477886	Insersion	INS:a 21bp insersion
intergenic	Prupe.1G240900_v2.0.a1(dist=1077),Prupe.1G241000_v2.0.a1(dist=25811)	Pp01	25484437	25486116	Deletion	DEL:a 1679bp deletion
intergenic	Prupe.1G240900_v2.0.a1(dist=15907),Prupe.1G241000_v2.0.a1(dist=7496)	Pp01	25499267	25504431	Deletion	DEL:a 5164bp deletion
upstream	Prupe.1G241000_v2.0.a1	Pp01	25511232	25511266	Deletion	DEL:a 34bp deletion
splicing	Prupe.1G241100_v2.0.a1(Prupe.1G241100.1_v2.0.a1:exon5:c.690+20>0)	Pp01	25521243	25521243	Insersion	INS:a 2000bp insersion
intergenic	Prupe.1G241100_v2.0.a1(dist=3176),Prupe.1G241200_v2.0.a1(dist=4395)	Pp01	25524849	25524874	Deletion	DEL:a 25bp deletion
upstream	Prupe.1G241200_v2.0.a1	Pp01	25528561	25528561	Insersion	INS:a 31bp insersion
exonic	Prupe.1G241500_v2.0.a1	Pp01	25557045	25557045	Insersion	INS:a 30bp insersion
intergenic	Prupe.1G241600_v2.0.a1(dist=1169),Prupe.1G241700_v2.0.a1(dist=1272)	Pp01	25564304	25574653	Deletion	DEL:a 10349bp deletion
upstream	Prupe.1G241900_v2.0.a1	Pp01	25581973	25582322	Deletion	DEL:a 349bp deletion
intergenic	Prupe.1G242100_v2.0.a1(dist=1280),Prupe.1G242200_v2.0.a1(dist=1408)	Pp01	25594726	25595085	Deletion	DEL:a 359bp deletion
upstream	Prupe.1G243200_v2.0.a1	Pp01	25670600	25670737	Deletion	DEL:a 137bp deletion
downstream	Prupe.1G243200_v2.0.a1	Pp01	25674082	25674082	Insersion	INS:a 31bp insersion
intergenic	Prupe.1G243200_v2.0.a1(dist=35599),Prupe.1G243300_v2.0.a1(dist=8539)	Pp01	25709440	25709525	Deletion	DEL:a 85bp deletion
upstream	Prupe.1G243400_v2.0.a1	Pp01	25721938	25721938	Insersion	INS:a 208bp insersion
intergenic	Prupe.1G243400_v2.0.a1(dist=1664),Prupe.1G243500_v2.0.a1(dist=1306)	Pp01	25723331	25723374	Deletion	DEL:a 43bp deletion
intergenic	Prupe.1G243500_v2.0.a1(dist=1582),Prupe.1G243600_v2.0.a1(dist=5446)	Pp01	25731596	25731596	Insersion	INS:a 289bp insersion
intergenic	Prupe.1G245100_v2.0.a1(dist=5175),Prupe.1G245200_v2.0.a1(dist=22427)	Pp01	25851576	25852873	Deletion	DEL:a 1297bp deletion
intergenic	Prupe.1G245400_v2.0.a1(dist=12250),Prupe.1G245500_v2.0.a1(dist=2515)	Pp01	25906403	25906731	Deletion	DEL:a 328bp deletion
intergenic	Prupe.1G245500_v2.0.a1(dist=2184),Prupe.1G245600_v2.0.a1(dist=5134)	Pp01	25912704	25912990	Deletion	DEL:a 286bp deletion
intergenic	Prupe.1G245500_v2.0.a1(dist=3553),Prupe.1G245600_v2.0.a1(dist=1598)	Pp01	25914073	25916526	Deletion	DEL:a 2453bp deletion
upstream	Prupe.1G245700_v2.0.a1	Pp01	25923489	25923523	Deletion	DEL:a 34bp deletion
intergenic	Prupe.1G247300_v2.0.a1(dist=5016),Prupe.1G247400_v2.0.a1(dist=20848)	Pp01	26004933	26006041	Deletion	DEL:a 1108bp deletion
intergenic	Prupe.1G247300_v2.0.a1(dist=17215),Prupe.1G247400_v2.0.a1(dist=9674)	Pp01	26017132	26017215	Deletion	DEL:a 83bp deletion
downstream	Prupe.1G247900_v2.0.a1	Pp01	26057598	26057632	Deletion	DEL:a 34bp deletion
intronic	Prupe.1G248000_v2.0.a1	Pp01	26073625	26073625	Insersion	INS:a 546bp insersion
exonic	Prupe.1G248100_v2.0.a1	Pp01	26075504	26079803	Deletion	DEL:a 4299bp deletion
intergenic	Prupe.1G248200_v2.0.a1(dist=1106),Prupe.1G248300_v2.0.a1(dist=1866)	Pp01	26083443	26085223	Deletion	DEL:a 1780bp deletion
downstream	Prupe.1G248300_v2.0.a1	Pp01	26086240	26086426	Deletion	DEL:a 186bp deletion
upstream	Prupe.1G248800_v2.0.a1	Pp01	26120202	26121453	Deletion	DEL:a 1251bp deletion
downstream	Prupe.1G250300_v2.0.a1	Pp01	26243613	26243613	Insersion	INS:a 84bp insersion
intergenic	Prupe.1G250300_v2.0.a1(dist=1374),Prupe.1G250400_v2.0.a1(dist=2132)	Pp01	26244696	26244696	Insersion	INS:a 359bp insersion
intergenic	Prupe.1G251100_v2.0.a1(dist=1720),Prupe.1G251200_v2.0.a1(dist=4926)	Pp01	26276673	26276895	Deletion	DEL:a 222bp deletion
downstream	Prupe.1G252000_v2.0.a1	Pp01	26333509	26333531	Deletion	DEL:a 22bp deletion
upstream	Prupe.1G255500_v2.0.a1	Pp01	26612508	26612559	Deletion	DEL:a 51bp deletion
intergenic	Prupe.1G256100_v2.0.a1(dist=6544),Prupe.1G256200_v2.0.a1(dist=4123)	Pp01	26650068	26650069	Insersion	INS:a 243bp insersion
intergenic	Prupe.1G256100_v2.0.a1(dist=9632),Prupe.1G256200_v2.0.a1(dist=1015)	Pp01	26653156	26653177	Deletion	DEL:a 21bp deletion
intergenic	Prupe.1G257000_v2.0.a1(dist=15805),Prupe.1G257100_v2.0.a1(dist=7568)	Pp01	26719707	26719707	Insersion	INS:a 55bp insersion
intergenic	Prupe.1G257100_v2.0.a1(dist=2228),Prupe.1G257200_v2.0.a1(dist=4047)	Pp01	26731197	26731198	Insersion	INS:a 5162bp insersion
intergenic	Prupe.1G257200_v2.0.a1(dist=6297),Prupe.1G257300_v2.0.a1(dist=4072)	Pp01	26743297	26744351	Deletion	DEL:a 1054bp deletion
upstream	Prupe.1G257300_v2.0.a1	Pp01	26748415	26748415	Insersion	INS:a 24bp insersion
intergenic	Prupe.1G260600_v2.0.a1(dist=7608),Prupe.1G260700_v2.0.a1(dist=1117)	Pp01	26960934	26960934	Insersion	INS:a 421bp insersion
intergenic	Prupe.1G260800_v2.0.a1(dist=5991),Prupe.1G260900_v2.0.a1(dist=11320)	Pp01	26990612	26991861	Deletion	DEL:a 1249bp deletion
intergenic	Prupe.1G260800_v2.0.a1(dist=10436),Prupe.1G260900_v2.0.a1(dist=8124)	Pp01	26995057	26995057	Insersion	INS:a 57bp insersion
intergenic	Prupe.1G261400_v2.0.a1(dist=1870),Prupe.1G261500_v2.0.a1(dist=1787)	Pp01	27024956	27024977	Deletion	DEL:a 21bp deletion
intergenic	Prupe.1G261500_v2.0.a1(dist=4703),Prupe.1G261600_v2.0.a1(dist=6066)	Pp01	27032458	27032705	Deletion	DEL:a 247bp deletion
intergenic	Prupe.1G261600_v2.0.a1(dist=3099),Prupe.1G261700_v2.0.a1(dist=2668)	Pp01	27042693	27054310	Deletion	DEL:a 11617bp deletion
exonic	Prupe.1G261800_v2.0.a1	Pp01	27061586	27061619	Deletion	DEL:a 33bp deletion
intergenic	Prupe.1G262000_v2.0.a1(dist=4452),Prupe.1G262100_v2.0.a1(dist=1168)	Pp01	27072036	27072036	Insersion	INS:a 26bp insersion
intergenic	Prupe.1G262300_v2.0.a1(dist=4813),Prupe.1G262400_v2.0.a1(dist=4651)	Pp01	27098233	27098233	Insersion	INS:a 43bp insersion
downstream	Prupe.1G262400_v2.0.a1	Pp01	27107659	27113205	Deletion	DEL:a 5546bp deletion
downstream	Prupe.1G263400_v2.0.a1	Pp01	27195348	27198665	Deletion	DEL:a 3317bp deletion
intergenic	Prupe.1G264700_v2.0.a1(dist=4938),Prupe.1G264800_v2.0.a1(dist=1304)	Pp01	27331055	27331323	Deletion	DEL:a 268bp deletion
downstream	Prupe.1G265400_v2.0.a1	Pp01	27352989	27357082	Deletion	DEL:a 4093bp deletion
upstream	Prupe.1G265800_v2.0.a1	Pp01	27375834	27375834	Insersion	INS:a 533bp insersion
intergenic	Prupe.1G266600_v2.0.a1(dist=2991),Prupe.1G266700_v2.0.a1(dist=2536)	Pp01	27446051	27446051	Insersion	INS:a 26bp insersion
downstream	Prupe.1G266700_v2.0.a1	Pp01	27449318	27450042	Deletion	DEL:a 724bp deletion
intronic	Prupe.1G266900_v2.0.a1	Pp01	27465610	27465642	Deletion	DEL:a 32bp deletion
intergenic	Prupe.1G268000_v2.0.a1(dist=7830),Prupe.1G268100_v2.0.a1(dist=6867)	Pp01	27540937	27540937	Insersion	INS:a 25bp insersion
intergenic	Prupe.1G268300_v2.0.a1(dist=1127),Prupe.1G268400_v2.0.a1(dist=7042)	Pp01	27570135	27570181	Deletion	DEL:a 46bp deletion
intronic	Prupe.1G271100_v2.0.a1	Pp01	27819077	27819077	Insersion	INS:a 558bp insersion
intronic	Prupe.1G271100_v2.0.a1	Pp01	27820020	27820044	Deletion	DEL:a 24bp deletion
intergenic	Prupe.1G271200_v2.0.a1(dist=1066),Prupe.1G271300_v2.0.a1(dist=6639)	Pp01	27828530	27828559	Deletion	DEL:a 29bp deletion
upstream	Prupe.1G271400_v2.0.a1	Pp01	27839915	27839939	Deletion	DEL:a 24bp deletion
intronic	Prupe.1G272500_v2.0.a1	Pp01	27913891	27913933	Deletion	DEL:a 42bp deletion
upstream	Prupe.1G272500_v2.0.a1,Prupe.1G272600_v2.0.a1	Pp01	27915918	27915954	Deletion	DEL:a 36bp deletion
downstream	Prupe.1G272600_v2.0.a1	Pp01	27917300	27917340	Deletion	DEL:a 40bp deletion
intergenic	Prupe.1G275000_v2.0.a1(dist=3231),Prupe.1G275100_v2.0.a1(dist=7321)	Pp01	28080460	28080460	Insersion	INS:a 33bp insersion
intergenic	Prupe.1G279300_v2.0.a1(dist=5351),Prupe.1G279400_v2.0.a1(dist=1771)	Pp01	28339113	28339113	Insersion	INS:a 32bp insersion
intronic	Prupe.1G279600_v2.0.a1	Pp01	28349730	28349730	Insersion	INS:a 5251bp insersion
intergenic	Prupe.1G280400_v2.0.a1(dist=4712),Prupe.1G280600_v2.0.a1(dist=3442)	Pp01	28411442	28411442	Insersion	INS:a 37bp insersion
intergenic	Prupe.1G281400_v2.0.a1(dist=2955),Prupe.1G281500_v2.0.a1(dist=5659)	Pp01	28454345	28454345	Insersion	INS:a 4114bp insersion
intergenic	Prupe.1G282300_v2.0.a1(dist=1992),Prupe.1G282400_v2.0.a1(dist=7527)	Pp01	28507796	28507796	Insersion	INS:a 376bp insersion
intergenic	Prupe.1G282300_v2.0.a1(dist=7799),Prupe.1G282400_v2.0.a1(dist=1688)	Pp01	28513603	28513635	Deletion	DEL:a 32bp deletion
splicing	Prupe.1G285900_v2.0.a1	Pp01	28666581	28666605	Deletion	DEL:a 24bp deletion
upstream	Prupe.1G286100_v2.0.a1	Pp01	28674916	28674916	Insersion	INS:a 44bp insersion
intergenic	Prupe.1G286300_v2.0.a1(dist=4057),Prupe.1G286400_v2.0.a1(dist=2601)	Pp01	28685636	28686260	Deletion	DEL:a 624bp deletion
downstream	Prupe.1G287100_v2.0.a1	Pp01	28721035	28721035	Insersion	INS:a 599bp insersion
exonic	Prupe.1G287900_v2.0.a1	Pp01	28771479	28774262	Deletion	DEL:a 2783bp deletion
intergenic	Prupe.1G290300_v2.0.a1(dist=4137),Prupe.1G290400_v2.0.a1(dist=1237)	Pp01	28910021	28914145	Deletion	DEL:a 4124bp deletion
exonic	Prupe.1G291700_v2.0.a1,Prupe.1G291800_v2.0.a1,Prupe.1G291900_v2.0.a1	Pp01	28977670	28983904	Deletion	DEL:a 6234bp deletion
exonic	Prupe.1G291900_v2.0.a1	Pp01	28983973	28983999	Deletion	DEL:a 26bp deletion
intronic	Prupe.1G292100_v2.0.a1	Pp01	28989377	28989377	Insersion	INS:a 35bp insersion
upstream	Prupe.1G292100_v2.0.a1	Pp01	28991606	28991764	Deletion	DEL:a 158bp deletion
intergenic	Prupe.1G292100_v2.0.a1(dist=1463),Prupe.1G292200_v2.0.a1(dist=3782)	Pp01	28992366	28992588	Deletion	DEL:a 222bp deletion
intergenic	Prupe.1G293100_v2.0.a1(dist=6729),Prupe.1G293200_v2.0.a1(dist=7218)	Pp01	29091942	29091942	Insersion	INS:a 284bp insersion
upstream;downstream	Prupe.1G293600_v2.0.a1;Prupe.1G293500_v2.0.a1	Pp01	29118628	29118628	Insersion	INS:a 21bp insersion
upstream;downstream	Prupe.1G293700_v2.0.a1;Prupe.1G293600_v2.0.a1	Pp01	29120946	29122990	Deletion	DEL:a 2044bp deletion
upstream	Prupe.1G294300_v2.0.a1	Pp01	29147523	29168270	Deletion	DEL:a 20747bp deletion
downstream	Prupe.1G294300_v2.0.a1	Pp01	29170506	29170598	Deletion	DEL:a 92bp deletion
exonic	Prupe.1G297000_v2.0.a1	Pp01	29319999	29319999	Insersion	INS:a 21bp insersion
upstream	Prupe.1G297200_v2.0.a1	Pp01	29329158	29329158	Insersion	INS:a 24bp insersion
intergenic	Prupe.1G297500_v2.0.a1(dist=3511),Prupe.1G297600_v2.0.a1(dist=6247)	Pp01	29344451	29344451	Insersion	INS:a 62bp insersion
intergenic	Prupe.1G297500_v2.0.a1(dist=4262),Prupe.1G297600_v2.0.a1(dist=5496)	Pp01	29345202	29345202	Insersion	INS:a 26bp insersion
intergenic	Prupe.1G297500_v2.0.a1(dist=6499),Prupe.1G297600_v2.0.a1(dist=2682)	Pp01	29347439	29348016	Deletion	DEL:a 577bp deletion
upstream	Prupe.1G297800_v2.0.a1	Pp01	29369949	29369949	Insersion	INS:a 1668bp insersion
upstream	Prupe.1G297900_v2.0.a1	Pp01	29381183	29381183	Insersion	INS:a 394bp insersion
downstream	Prupe.1G298100_v2.0.a1	Pp01	29405019	29405019	Insersion	INS:a 65bp insersion
upstream	Prupe.1G298500_v2.0.a1	Pp01	29418654	29418711	Deletion	DEL:a 57bp deletion
downstream	Prupe.1G299000_v2.0.a1	Pp01	29436907	29436907	Insersion	INS:a 222bp insersion
intergenic	Prupe.1G299000_v2.0.a1(dist=2817),Prupe.1G299100_v2.0.a1(dist=2734)	Pp01	29439576	29439576	Insersion	INS:a 971bp insersion
upstream	Prupe.1G299400_v2.0.a1	Pp01	29456502	29456678	Deletion	DEL:a 176bp deletion
intergenic	Prupe.1G299600_v2.0.a1(dist=3196),Prupe.1G299700_v2.0.a1(dist=12045)	Pp01	29466808	29466808	Insersion	INS:a 505bp insersion
upstream	Prupe.1G301600_v2.0.a1	Pp01	29646670	29646670	Insersion	INS:a 36bp insersion
intergenic	Prupe.1G302100_v2.0.a1(dist=2302),Prupe.1G302200_v2.0.a1(dist=6515)	Pp01	29680978	29680978	Insersion	INS:a 23bp insersion
downstream	Prupe.1G302800_v2.0.a1	Pp01	29722594	29724112	Deletion	DEL:a 1518bp deletion
upstream	Prupe.1G302900_v2.0.a1	Pp01	29725869	29725869	Insersion	INS:a 43bp insersion
upstream	Prupe.1G303500_v2.0.a1	Pp01	29763802	29763825	Deletion	DEL:a 23bp deletion
intergenic	Prupe.1G303500_v2.0.a1(dist=1162),Prupe.1G303600_v2.0.a1(dist=3605)	Pp01	29764399	29764425	Deletion	DEL:a 26bp deletion
upstream	Prupe.1G303900_v2.0.a1	Pp01	29795309	29795309	Insersion	INS:a 222bp insersion
upstream	Prupe.1G307900_v2.0.a1	Pp01	30023927	30024052	Deletion	DEL:a 125bp deletion
intronic	Prupe.1G308200_v2.0.a1	Pp01	30032230	30032252	Deletion	DEL:a 22bp deletion
intergenic	Prupe.1G308500_v2.0.a1(dist=1277),Prupe.1G308600_v2.0.a1(dist=1674)	Pp01	30041520	30041520	Insersion	INS:a 51bp insersion
downstream	Prupe.1G308600_v2.0.a1	Pp01	30042515	30042874	Deletion	DEL:a 359bp deletion
intergenic	Prupe.1G309700_v2.0.a1(dist=1792),Prupe.1G309800_v2.0.a1(dist=8815)	Pp01	30132087	30133194	Deletion	DEL:a 1107bp deletion
upstream	Prupe.1G310500_v2.0.a1	Pp01	30205651	30205651	Insersion	INS:a 244bp insersion
intergenic	Prupe.1G312600_v2.0.a1(dist=1919),Prupe.1G312700_v2.0.a1(dist=3793)	Pp01	30316925	30316925	Insersion	INS:a 21bp insersion
intergenic	Prupe.1G312600_v2.0.a1(dist=2755),Prupe.1G312700_v2.0.a1(dist=2957)	Pp01	30317761	30317761	Insersion	INS:a 538bp insersion
downstream	Prupe.1G312900_v2.0.a1	Pp01	30327282	30327282	Insersion	INS:a 574bp insersion
intergenic	Prupe.1G313900_v2.0.a1(dist=1645),Prupe.1G314000_v2.0.a1(dist=5948)	Pp01	30379264	30379264	Insersion	INS:a 56bp insersion
intergenic	Prupe.1G313900_v2.0.a1(dist=4522),Prupe.1G314000_v2.0.a1(dist=2941)	Pp01	30382141	30382271	Deletion	DEL:a 130bp deletion
intergenic	Prupe.1G313900_v2.0.a1(dist=6350),Prupe.1G314000_v2.0.a1(dist=1036)	Pp01	30383969	30384176	Deletion	DEL:a 207bp deletion
downstream	Prupe.1G315200_v2.0.a1	Pp01	30434075	30438300	Deletion	DEL:a 4225bp deletion
downstream	Prupe.1G315300_v2.0.a1	Pp01	30454543	30454575	Deletion	DEL:a 32bp deletion
intergenic	Prupe.1G316000_v2.0.a1(dist=2604),Prupe.1G316100_v2.0.a1(dist=1141)	Pp01	30501614	30501614	Insersion	INS:a 289bp insersion
intergenic	Prupe.1G317300_v2.0.a1(dist=9683),Prupe.1G317400_v2.0.a1(dist=1861)	Pp01	30566413	30566413	Insersion	INS:a 233bp insersion
intergenic	Prupe.1G317300_v2.0.a1(dist=10505),Prupe.1G317400_v2.0.a1(dist=1039)	Pp01	30567235	30567235	Insersion	INS:a 37bp insersion
intronic	Prupe.1G317400_v2.0.a1	Pp01	30568405	30568405	Insersion	INS:a 40bp insersion
intergenic	Prupe.1G319600_v2.0.a1(dist=3982),Prupe.1G319700_v2.0.a1(dist=2010)	Pp01	30687100	30687122	Deletion	DEL:a 22bp deletion
downstream	Prupe.1G319900_v2.0.a1	Pp01	30698914	30698914	Insersion	INS:a 157bp insersion
downstream	Prupe.1G321800_v2.0.a1,Prupe.1G321900_v2.0.a1	Pp01	30805399	30805434	Deletion	DEL:a 35bp deletion
intergenic	Prupe.1G322100_v2.0.a1(dist=1211),Prupe.1G322200_v2.0.a1(dist=5059)	Pp01	30816942	30817099	Deletion	DEL:a 157bp deletion
intergenic	Prupe.1G322900_v2.0.a1(dist=3096),Prupe.1G323000_v2.0.a1(dist=2552)	Pp01	30853377	30853403	Deletion	DEL:a 26bp deletion
intergenic	Prupe.1G322900_v2.0.a1(dist=4319),Prupe.1G323000_v2.0.a1(dist=1319)	Pp01	30854600	30854636	Deletion	DEL:a 36bp deletion
upstream	Prupe.1G323100_v2.0.a1	Pp01	30862596	30862596	Insersion	INS:a 41bp insersion
intronic	Prupe.1G323100_v2.0.a1	Pp01	30863257	30863278	Deletion	DEL:a 21bp deletion
intergenic	Prupe.1G323400_v2.0.a1(dist=8804),Prupe.1G323500_v2.0.a1(dist=1438)	Pp01	30894368	30894788	Deletion	DEL:a 420bp deletion
intronic	Prupe.1G323600_v2.0.a1	Pp01	30901238	30901277	Deletion	DEL:a 39bp deletion
intronic	Prupe.1G323900_v2.0.a1	Pp01	30927428	30927460	Deletion	DEL:a 32bp deletion
upstream	Prupe.1G323900_v2.0.a1	Pp01	30930763	30930811	Deletion	DEL:a 48bp deletion
intergenic	Prupe.1G324300_v2.0.a1(dist=1341),Prupe.1G324400_v2.0.a1(dist=1629)	Pp01	30953250	30953280	Deletion	DEL:a 30bp deletion
intergenic	Prupe.1G324700_v2.0.a1(dist=2497),Prupe.1G324800_v2.0.a1(dist=4211)	Pp01	30973939	30973939	Insersion	INS:a 216bp insersion
intergenic	Prupe.1G324700_v2.0.a1(dist=3885),Prupe.1G324800_v2.0.a1(dist=2638)	Pp01	30975327	30975512	Deletion	DEL:a 185bp deletion
intergenic	Prupe.1G324900_v2.0.a1(dist=1246),Prupe.1G325000_v2.0.a1(dist=4144)	Pp01	30990316	30992080	Deletion	DEL:a 1764bp deletion
upstream;downstream	Prupe.1G326700_v2.0.a1;Prupe.1G326600_v2.0.a1	Pp01	31077208	31077339	Deletion	DEL:a 131bp deletion
intergenic	Prupe.1G327700_v2.0.a1(dist=4143),Prupe.1G327800_v2.0.a1(dist=14975)	Pp01	31161266	31161556	Deletion	DEL:a 290bp deletion
exonic	Prupe.1G328200_v2.0.a1,Prupe.1G328300_v2.0.a1,Prupe.1G328400_v2.0.a1,Prupe.1G328500_v2.0.a1,Prupe.1G328600_v2.0.a1,Prupe.1G328700_v2.0.a1,Prupe.1G328800_v2.0.a1,Prupe.1G328900_v2.0.a1,Prupe.1G329000_v2.0.a1,Prupe.1G329100_v2.0.a1,Prupe.1G329200_v2.0.a1,Pr
intergenic	Prupe.1G328300_v2.0.a1(dist=6174),Prupe.1G328400_v2.0.a1(dist=1049)	Pp01	31205583	31205583	Insersion	INS:a 42bp insersion
intronic	Prupe.1G328400_v2.0.a1	Pp01	31207361	31207705	Deletion	DEL:a 344bp deletion
intronic	Prupe.1G328400_v2.0.a1	Pp01	31207982	31207982	Insersion	INS:a 214bp insersion
downstream	Prupe.1G328800_v2.0.a1	Pp01	31219237	31219657	Deletion	DEL:a 420bp deletion
exonic	Prupe.1G328900_v2.0.a1	Pp01	31220117	31223984	Deletion	DEL:a 3867bp deletion
intergenic	Prupe.1G329500_v2.0.a1(dist=2592),Prupe.1G329600_v2.0.a1(dist=3374)	Pp01	31279098	31279099	Insersion	INS:a 8570bp insersion
intergenic	Prupe.1G329700_v2.0.a1(dist=2253),Prupe.1G329800_v2.0.a1(dist=4906)	Pp01	31291419	31292133	Deletion	DEL:a 714bp deletion
intergenic	Prupe.1G330400_v2.0.a1(dist=1916),Prupe.1G330500_v2.0.a1(dist=8564)	Pp01	31329343	31329389	Deletion	DEL:a 46bp deletion
intergenic	Prupe.1G330900_v2.0.a1(dist=3426),Prupe.1G331000_v2.0.a1(dist=2013)	Pp01	31375283	31375582	Deletion	DEL:a 299bp deletion
upstream	Prupe.1G331200_v2.0.a1	Pp01	31385651	31385651	Insersion	INS:a 222bp insersion
intergenic	Prupe.1G332000_v2.0.a1(dist=1758),Prupe.1G332100_v2.0.a1(dist=1091)	Pp01	31438614	31438908	Deletion	DEL:a 294bp deletion
intronic	Prupe.1G333300_v2.0.a1	Pp01	31557070	31557070	Insersion	INS:a 21bp insersion
upstream;downstream	Prupe.1G333500_v2.0.a1;Prupe.1G333600_v2.0.a1	Pp01	31568605	31568605	Insersion	INS:a 32bp insersion
upstream	Prupe.1G334000_v2.0.a1	Pp01	31598342	31598342	Insersion	INS:a 28bp insersion
intronic	Prupe.1G334200_v2.0.a1	Pp01	31602686	31602686	Insersion	INS:a 26bp insersion
intergenic	Prupe.1G335300_v2.0.a1(dist=2036),Prupe.1G335400_v2.0.a1(dist=2384)	Pp01	31677662	31677662	Insersion	INS:a 78bp insersion
upstream;downstream	Prupe.1G335500_v2.0.a1;Prupe.1G335400_v2.0.a1	Pp01	31682419	31682419	Insersion	INS:a 34bp insersion
intergenic	Prupe.1G337500_v2.0.a1(dist=4194),Prupe.1G337600_v2.0.a1(dist=11053)	Pp01	31816238	31816333	Deletion	DEL:a 95bp deletion
intergenic	Prupe.1G338800_v2.0.a1(dist=1640),Prupe.1G338900_v2.0.a1(dist=7334)	Pp01	31904424	31904425	Insersion	INS:a 5386bp insersion
intergenic	Prupe.1G339100_v2.0.a1(dist=2490),Prupe.1G339200_v2.0.a1(dist=3618)	Pp01	31931867	31931867	Insersion	INS:a 30bp insersion
intronic	Prupe.1G339400_v2.0.a1	Pp01	31955325	31960194	Deletion	DEL:a 4869bp deletion
intergenic	Prupe.1G339400_v2.0.a1(dist=6591),Prupe.1G339500_v2.0.a1(dist=2035)	Pp01	31969339	31969339	Insersion	INS:a 25bp insersion
intergenic	Prupe.1G339500_v2.0.a1(dist=2754),Prupe.1G339600_v2.0.a1(dist=2689)	Pp01	31974334	31974362	Deletion	DEL:a 28bp deletion
upstream;downstream	Prupe.1G340200_v2.0.a1;Prupe.1G340100_v2.0.a1	Pp01	31997683	31998417	Deletion	DEL:a 734bp deletion
upstream	Prupe.1G340200_v2.0.a1	Pp01	31998516	31998516	Insersion	INS:a 28bp insersion
intergenic	Prupe.1G340400_v2.0.a1(dist=2952),Prupe.1G340500_v2.0.a1(dist=7984)	Pp01	32006224	32006224	Insersion	INS:a 38bp insersion
upstream	Prupe.1G340900_v2.0.a1	Pp01	32039883	32039883	Insersion	INS:a 817bp insersion
intergenic	Prupe.1G341000_v2.0.a1(dist=1740),Prupe.1G341100_v2.0.a1(dist=2549)	Pp01	32052389	32052389	Insersion	INS:a 47bp insersion
intergenic	Prupe.1G341200_v2.0.a1(dist=1488),Prupe.1G341300_v2.0.a1(dist=3767)	Pp01	32074541	32074586	Deletion	DEL:a 45bp deletion
upstream	Prupe.1G341700_v2.0.a1	Pp01	32108035	32112748	Deletion	DEL:a 4713bp deletion
upstream	Prupe.1G342200_v2.0.a1	Pp01	32134586	32134945	Deletion	DEL:a 359bp deletion
upstream	Prupe.1G342900_v2.0.a1	Pp01	32174944	32174946	Insersion	INS:a 884bp insersion
downstream	Prupe.1G343300_v2.0.a1	Pp01	32201168	32201264	Deletion	DEL:a 96bp deletion
downstream	Prupe.1G346600_v2.0.a1	Pp01	32399288	32399311	Deletion	DEL:a 23bp deletion
upstream	Prupe.1G347600_v2.0.a1	Pp01	32491986	32491986	Insersion	INS:a 38bp insersion
intergenic	Prupe.1G347700_v2.0.a1(dist=5500),Prupe.1G347800_v2.0.a1(dist=3685)	Pp01	32503636	32503904	Deletion	DEL:a 268bp deletion
downstream	Prupe.1G349900_v2.0.a1,Prupe.1G350000_v2.0.a1	Pp01	32616460	32616460	Insersion	INS:a 30bp insersion
upstream	Prupe.1G350500_v2.0.a1	Pp01	32635287	32635444	Deletion	DEL:a 157bp deletion
intronic	Prupe.1G350700_v2.0.a1	Pp01	32650634	32650674	Deletion	DEL:a 40bp deletion
downstream	Prupe.1G351900_v2.0.a1	Pp01	32718796	32718796	Insersion	INS:a 2060bp insersion
upstream	Prupe.1G352000_v2.0.a1	Pp01	32723628	32723663	Deletion	DEL:a 35bp deletion
intergenic	Prupe.1G352600_v2.0.a1(dist=4116),Prupe.1G352700_v2.0.a1(dist=9203)	Pp01	32783853	32783853	Insersion	INS:a 38bp insersion
intergenic	Prupe.1G352600_v2.0.a1(dist=9985),Prupe.1G352700_v2.0.a1(dist=3334)	Pp01	32789722	32789722	Insersion	INS:a 42bp insersion
upstream	Prupe.1G353700_v2.0.a1	Pp01	32889897	32890119	Deletion	DEL:a 222bp deletion
intergenic	Prupe.1G354900_v2.0.a1(dist=1211),Prupe.1G355000_v2.0.a1(dist=1529)	Pp01	32954494	32954495	Insersion	INS:a 5581bp insersion
intergenic	Prupe.1G355300_v2.0.a1(dist=1034),Prupe.1G355400_v2.0.a1(dist=1127)	Pp01	32986445	32986466	Deletion	DEL:a 21bp deletion
intronic	Prupe.1G357700_v2.0.a1	Pp01	33099979	33100078	Deletion	DEL:a 99bp deletion
upstream	Prupe.1G357900_v2.0.a1	Pp01	33122742	33123162	Deletion	DEL:a 420bp deletion
intergenic	Prupe.1G360200_v2.0.a1(dist=1083),Prupe.1G360300_v2.0.a1(dist=1710)	Pp01	33236198	33236680	Deletion	DEL:a 482bp deletion
upstream	Prupe.1G361300_v2.0.a1	Pp01	33281813	33281892	Deletion	DEL:a 79bp deletion
upstream	Prupe.1G366300_v2.0.a1,Prupe.1G366400_v2.0.a1	Pp01	33576756	33576756	Insersion	INS:a 334bp insersion
intergenic	Prupe.1G368100_v2.0.a1(dist=5261),Prupe.1G368200_v2.0.a1(dist=3549)	Pp01	33690026	33690026	Insersion	INS:a 63bp insersion
intronic	Prupe.1G369300_v2.0.a1	Pp01	33737722	33737791	Deletion	DEL:a 69bp deletion
intergenic	Prupe.1G369600_v2.0.a1(dist=1734),Prupe.1G369700_v2.0.a1(dist=1155)	Pp01	33752562	33752562	Insersion	INS:a 222bp insersion
upstream	Prupe.1G370600_v2.0.a1	Pp01	33813221	33813221	Insersion	INS:a 24bp insersion
upstream	Prupe.1G372300_v2.0.a1	Pp01	33899989	33911092	Deletion	DEL:a 11103bp deletion
downstream	Prupe.1G373300_v2.0.a1,Prupe.1G373400_v2.0.a1	Pp01	33958946	33958946	Insersion	INS:a 8536bp insersion
upstream	Prupe.1G373500_v2.0.a1	Pp01	33965952	33965952	Insersion	INS:a 22bp insersion
intergenic	Prupe.1G373600_v2.0.a1(dist=1307),Prupe.1G373700_v2.0.a1(dist=1162)	Pp01	33972839	33972863	Deletion	DEL:a 24bp deletion
upstream;downstream	Prupe.1G374100_v2.0.a1;Prupe.1G374000_v2.0.a1	Pp01	33986682	33986682	Insersion	INS:a 38bp insersion
intergenic	Prupe.1G374800_v2.0.a1(dist=2994),Prupe.1G374900_v2.0.a1(dist=2715)	Pp01	34024987	34025013	Deletion	DEL:a 26bp deletion
intergenic	Prupe.1G376300_v2.0.a1(dist=1103),Prupe.1G376400_v2.0.a1(dist=8521)	Pp01	34102819	34102819	Insersion	INS:a 157bp insersion
intergenic	Prupe.1G376400_v2.0.a1(dist=1609),Prupe.1G376500_v2.0.a1(dist=2993)	Pp01	34114744	34114744	Insersion	INS:a 2061bp insersion
intergenic	Prupe.1G376600_v2.0.a1(dist=4086),Prupe.1G376700_v2.0.a1(dist=1979)	Pp01	34131008	34131025	Insersion	INS:a 1192bp insersion
upstream;downstream	Prupe.1G377300_v2.0.a1;Prupe.1G377400_v2.0.a1	Pp01	34155318	34155318	Insersion	INS:a 37bp insersion
intergenic	Prupe.1G377600_v2.0.a1(dist=4993),Prupe.1G377700_v2.0.a1(dist=4857)	Pp01	34165742	34165771	Deletion	DEL:a 29bp deletion
exonic	Prupe.1G380000_v2.0.a1	Pp01	34287903	34294988	Deletion	DEL:a 7085bp deletion
upstream	Prupe.1G380600_v2.0.a1	Pp01	34320907	34320928	Deletion	DEL:a 21bp deletion
upstream;downstream	Prupe.1G382600_v2.0.a1;Prupe.1G382700_v2.0.a1	Pp01	34402325	34402552	Deletion	DEL:a 227bp deletion
exonic	Prupe.1G383300_v2.0.a1	Pp01	34433983	34434009	Deletion	DEL:a 26bp deletion
downstream	Prupe.1G384400_v2.0.a1,Prupe.1G384500_v2.0.a1	Pp01	34484274	34484340	Deletion	DEL:a 66bp deletion
intergenic	Prupe.1G385400_v2.0.a1(dist=16042),Prupe.1G385500_v2.0.a1(dist=27775)	Pp01	34545355	34545355	Insersion	INS:a 53bp insersion
intronic	Prupe.1G385700_v2.0.a1	Pp01	34584587	34584623	Deletion	DEL:a 36bp deletion
downstream	Prupe.1G387000_v2.0.a1	Pp01	34651260	34651260	Insersion	INS:a 33bp insersion
upstream	Prupe.1G388100_v2.0.a1	Pp01	34707123	34707123	Insersion	INS:a 285bp insersion
intronic	Prupe.1G388200_v2.0.a1	Pp01	34709468	34709546	Deletion	DEL:a 78bp deletion
exonic	Prupe.1G388300_v2.0.a1	Pp01	34714418	34714418	Insersion	INS:a 23bp insersion
downstream	Prupe.1G388400_v2.0.a1	Pp01	34716720	34716720	Insersion	INS:a 23bp insersion
intergenic	Prupe.1G388800_v2.0.a1(dist=1897),Prupe.1G388900_v2.0.a1(dist=3667)	Pp01	34745329	34745733	Deletion	DEL:a 404bp deletion
intronic	Prupe.1G389000_v2.0.a1	Pp01	34759236	34761100	Deletion	DEL:a 1864bp deletion
downstream	Prupe.1G389700_v2.0.a1	Pp01	34796876	34796876	Insersion	INS:a 22bp insersion
downstream	Prupe.1G389700_v2.0.a1	Pp01	34796968	34796968	Insersion	INS:a 129bp insersion
upstream	Prupe.1G389800_v2.0.a1	Pp01	34798590	34798634	Deletion	DEL:a 44bp deletion
downstream	Prupe.1G392700_v2.0.a1,Prupe.1G392800_v2.0.a1	Pp01	34965691	34966288	Deletion	DEL:a 597bp deletion
intronic	Prupe.1G392800_v2.0.a1	Pp01	34967838	34967860	Deletion	DEL:a 22bp deletion
upstream	Prupe.1G392800_v2.0.a1	Pp01	34972194	34972194	Insersion	INS:a 336bp insersion
intergenic	Prupe.1G393000_v2.0.a1(dist=14006),Prupe.1G393100_v2.0.a1(dist=4302)	Pp01	34998817	34998817	Insersion	INS:a 598bp insersion
downstream	Prupe.1G396000_v2.0.a1	Pp01	35134015	35134015	Insersion	INS:a 34bp insersion
upstream;downstream	Prupe.1G396300_v2.0.a1;Prupe.1G396400_v2.0.a1	Pp01	35147532	35147819	Deletion	DEL:a 287bp deletion
downstream	Prupe.1G396600_v2.0.a1	Pp01	35156490	35156491	Insersion	INS:a 6511bp insersion
upstream	Prupe.1G396800_v2.0.a1,Prupe.1G396900_v2.0.a1	Pp01	35169830	35169830	Insersion	INS:a 222bp insersion
upstream	Prupe.1G397100_v2.0.a1	Pp01	35184659	35184683	Deletion	DEL:a 24bp deletion
upstream	Prupe.1G397200_v2.0.a1	Pp01	35188476	35188476	Insersion	INS:a 1178bp insersion
intergenic	Prupe.1G397200_v2.0.a1(dist=2581),Prupe.1G397300_v2.0.a1(dist=1501)	Pp01	35190437	35190437	Insersion	INS:a 37bp insersion
intronic	Prupe.1G397300_v2.0.a1	Pp01	35193648	35193648	Insersion	INS:a 29bp insersion
intergenic	Prupe.1G397800_v2.0.a1(dist=4088),Prupe.1G397900_v2.0.a1(dist=6263)	Pp01	35222967	35222967	Insersion	INS:a 94bp insersion
downstream	Prupe.1G398500_v2.0.a1	Pp01	35267060	35267085	Deletion	DEL:a 25bp deletion
upstream	Prupe.1G398600_v2.0.a1	Pp01	35268092	35268132	Deletion	DEL:a 40bp deletion
intergenic	Prupe.1G399100_v2.0.a1(dist=6932),Prupe.1G399200_v2.0.a1(dist=1431)	Pp01	35293946	35293946	Insersion	INS:a 85bp insersion
downstream	Prupe.1G399200_v2.0.a1	Pp01	35294407	35294407	Insersion	INS:a 95bp insersion
exonic	Prupe.1G400500_v2.0.a1	Pp01	35360251	35371190	Deletion	DEL:a 10939bp deletion
intergenic	Prupe.1G403600_v2.0.a1(dist=3351),Prupe.1G403700_v2.0.a1(dist=6166)	Pp01	35551748	35551748	Insersion	INS:a 493bp insersion
intergenic	Prupe.1G404300_v2.0.a1(dist=4825),Prupe.1G404400_v2.0.a1(dist=8666)	Pp01	35593320	35593696	Deletion	DEL:a 376bp deletion
intergenic	Prupe.1G404400_v2.0.a1(dist=1160),Prupe.1G404500_v2.0.a1(dist=1476)	Pp01	35605746	35605746	Insersion	INS:a 417bp insersion
intergenic	Prupe.1G405100_v2.0.a1(dist=1201),Prupe.1G405200_v2.0.a1(dist=2739)	Pp01	35630925	35632979	Deletion	DEL:a 2054bp deletion
upstream	Prupe.1G406300_v2.0.a1	Pp01	35692366	35692399	Deletion	DEL:a 33bp deletion
intergenic	Prupe.1G406300_v2.0.a1(dist=1971),Prupe.1G406400_v2.0.a1(dist=3848)	Pp01	35693541	35693698	Deletion	DEL:a 157bp deletion
intronic	Prupe.1G407900_v2.0.a1	Pp01	35744194	35744218	Deletion	DEL:a 24bp deletion
exonic	Prupe.1G408800_v2.0.a1	Pp01	35785215	35785281	Deletion	DEL:a 66bp deletion
upstream	Prupe.1G409400_v2.0.a1,Prupe.1G409500_v2.0.a1	Pp01	35824534	35824562	Deletion	DEL:a 28bp deletion
upstream	Prupe.1G410100_v2.0.a1	Pp01	35855775	35855932	Deletion	DEL:a 157bp deletion
intergenic	Prupe.1G411900_v2.0.a1(dist=3673),Prupe.1G412000_v2.0.a1(dist=1037)	Pp01	35955841	35955841	Insersion	INS:a 38bp insersion
exonic	Prupe.1G413200_v2.0.a1	Pp01	36012668	36012689	Deletion	DEL:a 21bp deletion
intergenic	Prupe.1G413400_v2.0.a1(dist=2180),Prupe.1G413500_v2.0.a1(dist=2310)	Pp01	36026482	36026772	Deletion	DEL:a 290bp deletion
intergenic	Prupe.1G414400_v2.0.a1(dist=3277),Prupe.1G414500_v2.0.a1(dist=3730)	Pp01	36072975	36072999	Deletion	DEL:a 24bp deletion
upstream	Prupe.1G415000_v2.0.a1	Pp01	36091861	36092431	Deletion	DEL:a 570bp deletion
downstream	Prupe.1G415500_v2.0.a1	Pp01	36112715	36112970	Deletion	DEL:a 255bp deletion
downstream	Prupe.1G415700_v2.0.a1	Pp01	36121492	36122173	Deletion	DEL:a 681bp deletion
upstream	Prupe.1G415800_v2.0.a1	Pp01	36123072	36123072	Insersion	INS:a 287bp insersion
intronic	Prupe.1G416100_v2.0.a1	Pp01	36138816	36138816	Insersion	INS:a 35bp insersion
upstream	Prupe.1G416200_v2.0.a1	Pp01	36144263	36145016	Deletion	DEL:a 753bp deletion
intergenic	Prupe.1G416400_v2.0.a1(dist=2178),Prupe.1G416500_v2.0.a1(dist=2424)	Pp01	36154201	36154222	Deletion	DEL:a 21bp deletion
downstream	Prupe.1G416500_v2.0.a1	Pp01	36156066	36156066	Insersion	INS:a 32bp insersion
intergenic	Prupe.1G416500_v2.0.a1(dist=4058),Prupe.1G416600_v2.0.a1(dist=2393)	Pp01	36161810	36161810	Insersion	INS:a 86bp insersion
intronic	Prupe.1G418200_v2.0.a1	Pp01	36254569	36254591	Deletion	DEL:a 22bp deletion
intergenic	Prupe.1G418500_v2.0.a1(dist=4840),Prupe.1G418600_v2.0.a1(dist=3953)	Pp01	36277563	36277588	Deletion	DEL:a 25bp deletion
intergenic	Prupe.1G418600_v2.0.a1(dist=2243),Prupe.1G418700_v2.0.a1(dist=4194)	Pp01	36286938	36286938	Insersion	INS:a 25bp insersion
intergenic	Prupe.1G418600_v2.0.a1(dist=4425),Prupe.1G418700_v2.0.a1(dist=1427)	Pp01	36289120	36289705	Deletion	DEL:a 585bp deletion
intergenic	Prupe.1G420600_v2.0.a1(dist=1080),Prupe.1G420700_v2.0.a1(dist=1521)	Pp01	36364028	36364028	Insersion	INS:a 33bp insersion
upstream	Prupe.1G420900_v2.0.a1	Pp01	36371756	36371756	Insersion	INS:a 48bp insersion
downstream	Prupe.1G422500_v2.0.a1	Pp01	36466163	36466163	Insersion	INS:a 49bp insersion
upstream	Prupe.1G423200_v2.0.a1	Pp01	36499905	36499905	Insersion	INS:a 424bp insersion
upstream	Prupe.1G423300_v2.0.a1	Pp01	36501414	36502324	Deletion	DEL:a 910bp deletion
intergenic	Prupe.1G423300_v2.0.a1(dist=3501),Prupe.1G423400_v2.0.a1(dist=1070)	Pp01	36507920	36508001	Deletion	DEL:a 81bp deletion
upstream	Prupe.1G423400_v2.0.a1	Pp01	36510848	36510848	Insersion	INS:a 157bp insersion
intergenic	Prupe.1G424300_v2.0.a1(dist=2566),Prupe.1G424400_v2.0.a1(dist=1680)	Pp01	36582270	36582270	Insersion	INS:a 36bp insersion
intergenic	Prupe.1G424500_v2.0.a1(dist=3751),Prupe.1G424700_v2.0.a1(dist=1439)	Pp01	36595761	36595761	Insersion	INS:a 157bp insersion
intronic	Prupe.1G424800_v2.0.a1	Pp01	36599997	36599997	Insersion	INS:a 23bp insersion
upstream	Prupe.1G427200_v2.0.a1	Pp01	36732615	36732924	Deletion	DEL:a 309bp deletion
downstream	Prupe.1G427600_v2.0.a1	Pp01	36745631	36759726	Deletion	DEL:a 14095bp deletion
exonic	Prupe.1G427800_v2.0.a1	Pp01	36772936	36773273	Deletion	DEL:a 337bp deletion
upstream	Prupe.1G427900_v2.0.a1	Pp01	36775453	36775453	Insersion	INS:a 77bp insersion
intronic	Prupe.1G428400_v2.0.a1	Pp01	36797403	36797403	Insersion	INS:a 516bp insersion
exonic	Prupe.1G428800_v2.0.a1	Pp01	36815812	36829228	Deletion	DEL:a 13416bp deletion
intergenic	Prupe.1G430400_v2.0.a1(dist=9342),Prupe.1G430500_v2.0.a1(dist=4431)	Pp01	36896727	36896727	Insersion	INS:a 24bp insersion
upstream;downstream	Prupe.1G431400_v2.0.a1;Prupe.1G431300_v2.0.a1	Pp01	36950772	36955649	Deletion	DEL:a 4877bp deletion
intergenic	Prupe.1G431900_v2.0.a1(dist=3474),Prupe.1G432000_v2.0.a1(dist=1099)	Pp01	36991221	36991222	Insersion	INS:a 374bp insersion
intergenic	Prupe.1G432600_v2.0.a1(dist=3204),Prupe.1G432700_v2.0.a1(dist=3075)	Pp01	37031641	37031834	Deletion	DEL:a 193bp deletion
downstream	Prupe.1G432900_v2.0.a1	Pp01	37046558	37046558	Insersion	INS:a 21bp insersion
exonic	Prupe.1G433200_v2.0.a1	Pp01	37065924	37066004	Deletion	DEL:a 80bp deletion
upstream	Prupe.1G433800_v2.0.a1	Pp01	37101714	37101830	Deletion	DEL:a 116bp deletion
downstream	Prupe.1G433800_v2.0.a1	Pp01	37106201	37106201	Insersion	INS:a 46bp insersion
downstream	Prupe.1G433900_v2.0.a1	Pp01	37107535	37107535	Insersion	INS:a 59bp insersion
intergenic	Prupe.1G436700_v2.0.a1(dist=3552),Prupe.1G436800_v2.0.a1(dist=4048)	Pp01	37234128	37234880	Deletion	DEL:a 752bp deletion
downstream	Prupe.1G443200_v2.0.a1	Pp01	37589120	37589198	Deletion	DEL:a 78bp deletion
intronic	Prupe.1G444400_v2.0.a1	Pp01	37648347	37648347	Insersion	INS:a 47bp insersion
upstream	Prupe.1G445300_v2.0.a1	Pp01	37705904	37706318	Deletion	DEL:a 414bp deletion
downstream	Prupe.1G446000_v2.0.a1	Pp01	37742084	37742084	Insersion	INS:a 27bp insersion
intergenic	Prupe.1G446700_v2.0.a1(dist=4296),Prupe.1G446800_v2.0.a1(dist=4548)	Pp01	37780696	37781432	Deletion	DEL:a 736bp deletion
intergenic	Prupe.1G446700_v2.0.a1(dist=6993),Prupe.1G446800_v2.0.a1(dist=2587)	Pp01	37783393	37783393	Insersion	INS:a 50bp insersion
upstream	Prupe.1G447200_v2.0.a1	Pp01	37814952	37814952	Insersion	INS:a 46bp insersion
upstream	Prupe.1G449100_v2.0.a1	Pp01	37908475	37908527	Deletion	DEL:a 52bp deletion
exonic	Prupe.1G450200_v2.0.a1	Pp01	37949927	37949927	Insersion	INS:a 1153bp insersion
upstream;downstream	Prupe.1G450700_v2.0.a1;Prupe.1G450600_v2.0.a1	Pp01	37969021	37969061	Deletion	DEL:a 40bp deletion
downstream	Prupe.1G450800_v2.0.a1	Pp01	37973537	37974476	Deletion	DEL:a 939bp deletion
upstream;downstream	Prupe.1G451900_v2.0.a1;Prupe.1G451800_v2.0.a1	Pp01	38033878	38033878	Insersion	INS:a 157bp insersion
downstream	Prupe.1G452400_v2.0.a1	Pp01	38062686	38062786	Deletion	DEL:a 100bp deletion
intergenic	Prupe.1G453300_v2.0.a1(dist=2976),Prupe.1G453400_v2.0.a1(dist=5800)	Pp01	38099380	38099700	Deletion	DEL:a 320bp deletion
downstream	Prupe.1G453500_v2.0.a1	Pp01	38125912	38125912	Insersion	INS:a 42bp insersion
intergenic	Prupe.1G453500_v2.0.a1(dist=1713),Prupe.1G453600_v2.0.a1(dist=9328)	Pp01	38126672	38126672	Insersion	INS:a 465bp insersion
intergenic	Prupe.1G455300_v2.0.a1(dist=1455),Prupe.1G455500_v2.0.a1(dist=1909)	Pp01	38236492	38236492	Insersion	INS:a 34bp insersion
intergenic	Prupe.1G455600_v2.0.a1(dist=4338),Prupe.1G455700_v2.0.a1(dist=2825)	Pp01	38248738	38248738	Insersion	INS:a 569bp insersion
exonic	Prupe.1G458700_v2.0.a1	Pp01	38403815	38403815	Insersion	INS:a 28bp insersion
intronic	Prupe.1G460700_v2.0.a1	Pp01	38524398	38524398	Insersion	INS:a 23bp insersion
intergenic	Prupe.1G460700_v2.0.a1(dist=1844),Prupe.1G460800_v2.0.a1(dist=9210)	Pp01	38526598	38526598	Insersion	INS:a 196bp insersion
intergenic	Prupe.1G460700_v2.0.a1(dist=2754),Prupe.1G460800_v2.0.a1(dist=8035)	Pp01	38527508	38527773	Deletion	DEL:a 265bp deletion
intergenic	Prupe.1G460700_v2.0.a1(dist=3394),Prupe.1G460800_v2.0.a1(dist=7660)	Pp01	38528148	38528148	Insersion	INS:a 27bp insersion
intergenic	Prupe.1G460900_v2.0.a1(dist=1372),Prupe.1G461000_v2.0.a1(dist=1169)	Pp01	38546713	38547008	Deletion	DEL:a 295bp deletion
intergenic	Prupe.1G461200_v2.0.a1(dist=3144),Prupe.1G461300_v2.0.a1(dist=2612)	Pp01	38565698	38569818	Deletion	DEL:a 4120bp deletion
downstream	Prupe.1G462700_v2.0.a1	Pp01	38646440	38646555	Deletion	DEL:a 115bp deletion
intronic	Prupe.1G463700_v2.0.a1	Pp01	38703103	38703103	Insersion	INS:a 24bp insersion
intronic	Prupe.1G463800_v2.0.a1	Pp01	38717084	38717129	Deletion	DEL:a 45bp deletion
upstream	Prupe.1G463800_v2.0.a1,Prupe.1G463900_v2.0.a1	Pp01	38718448	38718448	Insersion	INS:a 61bp insersion
upstream	Prupe.1G464000_v2.0.a1	Pp01	38724808	38725030	Deletion	DEL:a 222bp deletion
intergenic	Prupe.1G464000_v2.0.a1(dist=1662),Prupe.1G464100_v2.0.a1(dist=6188)	Pp01	38726154	38726513	Deletion	DEL:a 359bp deletion
intergenic	Prupe.1G464000_v2.0.a1(dist=4187),Prupe.1G464100_v2.0.a1(dist=4022)	Pp01	38728679	38728679	Insersion	INS:a 29bp insersion
downstream	Prupe.1G467100_v2.0.a1	Pp01	38928955	38928955	Insersion	INS:a 146bp insersion
intergenic	Prupe.1G470000_v2.0.a1(dist=7673),Prupe.1G470100_v2.0.a1(dist=5178)	Pp01	39155267	39155267	Insersion	INS:a 38bp insersion
intergenic	Prupe.1G473600_v2.0.a1(dist=2992),Prupe.1G473700_v2.0.a1(dist=1169)	Pp01	39349313	39349313	Insersion	INS:a 687bp insersion
exonic	Prupe.1G475400_v2.0.a1	Pp01	39561282	39561282	Insersion	INS:a 68bp insersion
exonic	Prupe.1G476000_v2.0.a1,Prupe.1G476100_v2.0.a1,Prupe.1G476200_v2.0.a1,Prupe.1G476300_v2.0.a1,Prupe.1G476400_v2.0.a1,Prupe.1G476500_v2.0.a1	Pp01	39662160	39820633	Deletion	DEL:a 158473bp deletion
intergenic	Prupe.1G476200_v2.0.a1(dist=6134),Prupe.1G476300_v2.0.a1(dist=48020)	Pp01	39705824	39705824	Insersion	INS:a 142bp insersion
intergenic	Prupe.1G477300_v2.0.a1(dist=2591),Prupe.1G477400_v2.0.a1(dist=15563)	Pp01	39936367	39938233	Deletion	DEL:a 1866bp deletion
intergenic	Prupe.1G481400_v2.0.a1(dist=4315),Prupe.1G481500_v2.0.a1(dist=2039)	Pp01	40193321	40193431	Deletion	DEL:a 110bp deletion
intronic	Prupe.1G482100_v2.0.a1	Pp01	40228790	40228814	Deletion	DEL:a 24bp deletion
intergenic	Prupe.1G484000_v2.0.a1(dist=3215),Prupe.1G484100_v2.0.a1(dist=1485)	Pp01	40337222	40339034	Deletion	DEL:a 1812bp deletion
intergenic	Prupe.1G484500_v2.0.a1(dist=11988),Prupe.1G484600_v2.0.a1(dist=2163)	Pp01	40377542	40377566	Deletion	DEL:a 24bp deletion
downstream	Prupe.1G485100_v2.0.a1	Pp01	40407039	40407557	Deletion	DEL:a 518bp deletion
intergenic	Prupe.1G485100_v2.0.a1(dist=1641),Prupe.1G485200_v2.0.a1(dist=5693)	Pp01	40410587	40410587	Insersion	INS:a 26bp insersion
intergenic	Prupe.1G485100_v2.0.a1(dist=2211),Prupe.1G485200_v2.0.a1(dist=5123)	Pp01	40411157	40411157	Insersion	INS:a 222bp insersion
intergenic	Prupe.1G486800_v2.0.a1(dist=1875),Prupe.1G486900_v2.0.a1(dist=5886)	Pp01	40520723	40521015	Deletion	DEL:a 292bp deletion
upstream	Prupe.1G496700_v2.0.a1	Pp01	41174922	41174922	Insersion	INS:a 43bp insersion
intronic	Prupe.1G497700_v2.0.a1	Pp01	41234019	41234019	Insersion	INS:a 130bp insersion
intronic	Prupe.1G499100_v2.0.a1	Pp01	41326336	41326366	Deletion	DEL:a 30bp deletion
intergenic	Prupe.1G499100_v2.0.a1(dist=1291),Prupe.1G499300_v2.0.a1(dist=5122)	Pp01	41330893	41337584	Deletion	DEL:a 6691bp deletion
intergenic	Prupe.1G499100_v2.0.a1(dist=8372),Prupe.1G499300_v2.0.a1(dist=1291)	Pp01	41337974	41341415	Deletion	DEL:a 3441bp deletion
intergenic	Prupe.1G501500_v2.0.a1(dist=1713),Prupe.1G501600_v2.0.a1(dist=11886)	Pp01	41501809	41502002	Deletion	DEL:a 193bp deletion
intergenic	Prupe.1G501500_v2.0.a1(dist=7302),Prupe.1G501600_v2.0.a1(dist=6468)	Pp01	41507398	41507420	Deletion	DEL:a 22bp deletion
intergenic	Prupe.1G501500_v2.0.a1(dist=8213),Prupe.1G501600_v2.0.a1(dist=5164)	Pp01	41508309	41508724	Deletion	DEL:a 415bp deletion
upstream	Prupe.1G502000_v2.0.a1	Pp01	41529373	41530592	Deletion	DEL:a 1219bp deletion
downstream	Prupe.1G502000_v2.0.a1	Pp01	41532616	41532616	Insersion	INS:a 111bp insersion
downstream	Prupe.1G502900_v2.0.a1	Pp01	41583922	41583922	Insersion	INS:a 144bp insersion
intergenic	Prupe.1G502900_v2.0.a1(dist=3169),Prupe.1G503000_v2.0.a1(dist=2444)	Pp01	41590730	41590730	Insersion	INS:a 217bp insersion
intergenic	Prupe.1G504000_v2.0.a1(dist=4046),Prupe.1G504100_v2.0.a1(dist=6114)	Pp01	41677043	41678222	Deletion	DEL:a 1179bp deletion
intronic	Prupe.1G504600_v2.0.a1	Pp01	41709211	41709211	Insersion	INS:a 28bp insersion
upstream	Prupe.1G509600_v2.0.a1	Pp01	41991069	41991309	Inversion	INV:a 240bp inversion
upstream	Prupe.1G509800_v2.0.a1	Pp01	42002623	42002623	Insersion	INS:a 726bp insersion
intergenic	Prupe.1G510700_v2.0.a1(dist=2149),Prupe.1G510800_v2.0.a1(dist=19029)	Pp01	42051466	42051518	Deletion	DEL:a 52bp deletion
intronic	Prupe.1G513300_v2.0.a1	Pp01	42241151	42241151	Insersion	INS:a 67bp insersion
exonic	Prupe.1G519300_v2.0.a1	Pp01	42642008	42647028	Deletion	DEL:a 5020bp deletion
upstream	Prupe.1G521500_v2.0.a1	Pp01	42772997	42772997	Insersion	INS:a 29bp insersion
upstream;downstream	Prupe.1G521500_v2.0.a1;Prupe.1G521600_v2.0.a1	Pp01	42773752	42773752	Insersion	INS:a 31bp insersion
intergenic	Prupe.1G522600_v2.0.a1(dist=1221),Prupe.1G522800_v2.0.a1(dist=8889)	Pp01	42822170	42822170	Insersion	INS:a 734bp insersion
intergenic	Prupe.1G523300_v2.0.a1(dist=3611),Prupe.1G523400_v2.0.a1(dist=10984)	Pp01	42858575	42858575	Insersion	INS:a 278bp insersion
intronic	Prupe.1G523500_v2.0.a1	Pp01	42880567	42880618	Deletion	DEL:a 51bp deletion
intergenic	Prupe.1G523800_v2.0.a1(dist=5860),Prupe.1G523900_v2.0.a1(dist=10475)	Pp01	42910980	42945581	Deletion	DEL:a 34601bp deletion
intergenic	Prupe.1G523800_v2.0.a1(dist=40316),Prupe.1G523900_v2.0.a1(dist=10476)	Pp01	42945436	42945580	Deletion	DEL:a 144bp deletion
intergenic	Prupe.1G524500_v2.0.a1(dist=5158),Prupe.1G524600_v2.0.a1(dist=7577)	Pp01	42995273	42995273	Insersion	INS:a 435bp insersion
intergenic	Prupe.1G524500_v2.0.a1(dist=11380),Prupe.1G524600_v2.0.a1(dist=1244)	Pp01	43001495	43001606	Deletion	DEL:a 111bp deletion
upstream	Prupe.1G524600_v2.0.a1	Pp01	43002053	43002053	Insersion	INS:a 70bp insersion
exonic	Prupe.1G524600_v2.0.a1	Pp01	43003769	43003811	Deletion	DEL:a 42bp deletion
intergenic	Prupe.1G525400_v2.0.a1(dist=1420),Prupe.1G525500_v2.0.a1(dist=3905)	Pp01	43044798	43044836	Deletion	DEL:a 38bp deletion
intergenic	Prupe.1G525400_v2.0.a1(dist=3332),Prupe.1G525500_v2.0.a1(dist=1949)	Pp01	43046710	43046792	Deletion	DEL:a 82bp deletion
downstream	Prupe.1G525500_v2.0.a1	Pp01	43050274	43050274	Insersion	INS:a 658bp insersion
upstream	Prupe.1G525800_v2.0.a1	Pp01	43071102	43071461	Deletion	DEL:a 359bp deletion
upstream	Prupe.1G527800_v2.0.a1	Pp01	43200366	43200366	Insersion	INS:a 34bp insersion
intergenic	Prupe.1G527900_v2.0.a1(dist=1665),Prupe.1G528000_v2.0.a1(dist=7429)	Pp01	43208899	43209457	Deletion	DEL:a 558bp deletion
upstream	Prupe.1G528400_v2.0.a1	Pp01	43235288	43235288	Insersion	INS:a 23bp insersion
intergenic	Prupe.1G532600_v2.0.a1(dist=1302),Prupe.1G532700_v2.0.a1(dist=1750)	Pp01	43548255	43548255	Insersion	INS:a 23bp insersion
downstream	Prupe.1G533700_v2.0.a1	Pp01	43615031	43615056	Deletion	DEL:a 25bp deletion
downstream	Prupe.1G533700_v2.0.a1	Pp01	43615476	43615476	Insersion	INS:a 171bp insersion
intergenic	Prupe.1G538100_v2.0.a1(dist=2045),Prupe.1G538200_v2.0.a1(dist=2795)	Pp01	43986030	43986030	Insersion	INS:a 467bp insersion
intergenic	Prupe.1G538900_v2.0.a1(dist=2864),Prupe.1G539000_v2.0.a1(dist=3108)	Pp01	44059719	44059719	Insersion	INS:a 193bp insersion
intergenic	Prupe.1G541100_v2.0.a1(dist=2445),Prupe.1G541200_v2.0.a1(dist=2943)	Pp01	44206928	44206928	Insersion	INS:a 62bp insersion
intergenic	Prupe.1G541100_v2.0.a1(dist=3408),Prupe.1G541200_v2.0.a1(dist=1688)	Pp01	44207891	44208183	Deletion	DEL:a 292bp deletion
exonic	Prupe.1G541300_v2.0.a1	Pp01	44216851	44217121	Deletion	DEL:a 270bp deletion
intergenic	Prupe.1G541900_v2.0.a1(dist=1925),Prupe.1G542000_v2.0.a1(dist=3971)	Pp01	44270826	44270826	Insersion	INS:a 2507bp insersion
intergenic	Prupe.1G545200_v2.0.a1(dist=4967),Prupe.1G545300_v2.0.a1(dist=4305)	Pp01	44544179	44546239	Deletion	DEL:a 2060bp deletion
intronic	Prupe.1G548200_v2.0.a1	Pp01	44846746	44846746	Insersion	INS:a 28bp insersion
upstream;downstream	Prupe.1G548300_v2.0.a1;Prupe.1G548400_v2.0.a1	Pp01	44853625	44853625	Insersion	INS:a 27bp insersion
upstream	Prupe.1G549200_v2.0.a1	Pp01	44903210	44903424	Deletion	DEL:a 214bp deletion
downstream	Prupe.1G550100_v2.0.a1,Prupe.1G550200_v2.0.a1	Pp01	44963818	44964512	Deletion	DEL:a 694bp deletion
intronic	Prupe.1G550700_v2.0.a1	Pp01	45005723	45006027	Deletion	DEL:a 304bp deletion
downstream	Prupe.1G550700_v2.0.a1	Pp01	45009453	45014745	Deletion	DEL:a 5292bp deletion
exonic	Prupe.1G550800_v2.0.a1	Pp01	45019103	45019103	Insersion	INS:a 57bp insersion
intergenic	Prupe.1G550800_v2.0.a1(dist=18136),Prupe.1G550900_v2.0.a1(dist=9523)	Pp01	45041421	45041421	Insersion	INS:a 54bp insersion
upstream	Prupe.1G550900_v2.0.a1	Pp01	45046241	45050210	Deletion	DEL:a 3969bp deletion
downstream	Prupe.1G551100_v2.0.a1	Pp01	45072870	45072912	Deletion	DEL:a 42bp deletion
upstream	Prupe.1G551200_v2.0.a1	Pp01	45079073	45079073	Insersion	INS:a 47bp insersion
upstream	Prupe.1G551300_v2.0.a1	Pp01	45080752	45081042	Deletion	DEL:a 290bp deletion
intergenic	Prupe.1G551300_v2.0.a1(dist=6691),Prupe.1G551400_v2.0.a1(dist=1710)	Pp01	45090018	45090393	Deletion	DEL:a 375bp deletion
exonic	Prupe.1G552400_v2.0.a1	Pp01	45148480	45148480	Insersion	INS:a 27bp insersion
intronic	Prupe.1G553100_v2.0.a1	Pp01	45183183	45183275	Deletion	DEL:a 92bp deletion
intergenic	Prupe.1G553500_v2.0.a1(dist=4969),Prupe.1G553600_v2.0.a1(dist=5539)	Pp01	45233245	45233245	Insersion	INS:a 22bp insersion
intergenic	Prupe.1G554600_v2.0.a1(dist=4164),Prupe.1G554700_v2.0.a1(dist=1347)	Pp01	45299975	45300197	Deletion	DEL:a 222bp deletion
intergenic	Prupe.1G555200_v2.0.a1(dist=3122),Prupe.1G555300_v2.0.a1(dist=3736)	Pp01	45329348	45329348	Insersion	INS:a 21bp insersion
intronic	Prupe.1G555400_v2.0.a1	Pp01	45339633	45339697	Deletion	DEL:a 64bp deletion
intronic	Prupe.1G555700_v2.0.a1	Pp01	45353344	45353394	Deletion	DEL:a 50bp deletion
upstream	Prupe.1G555700_v2.0.a1	Pp01	45355245	45355467	Deletion	DEL:a 222bp deletion
intergenic	Prupe.1G557300_v2.0.a1(dist=1264),Prupe.1G557400_v2.0.a1(dist=23244)	Pp01	45487127	45488746	Deletion	DEL:a 1619bp deletion
intergenic	Prupe.1G557300_v2.0.a1(dist=3695),Prupe.1G557400_v2.0.a1(dist=5872)	Pp01	45489558	45506118	Deletion	DEL:a 16560bp deletion
intergenic	Prupe.1G557300_v2.0.a1(dist=20997),Prupe.1G557400_v2.0.a1(dist=5130)	Pp01	45506860	45506860	Insersion	INS:a 566bp insersion
intergenic	Prupe.1G557300_v2.0.a1(dist=22555),Prupe.1G557400_v2.0.a1(dist=3549)	Pp01	45508418	45508441	Deletion	DEL:a 23bp deletion
exonic	Prupe.1G558800_v2.0.a1,Prupe.1G558900_v2.0.a1	Pp01	45605896	45623726	Inversion	INV:a 17830bp inversion
intergenic	Prupe.1G559300_v2.0.a1(dist=8515),Prupe.1G559400_v2.0.a1(dist=1836)	Pp01	45671345	45675398	Deletion	DEL:a 4053bp deletion
downstream	Prupe.1G560800_v2.0.a1	Pp01	45788495	45789276	Deletion	DEL:a 781bp deletion
downstream	Prupe.1G561200_v2.0.a1	Pp01	45821675	45821675	Insersion	INS:a 284bp insersion
upstream	Prupe.1G561300_v2.0.a1	Pp01	45822593	45833380	Deletion	DEL:a 10787bp deletion
intronic	Prupe.1G562400_v2.0.a1	Pp01	45949763	45949763	Insersion	INS:a 916bp insersion
exonic	Prupe.1G564200_v2.0.a1	Pp01	46083176	46083199	Deletion	DEL:a 23bp deletion
exonic	Prupe.1G564900_v2.0.a1	Pp01	46125579	46125579	Insersion	INS:a 35bp insersion
exonic	Prupe.1G565000_v2.0.a1,Prupe.1G565100_v2.0.a1,Prupe.1G565200_v2.0.a1,Prupe.1G565300_v2.0.a1,Prupe.1G565400_v2.0.a1,Prupe.1G565500_v2.0.a1	Pp01	46130626	46167920	Inversion	INV:a 37294bp inversion
intergenic	Prupe.1G565300_v2.0.a1(dist=4718),Prupe.1G565400_v2.0.a1(dist=3702)	Pp01	46154985	46154985	Insersion	INS:a 83bp insersion
upstream	Prupe.1G565400_v2.0.a1	Pp01	46160504	46161065	Deletion	DEL:a 561bp deletion
downstream	Prupe.1G565800_v2.0.a1	Pp01	46178536	46178559	Deletion	DEL:a 23bp deletion
intergenic	Prupe.1G567700_v2.0.a1(dist=2298),Prupe.1G567800_v2.0.a1(dist=6898)	Pp01	46308787	46308787	Insersion	INS:a 57bp insersion
intergenic	Prupe.1G567700_v2.0.a1(dist=6837),Prupe.1G567800_v2.0.a1(dist=2309)	Pp01	46313326	46313376	Deletion	DEL:a 50bp deletion
intergenic	Prupe.1G568600_v2.0.a1(dist=14836),Prupe.1G568700_v2.0.a1(dist=3621)	Pp01	46372935	46374037	Deletion	DEL:a 1102bp deletion
intergenic	Prupe.1G570400_v2.0.a1(dist=3400),Prupe.1G570500_v2.0.a1(dist=1317)	Pp01	46476117	46476117	Insersion	INS:a 22bp insersion
intergenic	Prupe.1G572700_v2.0.a1(dist=7240),Prupe.1G572800_v2.0.a1(dist=10880)	Pp01	46686415	46686443	Deletion	DEL:a 28bp deletion
upstream	Prupe.1G574500_v2.0.a1	Pp01	46791451	46791567	Deletion	DEL:a 116bp deletion
intergenic	Prupe.1G574500_v2.0.a1(dist=2021),Prupe.1G574600_v2.0.a1(dist=3756)	Pp01	46794028	46794028	Insersion	INS:a 26bp insersion
downstream	Prupe.1G576000_v2.0.a1	Pp01	46913564	46913564	Insersion	INS:a 88bp insersion
intergenic	Prupe.1G576800_v2.0.a1(dist=3859),Prupe.1G576900_v2.0.a1(dist=1210)	Pp01	46968160	46968195	Deletion	DEL:a 35bp deletion
upstream;downstream	Prupe.1G577000_v2.0.a1;Prupe.1G577100_v2.0.a1	Pp01	46981355	46982977	Deletion	DEL:a 1622bp deletion
upstream;downstream	Prupe.1G579400_v2.0.a1;Prupe.1G579300_v2.0.a1	Pp01	47145563	47145563	Insersion	INS:a 21bp insersion
upstream	Prupe.1G579700_v2.0.a1	Pp01	47164317	47164344	Deletion	DEL:a 27bp deletion
exonic	Prupe.1G580000_v2.0.a1	Pp01	47178483	47178483	Insersion	INS:a 33bp insersion
intergenic	Prupe.1G580100_v2.0.a1(dist=2115),Prupe.1G580200_v2.0.a1(dist=2917)	Pp01	47183686	47183686	Insersion	INS:a 287bp insersion
upstream	Prupe.1G580300_v2.0.a1	Pp01	47193730	47193733	Insersion	INS:a 507bp insersion
intronic	Prupe.1G580700_v2.0.a1	Pp01	47209658	47209697	Deletion	DEL:a 39bp deletion
upstream	Prupe.1G580800_v2.0.a1	Pp01	47216777	47217686	Deletion	DEL:a 909bp deletion
upstream	Prupe.1G580900_v2.0.a1	Pp01	47225187	47225187	Insersion	INS:a 22bp insersion
upstream	Prupe.1G581600_v2.0.a1	Pp01	47264546	47264568	Deletion	DEL:a 22bp deletion
intergenic	Prupe.1G581600_v2.0.a1(dist=1839),Prupe.1G581700_v2.0.a1(dist=1222)	Pp01	47266288	47266577	Deletion	DEL:a 289bp deletion
upstream	Prupe.1G581700_v2.0.a1	Pp01	47267408	47267408	Insersion	INS:a 31bp insersion
intronic	Prupe.1G582500_v2.0.a1	Pp01	47319210	47319240	Deletion	DEL:a 30bp deletion
intronic	Prupe.1G582500_v2.0.a1	Pp01	47322780	47322780	Insersion	INS:a 65bp insersion
exonic	Prupe.1G583600_v2.0.a1	Pp01	47393426	47397658	Deletion	DEL:a 4232bp deletion
intronic	Prupe.1G584000_v2.0.a1	Pp01	47422408	47422408	Insersion	INS:a 25bp insersion
intergenic	Prupe.1G584000_v2.0.a1(dist=1373),Prupe.1G584100_v2.0.a1(dist=1465)	Pp01	47425626	47426809	Deletion	DEL:a 1183bp deletion
upstream	Prupe.1G585500_v2.0.a1	Pp01	47539161	47539161	Insersion	INS:a 441bp insersion
intronic	Prupe.1G587400_v2.0.a1	Pp01	47711869	47712717	Deletion	DEL:a 848bp deletion
intergenic	Prupe.1G587700_v2.0.a1(dist=9779),Prupe.1G587800_v2.0.a1(dist=3354)	Pp01	47737142	47752129	Deletion	DEL:a 14987bp deletion
intergenic	Prupe.1G588100_v2.0.a1(dist=4878),Prupe.1G588200_v2.0.a1(dist=24699)	Pp01	47783789	47783789	Insersion	INS:a 43bp insersion
intergenic	Prupe.2G042500_v2.0.a1(dist=22821),Prupe.2G042600_v2.0.a1(dist=8216)	Pp02	4671550	4685731	Deletion	DEL:a 14181bp deletion
intronic	Prupe.8G094700_v2.0.a1,Prupe.8G094800_v2.0.a1	Pp08	12743537	12743637	Deletion	DEL:a 100bp deletion
intergenic	NONE(dist=NONE),Prupe.2G000100_v2.0.a1(dist=1469)	Pp02	85855	92305	Deletion	DEL:a 6450bp deletion
intergenic	Prupe.2G000400_v2.0.a1(dist=5104),Prupe.2G000500_v2.0.a1(dist=8786)	Pp02	123749	125771	Deletion	DEL:a 2022bp deletion
exonic	Prupe.2G000700_v2.0.a1	Pp02	167939	168217	Deletion	DEL:a 278bp deletion
intergenic	Prupe.2G001700_v2.0.a1(dist=10649),Prupe.2G001800_v2.0.a1(dist=1604)	Pp02	271026	284699	Deletion	DEL:a 13673bp deletion
intergenic	Prupe.2G002300_v2.0.a1(dist=2894),Prupe.2G002400_v2.0.a1(dist=5291)	Pp02	312115	312143	Deletion	DEL:a 28bp deletion
intergenic	Prupe.2G002300_v2.0.a1(dist=4156),Prupe.2G002400_v2.0.a1(dist=4057)	Pp02	313377	313377	Insersion	INS:a 57bp insersion
upstream;downstream	Prupe.2G003900_v2.0.a1;Prupe.2G003800_v2.0.a1	Pp02	405001	405051	Deletion	DEL:a 50bp deletion
downstream	Prupe.2G003900_v2.0.a1	Pp02	407686	407686	Insersion	INS:a 209bp insersion
intronic	Prupe.2G004700_v2.0.a1	Pp02	472686	472717	Deletion	DEL:a 31bp deletion
intergenic	Prupe.2G004900_v2.0.a1(dist=6383),Prupe.2G005000_v2.0.a1(dist=4083)	Pp02	486956	487555	Deletion	DEL:a 599bp deletion
intergenic	Prupe.2G004900_v2.0.a1(dist=9907),Prupe.2G005000_v2.0.a1(dist=1158)	Pp02	490480	490480	Insersion	INS:a 565bp insersion
intergenic	Prupe.2G005500_v2.0.a1(dist=8835),Prupe.2G005600_v2.0.a1(dist=2373)	Pp02	548691	548691	Insersion	INS:a 322bp insersion
exonic	Prupe.2G005800_v2.0.a1	Pp02	581555	581694	Deletion	DEL:a 139bp deletion
intronic	Prupe.2G005800_v2.0.a1	Pp02	582883	582883	Insersion	INS:a 243bp insersion
intergenic	Prupe.2G005800_v2.0.a1(dist=6552),Prupe.2G005900_v2.0.a1(dist=1865)	Pp02	591324	591364	Deletion	DEL:a 40bp deletion
intronic	Prupe.2G008200_v2.0.a1	Pp02	748738	754261	Deletion	DEL:a 5523bp deletion
upstream;downstream	Prupe.2G008400_v2.0.a1;Prupe.2G008300_v2.0.a1	Pp02	756256	756337	Deletion	DEL:a 81bp deletion
intergenic	Prupe.2G009500_v2.0.a1(dist=17137),Prupe.2G009600_v2.0.a1(dist=2192)	Pp02	894712	894712	Insersion	INS:a 41bp insersion
intergenic	Prupe.2G009600_v2.0.a1(dist=1618),Prupe.2G009700_v2.0.a1(dist=7340)	Pp02	902784	903071	Deletion	DEL:a 287bp deletion
intergenic	Prupe.2G009700_v2.0.a1(dist=1324),Prupe.2G009800_v2.0.a1(dist=8344)	Pp02	915104	915104	Insersion	INS:a 567bp insersion
upstream	Prupe.2G011700_v2.0.a1,Prupe.2G011900_v2.0.a1	Pp02	1039292	1039292	Insersion	INS:a 218bp insersion
downstream	Prupe.2G012000_v2.0.a1,Prupe.2G012100_v2.0.a1	Pp02	1048875	1048875	Insersion	INS:a 26bp insersion
upstream	Prupe.2G012200_v2.0.a1	Pp02	1051908	1051908	Insersion	INS:a 29bp insersion
intergenic	Prupe.2G012600_v2.0.a1(dist=14074),Prupe.2G012700_v2.0.a1(dist=3856)	Pp02	1097240	1097240	Insersion	INS:a 30bp insersion
intergenic	Prupe.2G013000_v2.0.a1(dist=4965),Prupe.2G013100_v2.0.a1(dist=4554)	Pp02	1160155	1166092	Deletion	DEL:a 5937bp deletion
upstream	Prupe.2G013100_v2.0.a1	Pp02	1170348	1170372	Deletion	DEL:a 24bp deletion
exonic	Prupe.2G013100_v2.0.a1	Pp02	1171309	1171345	Deletion	DEL:a 36bp deletion
exonic	Prupe.2G013700_v2.0.a1,Prupe.2G013800_v2.0.a1	Pp02	1210456	1217798	Deletion	DEL:a 7342bp deletion
upstream	Prupe.2G013900_v2.0.a1	Pp02	1223293	1223412	Deletion	DEL:a 119bp deletion
intergenic	Prupe.2G013900_v2.0.a1(dist=1708),Prupe.2G014000_v2.0.a1(dist=11952)	Pp02	1224258	1224280	Deletion	DEL:a 22bp deletion
intergenic	Prupe.2G013900_v2.0.a1(dist=3168),Prupe.2G014000_v2.0.a1(dist=10514)	Pp02	1225718	1225718	Insersion	INS:a 63bp insersion
intergenic	Prupe.2G013900_v2.0.a1(dist=4972),Prupe.2G014000_v2.0.a1(dist=3108)	Pp02	1227522	1233124	Deletion	DEL:a 5602bp deletion
downstream	Prupe.2G014400_v2.0.a1	Pp02	1278229	1278229	Insersion	INS:a 88bp insersion
downstream	Prupe.2G014600_v2.0.a1	Pp02	1296000	1302487	Deletion	DEL:a 6487bp deletion
upstream	Prupe.2G014700_v2.0.a1	Pp02	1309405	1309405	Insersion	INS:a 43bp insersion
intergenic	Prupe.2G014700_v2.0.a1(dist=10584),Prupe.2G014800_v2.0.a1(dist=6098)	Pp02	1319925	1319925	Insersion	INS:a 761bp insersion
intergenic	Prupe.2G014700_v2.0.a1(dist=15259),Prupe.2G014800_v2.0.a1(dist=1423)	Pp02	1324600	1324600	Insersion	INS:a 378bp insersion
upstream	Prupe.2G014800_v2.0.a1	Pp02	1325861	1325883	Deletion	DEL:a 22bp deletion
upstream	Prupe.2G014900_v2.0.a1	Pp02	1335285	1335285	Insersion	INS:a 159bp insersion
downstream	Prupe.2G015100_v2.0.a1	Pp02	1343789	1343789	Insersion	INS:a 1189bp insersion
intronic	Prupe.2G016300_v2.0.a1	Pp02	1521863	1521863	Insersion	INS:a 239bp insersion
intergenic	Prupe.2G016300_v2.0.a1(dist=6907),Prupe.2G016400_v2.0.a1(dist=16212)	Pp02	1530239	1530298	Deletion	DEL:a 59bp deletion
intergenic	Prupe.2G016300_v2.0.a1(dist=20561),Prupe.2G016400_v2.0.a1(dist=2580)	Pp02	1543893	1543930	Deletion	DEL:a 37bp deletion
intergenic	Prupe.2G016400_v2.0.a1(dist=1391),Prupe.2G016500_v2.0.a1(dist=1123)	Pp02	1548381	1548381	Insersion	INS:a 22bp insersion
intronic	Prupe.2G017600_v2.0.a1	Pp02	1641387	1641435	Deletion	DEL:a 48bp deletion
intronic	Prupe.2G018000_v2.0.a1	Pp02	1696182	1696863	Inversion	INV:a 681bp inversion
exonic	Prupe.2G018800_v2.0.a1,Prupe.2G018900_v2.0.a1,Prupe.2G019000_v2.0.a1,Prupe.2G019100_v2.0.a1,Prupe.2G019200_v2.0.a1,Prupe.2G019300_v2.0.a1,Prupe.2G019400_v2.0.a1,Prupe.2G019500_v2.0.a1,Prupe.2G019600_v2.0.a1,Prupe.2G019700_v2.0.a1,Prupe.2G019800_v2.0.a1,Prupe.2G019900_v2.0.a1,Prupe.2G020000_v2.0.a1,Prupe.2G020100_v2.0.a1,Prupe.2G020200_v2.0.a1,Prupe.2G020300_v2.0.a1,Prupe.2G020400_v2.0.a1,Prupe.2G…	Pp02	1835471	4758182	Inversion	INV:a 2922711bp inversion
intergenic	Prupe.2G018800_v2.0.a1(dist=1443),Prupe.2G018900_v2.0.a1(dist=5163)	Pp02	1838848	1838884	Deletion	DEL:a 36bp deletion
exonic	Prupe.2G019700_v2.0.a1,Prupe.2G019800_v2.0.a1,Prupe.2G019900_v2.0.a1,Prupe.2G020000_v2.0.a1,Prupe.2G020100_v2.0.a1,Prupe.2G020200_v2.0.a1,Prupe.2G020300_v2.0.a1,Prupe.2G020400_v2.0.a1,Prupe.2G020500_v2.0.a1,Prupe.2G020600_v2.0.a1,Prupe.2G020700_v2.0.a1,Prupe.2G020800_v2.0.a1,Prupe.2G020900_v2.0.a1,Prupe.2G021000_v2.0.a1,Prupe.2G021100_v2.0.a1,Prupe.2G021200_v2.0.a1,Prupe.2G021300_v2.0.a1,Prupe.2G…	Pp02	1935271	8405248	Inversion	INV:a 6469977bp inversion
upstream	Prupe.2G019700_v2.0.a1	Pp02	1938148	1940008	Deletion	DEL:a 1860bp deletion
intergenic	Prupe.2G019600_v2.0.a1(dist=8266),Prupe.2G019700_v2.0.a1(dist=2122)	Pp02	1938153	1938153	Insersion	INS:a NAbp insersion
exonic	Prupe.2G022600_v2.0.a1	Pp02	2198123	2204467	Deletion	DEL:a 6344bp deletion
downstream	Prupe.2G022900_v2.0.a1	Pp02	2218740	2218740	Insersion	INS:a 27bp insersion
exonic	Prupe.2G022900_v2.0.a1	Pp02	2220469	2220469	Insersion	INS:a 1414bp insersion
intergenic	Prupe.2G022900_v2.0.a1(dist=3785),Prupe.2G023000_v2.0.a1(dist=17586)	Pp02	2227729	2227904	Deletion	DEL:a 175bp deletion
intergenic	Prupe.2G022900_v2.0.a1(dist=5386),Prupe.2G023000_v2.0.a1(dist=16160)	Pp02	2229330	2229330	Insersion	INS:a 960bp insersion
intergenic	Prupe.2G022900_v2.0.a1(dist=9578),Prupe.2G023000_v2.0.a1(dist=11968)	Pp02	2233522	2233522	Insersion	INS:a 39bp insersion
intergenic	Prupe.2G022900_v2.0.a1(dist=12295),Prupe.2G023000_v2.0.a1(dist=8327)	Pp02	2236239	2237163	Deletion	DEL:a 924bp deletion
downstream	Prupe.2G023100_v2.0.a1,Prupe.2G023200_v2.0.a1	Pp02	2258369	2258415	Deletion	DEL:a 46bp deletion
upstream	Prupe.2G023500_v2.0.a1	Pp02	2274272	2274272	Insersion	INS:a 63bp insersion
intergenic	Prupe.2G023700_v2.0.a1(dist=15934),Prupe.2G023800_v2.0.a1(dist=4829)	Pp02	2342724	2342781	Deletion	DEL:a 57bp deletion
downstream	Prupe.2G023800_v2.0.a1	Pp02	2350201	2360557	Deletion	DEL:a 10356bp deletion
downstream	Prupe.2G023900_v2.0.a1	Pp02	2364569	2381054	Deletion	DEL:a 16485bp deletion
intergenic	Prupe.2G023900_v2.0.a1(dist=20064),Prupe.2G024000_v2.0.a1(dist=1885)	Pp02	2384580	2385117	Deletion	DEL:a 537bp deletion
intronic	Prupe.2G024000_v2.0.a1	Pp02	2387888	2387888	Insersion	INS:a 50bp insersion
intergenic	Prupe.2G024000_v2.0.a1(dist=6200),Prupe.2G024100_v2.0.a1(dist=1483)	Pp02	2398219	2398219	Insersion	INS:a 43bp insersion
downstream	Prupe.2G024800_v2.0.a1	Pp02	2469039	2469081	Deletion	DEL:a 42bp deletion
intergenic	Prupe.2G024800_v2.0.a1(dist=8431),Prupe.2G024900_v2.0.a1(dist=1161)	Pp02	2476997	2476997	Insersion	INS:a 50bp insersion
intronic	Prupe.2G025000_v2.0.a1	Pp02	2480740	2480740	Insersion	INS:a 37bp insersion
downstream	Prupe.2G025200_v2.0.a1	Pp02	2496420	2496420	Insersion	INS:a 29bp insersion
intergenic	Prupe.2G025200_v2.0.a1(dist=3000),Prupe.2G025300_v2.0.a1(dist=11970)	Pp02	2504992	2505019	Deletion	DEL:a 27bp deletion
intergenic	Prupe.2G025200_v2.0.a1(dist=4878),Prupe.2G025300_v2.0.a1(dist=10090)	Pp02	2506870	2506899	Deletion	DEL:a 29bp deletion
intergenic	Prupe.2G025200_v2.0.a1(dist=5352),Prupe.2G025300_v2.0.a1(dist=9645)	Pp02	2507344	2507344	Insersion	INS:a 23bp insersion
intergenic	Prupe.2G025200_v2.0.a1(dist=7168),Prupe.2G025300_v2.0.a1(dist=1641)	Pp02	2509160	2515348	Deletion	DEL:a 6188bp deletion
exonic	Prupe.2G025400_v2.0.a1,Prupe.2G025500_v2.0.a1,Prupe.2G025600_v2.0.a1,Prupe.2G025700_v2.0.a1,Prupe.2G025800_v2.0.a1,Prupe.2G025900_v2.0.a1,Prupe.2G026000_v2.0.a1,Prupe.2G026100_v2.0.a1,Prupe.2G026200_v2.0.a1,Prupe.2G026300_v2.0.a1,Prupe.2G026400_v2.0.a1,Prupe.2G026500_v2.0.a1,Prupe.2G026600_v2.0.a1,Prupe.2G026700_v2.0.a1,Prupe.2G026800_v2.0.a1,Prupe.2G026900_v2.0.a1,Prupe.2G027000_v2.0.a1,Prupe.2G…	Pp02	2522197	2792545	Inversion	INV:a 270348bp inversion
intergenic	Prupe.2G025500_v2.0.a1(dist=81508),Prupe.2G025600_v2.0.a1(dist=7053)	Pp02	2627529	2637920	Deletion	DEL:a 10391bp deletion
downstream	Prupe.2G025600_v2.0.a1	Pp02	2641467	2644019	Deletion	DEL:a 2552bp deletion
intergenic	Prupe.2G025700_v2.0.a1(dist=1347),Prupe.2G025800_v2.0.a1(dist=1267)	Pp02	2649682	2656221	Deletion	DEL:a 6539bp deletion
upstream	Prupe.2G025900_v2.0.a1	Pp02	2660104	2660104	Insersion	INS:a 44bp insersion
intergenic	Prupe.2G026100_v2.0.a1(dist=2753),Prupe.2G026200_v2.0.a1(dist=1105)	Pp02	2700868	2700868	Insersion	INS:a 90bp insersion
intronic	Prupe.2G026200_v2.0.a1	Pp02	2703981	2703981	Insersion	INS:a 30bp insersion
upstream	Prupe.2G026300_v2.0.a1	Pp02	2711018	2715579	Deletion	DEL:a 4561bp deletion
exonic	Prupe.2G026400_v2.0.a1	Pp02	2717026	2717026	Insersion	INS:a 21bp insersion
upstream;downstream	Prupe.2G026400_v2.0.a1;Prupe.2G026500_v2.0.a1	Pp02	2722296	2722296	Insersion	INS:a 41bp insersion
upstream	Prupe.2G026500_v2.0.a1	Pp02	2726474	2726474	Insersion	INS:a 44bp insersion
downstream	Prupe.2G026800_v2.0.a1	Pp02	2767316	2767316	Insersion	INS:a 117bp insersion
upstream	Prupe.2G026900_v2.0.a1	Pp02	2773706	2773706	Insersion	INS:a 180bp insersion
upstream	Prupe.2G027100_v2.0.a1	Pp02	2785138	2785138	Insersion	INS:a 504bp insersion
intergenic	Prupe.2G027100_v2.0.a1(dist=9219),Prupe.2G027200_v2.0.a1(dist=4806)	Pp02	2793864	2794096	Deletion	DEL:a 232bp deletion
intergenic	Prupe.2G027100_v2.0.a1(dist=10464),Prupe.2G027200_v2.0.a1(dist=3203)	Pp02	2795109	2795699	Deletion	DEL:a 590bp deletion
intronic	Prupe.2G027200_v2.0.a1	Pp02	2801840	2802192	Deletion	DEL:a 352bp deletion
exonic	Prupe.2G027200_v2.0.a1,Prupe.2G027300_v2.0.a1,Prupe.2G027400_v2.0.a1,Prupe.2G027500_v2.0.a1,Prupe.2G027600_v2.0.a1,Prupe.2G027700_v2.0.a1,Prupe.2G027800_v2.0.a1,Prupe.2G027900_v2.0.a1,Prupe.2G028000_v2.0.a1,Prupe.2G028100_v2.0.a1,Prupe.2G028200_v2.0.a1,Prupe.2G028300_v2.0.a1,Prupe.2G028400_v2.0.a1,Prupe.2G028500_v2.0.a1,Prupe.2G028600_v2.0.a1,Prupe.2G028700_v2.0.a1,Prupe.2G028800_v2.0.a1,Prupe.2G…	Pp02	2802271	3095314	Deletion	DEL:a 293043bp deletion
exonic	Prupe.2G027200_v2.0.a1	Pp02	2802647	2802647	Insersion	INS:a 45bp insersion
intergenic	Prupe.2G027300_v2.0.a1(dist=23363),Prupe.2G027400_v2.0.a1(dist=16032)	Pp02	2839345	2839345	Insersion	INS:a 43bp insersion
intergenic	Prupe.2G027300_v2.0.a1(dist=25635),Prupe.2G027400_v2.0.a1(dist=13760)	Pp02	2841617	2841617	Insersion	INS:a 2506bp insersion
intergenic	Prupe.2G027300_v2.0.a1(dist=25892),Prupe.2G027400_v2.0.a1(dist=13503)	Pp02	2841874	2841874	Insersion	INS:a 51bp insersion
intergenic	Prupe.2G027300_v2.0.a1(dist=28240),Prupe.2G027400_v2.0.a1(dist=10572)	Pp02	2844222	2844805	Deletion	DEL:a 583bp deletion
intergenic	Prupe.2G027300_v2.0.a1(dist=33142),Prupe.2G027400_v2.0.a1(dist=6253)	Pp02	2849124	2849124	Insersion	INS:a 142bp insersion
downstream	Prupe.2G027500_v2.0.a1,Prupe.2G027600_v2.0.a1	Pp02	2866041	2866080	Deletion	DEL:a 39bp deletion
intergenic	Prupe.2G027600_v2.0.a1(dist=4980),Prupe.2G027700_v2.0.a1(dist=3657)	Pp02	2878439	2878439	Insersion	INS:a 28bp insersion
exonic	Prupe.2G027800_v2.0.a1	Pp02	2888045	2888417	Deletion	DEL:a 372bp deletion
intergenic	Prupe.2G027800_v2.0.a1(dist=3682),Prupe.2G027900_v2.0.a1(dist=2533)	Pp02	2892118	2892551	Deletion	DEL:a 433bp deletion
intergenic	Prupe.2G027900_v2.0.a1(dist=2003),Prupe.2G028000_v2.0.a1(dist=4799)	Pp02	2898367	2898524	Deletion	DEL:a 157bp deletion
intergenic	Prupe.2G028200_v2.0.a1(dist=1131),Prupe.2G028300_v2.0.a1(dist=2152)	Pp02	2917705	2918181	Deletion	DEL:a 476bp deletion
downstream	Prupe.2G028300_v2.0.a1	Pp02	2919920	2919950	Deletion	DEL:a 30bp deletion
upstream	Prupe.2G028300_v2.0.a1	Pp02	2921479	2925333	Deletion	DEL:a 3854bp deletion
intergenic	Prupe.2G028400_v2.0.a1(dist=9144),Prupe.2G028500_v2.0.a1(dist=4945)	Pp02	2945409	2945409	Insersion	INS:a 21bp insersion
intergenic	Prupe.2G028600_v2.0.a1(dist=5501),Prupe.2G028700_v2.0.a1(dist=9956)	Pp02	2979132	2979171	Deletion	DEL:a 39bp deletion
downstream	Prupe.2G028700_v2.0.a1	Pp02	2990873	2990925	Deletion	DEL:a 52bp deletion
intergenic	Prupe.2G028900_v2.0.a1(dist=1360),Prupe.2G029000_v2.0.a1(dist=11188)	Pp02	3010343	3010343	Insersion	INS:a 27bp insersion
exonic	Prupe.2G029000_v2.0.a1	Pp02	3011988	3021543	Deletion	DEL:a 9555bp deletion
exonic	Prupe.2G029100_v2.0.a1,Prupe.2G029200_v2.0.a1	Pp02	3030156	3086784	Deletion	DEL:a 56628bp deletion
downstream	Prupe.2G029100_v2.0.a1	Pp02	3035188	3035188	Insersion	INS:a 163bp insersion
downstream	Prupe.2G029200_v2.0.a1	Pp02	3042618	3042618	Insersion	INS:a 1143bp insersion
intergenic	Prupe.2G029200_v2.0.a1(dist=1232),Prupe.2G029300_v2.0.a1(dist=47885)	Pp02	3043117	3044257	Deletion	DEL:a 1140bp deletion
intergenic	Prupe.2G029200_v2.0.a1(dist=2798),Prupe.2G029300_v2.0.a1(dist=45208)	Pp02	3044683	3046934	Deletion	DEL:a 2251bp deletion
intergenic	Prupe.2G029200_v2.0.a1(dist=7802),Prupe.2G029300_v2.0.a1(dist=36329)	Pp02	3049687	3055813	Deletion	DEL:a 6126bp deletion
intergenic	Prupe.2G029200_v2.0.a1(dist=16512),Prupe.2G029300_v2.0.a1(dist=33723)	Pp02	3058397	3058419	Deletion	DEL:a 22bp deletion
intergenic	Prupe.2G029200_v2.0.a1(dist=17230),Prupe.2G029300_v2.0.a1(dist=32977)	Pp02	3059115	3059165	Deletion	DEL:a 50bp deletion
intergenic	Prupe.2G029200_v2.0.a1(dist=25018),Prupe.2G029300_v2.0.a1(dist=25213)	Pp02	3066903	3066929	Deletion	DEL:a 26bp deletion
intergenic	Prupe.2G029200_v2.0.a1(dist=34822),Prupe.2G029300_v2.0.a1(dist=12613)	Pp02	3076707	3079529	Deletion	DEL:a 2822bp deletion
intergenic	Prupe.2G029200_v2.0.a1(dist=37986),Prupe.2G029300_v2.0.a1(dist=12271)	Pp02	3079871	3079871	Insersion	INS:a 194bp insersion
intergenic	Prupe.2G029200_v2.0.a1(dist=37987),Prupe.2G029300_v2.0.a1(dist=11892)	Pp02	3079872	3080250	Deletion	DEL:a 378bp deletion
intergenic	Prupe.2G029200_v2.0.a1(dist=40350),Prupe.2G029300_v2.0.a1(dist=9722)	Pp02	3082235	3082420	Deletion	DEL:a 185bp deletion
intergenic	Prupe.2G029200_v2.0.a1(dist=41531),Prupe.2G029300_v2.0.a1(dist=8726)	Pp02	3083416	3083416	Insersion	INS:a 89bp insersion
intergenic	Prupe.2G029200_v2.0.a1(dist=41436),Prupe.2G029300_v2.0.a1(dist=2593)	Pp02	3083321	3089549	Deletion	DEL:a 6228bp deletion
intergenic	Prupe.2G029200_v2.0.a1(dist=45319),Prupe.2G029300_v2.0.a1(dist=4938)	Pp02	3087204	3087204	Insersion	INS:a 27bp insersion
intergenic	Prupe.2G029200_v2.0.a1(dist=45942),Prupe.2G029300_v2.0.a1(dist=4315)	Pp02	3087827	3087827	Insersion	INS:a 108bp insersion
intergenic	Prupe.2G029200_v2.0.a1(dist=46763),Prupe.2G029300_v2.0.a1(dist=3068)	Pp02	3088648	3089074	Deletion	DEL:a 426bp deletion
intergenic	Prupe.2G029200_v2.0.a1(dist=47980),Prupe.2G029300_v2.0.a1(dist=2277)	Pp02	3089865	3089865	Insersion	INS:a 103bp insersion
upstream	Prupe.2G029300_v2.0.a1	Pp02	3089981	3091815	Deletion	DEL:a 1834bp deletion
upstream	Prupe.2G029300_v2.0.a1	Pp02	3091241	3091889	Deletion	DEL:a 648bp deletion
upstream	Prupe.2G029300_v2.0.a1	Pp02	3091897	3091897	Insersion	INS:a 490bp insersion
exonic	Prupe.2G029300_v2.0.a1	Pp02	3093029	3094072	Deletion	DEL:a 1043bp deletion
exonic	Prupe.2G029300_v2.0.a1	Pp02	3096140	3096140	Insersion	INS:a 577bp insersion
intronic	Prupe.2G029300_v2.0.a1	Pp02	3096621	3096621	Insersion	INS:a 33bp insersion
downstream	Prupe.2G029300_v2.0.a1	Pp02	3097960	3097995	Deletion	DEL:a 35bp deletion
downstream	Prupe.2G029300_v2.0.a1	Pp02	3098125	3098157	Deletion	DEL:a 32bp deletion
intergenic	Prupe.2G029300_v2.0.a1(dist=1244),Prupe.2G029400_v2.0.a1(dist=5874)	Pp02	3098480	3101142	Deletion	DEL:a 2662bp deletion
intergenic	Prupe.2G029300_v2.0.a1(dist=6309),Prupe.2G029400_v2.0.a1(dist=3471)	Pp02	3103545	3103545	Insersion	INS:a 47bp insersion
downstream	Prupe.2G029400_v2.0.a1,Prupe.2G029500_v2.0.a1	Pp02	3108569	3108614	Deletion	DEL:a 45bp deletion
intergenic	Prupe.2G029500_v2.0.a1(dist=1759),Prupe.2G029600_v2.0.a1(dist=6131)	Pp02	3114004	3114047	Deletion	DEL:a 43bp deletion
intergenic	Prupe.2G029500_v2.0.a1(dist=2472),Prupe.2G029600_v2.0.a1(dist=5427)	Pp02	3114717	3114751	Deletion	DEL:a 34bp deletion
intergenic	Prupe.2G029600_v2.0.a1(dist=1674),Prupe.2G029700_v2.0.a1(dist=4572)	Pp02	3122241	3130829	Deletion	DEL:a 8588bp deletion
downstream	Prupe.2G029700_v2.0.a1	Pp02	3134937	3135108	Deletion	DEL:a 171bp deletion
upstream	Prupe.2G029700_v2.0.a1	Pp02	3136813	3137101	Deletion	DEL:a 288bp deletion
intergenic	Prupe.2G029700_v2.0.a1(dist=2275),Prupe.2G029800_v2.0.a1(dist=42130)	Pp02	3138098	3138434	Deletion	DEL:a 336bp deletion
intergenic	Prupe.2G029700_v2.0.a1(dist=4642),Prupe.2G029800_v2.0.a1(dist=40099)	Pp02	3140465	3140465	Insersion	INS:a 58bp insersion
intergenic	Prupe.2G029700_v2.0.a1(dist=15613),Prupe.2G029800_v2.0.a1(dist=20638)	Pp02	3151436	3159926	Deletion	DEL:a 8490bp deletion
intergenic	Prupe.2G029700_v2.0.a1(dist=24513),Prupe.2G029800_v2.0.a1(dist=9827)	Pp02	3160336	3170737	Deletion	DEL:a 10401bp deletion
intergenic	Prupe.2G029700_v2.0.a1(dist=38647),Prupe.2G029800_v2.0.a1(dist=1086)	Pp02	3174470	3179478	Deletion	DEL:a 5008bp deletion
downstream	Prupe.2G029800_v2.0.a1	Pp02	3179577	3179599	Deletion	DEL:a 22bp deletion
upstream	Prupe.2G029900_v2.0.a1	Pp02	3189673	3189716	Deletion	DEL:a 43bp deletion
intergenic	Prupe.2G029900_v2.0.a1(dist=3543),Prupe.2G030000_v2.0.a1(dist=2225)	Pp02	3193131	3196179	Deletion	DEL:a 3048bp deletion
intergenic	Prupe.2G029900_v2.0.a1(dist=6632),Prupe.2G030000_v2.0.a1(dist=1587)	Pp02	3196220	3196817	Deletion	DEL:a 597bp deletion
intronic	Prupe.2G030100_v2.0.a1	Pp02	3207044	3207092	Deletion	DEL:a 48bp deletion
exonic	Prupe.2G030200_v2.0.a1	Pp02	3213587	3213587	Insersion	INS:a 59bp insersion
upstream	Prupe.2G030200_v2.0.a1	Pp02	3215209	3215209	Insersion	INS:a 40bp insersion
downstream	Prupe.2G030500_v2.0.a1	Pp02	3279480	3279514	Deletion	DEL:a 34bp deletion
exonic	Prupe.2G030500_v2.0.a1	Pp02	3282170	3282200	Deletion	DEL:a 30bp deletion
intergenic	Prupe.2G030600_v2.0.a1(dist=1631),Prupe.2G030700_v2.0.a1(dist=8462)	Pp02	3290986	3296142	Deletion	DEL:a 5156bp deletion
intergenic	Prupe.2G030800_v2.0.a1(dist=1257),Prupe.2G030900_v2.0.a1(dist=18448)	Pp02	3319880	3319928	Deletion	DEL:a 48bp deletion
intergenic	Prupe.2G030800_v2.0.a1(dist=4124),Prupe.2G030900_v2.0.a1(dist=15586)	Pp02	3322747	3322790	Deletion	DEL:a 43bp deletion
downstream	Prupe.2G031100_v2.0.a1	Pp02	3385082	3385082	Insersion	INS:a 614bp insersion
intronic	Prupe.2G031100_v2.0.a1	Pp02	3386511	3386537	Deletion	DEL:a 26bp deletion
upstream;downstream	Prupe.2G031200_v2.0.a1;Prupe.2G031300_v2.0.a1	Pp02	3389689	3389689	Insersion	INS:a 76bp insersion
downstream	Prupe.2G031300_v2.0.a1	Pp02	3390449	3390497	Deletion	DEL:a 48bp deletion
intronic	Prupe.2G031600_v2.0.a1	Pp02	3434151	3434256	Deletion	DEL:a 105bp deletion
intergenic	Prupe.2G031700_v2.0.a1(dist=2291),Prupe.2G031800_v2.0.a1(dist=2507)	Pp02	3441700	3441700	Insersion	INS:a 55bp insersion
intergenic	Prupe.2G031700_v2.0.a1(dist=2598),Prupe.2G031800_v2.0.a1(dist=2175)	Pp02	3442007	3442032	Deletion	DEL:a 25bp deletion
upstream	Prupe.2G032200_v2.0.a1	Pp02	3475186	3480017	Deletion	DEL:a 4831bp deletion
intergenic	Prupe.2G032400_v2.0.a1(dist=2818),Prupe.2G032500_v2.0.a1(dist=20112)	Pp02	3501299	3501299	Insersion	INS:a 1834bp insersion
intergenic	Prupe.2G032400_v2.0.a1(dist=3341),Prupe.2G032500_v2.0.a1(dist=19589)	Pp02	3501822	3501822	Insersion	INS:a 6754bp insersion
intergenic	Prupe.2G032400_v2.0.a1(dist=6160),Prupe.2G032500_v2.0.a1(dist=16714)	Pp02	3504641	3504697	Deletion	DEL:a 56bp deletion
intergenic	Prupe.2G032400_v2.0.a1(dist=14675),Prupe.2G032500_v2.0.a1(dist=5674)	Pp02	3513156	3515737	Deletion	DEL:a 2581bp deletion
intergenic	Prupe.2G032400_v2.0.a1(dist=21691),Prupe.2G032500_v2.0.a1(dist=1239)	Pp02	3520172	3520172	Insersion	INS:a 30bp insersion
intronic	Prupe.2G032600_v2.0.a1	Pp02	3528986	3528986	Insersion	INS:a 33bp insersion
upstream	Prupe.2G033000_v2.0.a1	Pp02	3551847	3556497	Deletion	DEL:a 4650bp deletion
downstream	Prupe.2G033100_v2.0.a1	Pp02	3558094	3558094	Insersion	INS:a 51bp insersion
downstream	Prupe.2G033200_v2.0.a1	Pp02	3563369	3563392	Deletion	DEL:a 23bp deletion
intergenic	Prupe.2G033200_v2.0.a1(dist=1120),Prupe.2G033300_v2.0.a1(dist=7382)	Pp02	3565901	3565924	Deletion	DEL:a 23bp deletion
exonic	Prupe.2G033300_v2.0.a1	Pp02	3574211	3584553	Deletion	DEL:a 10342bp deletion
intronic	Prupe.2G033500_v2.0.a1	Pp02	3588150	3588249	Deletion	DEL:a 99bp deletion
intergenic	Prupe.2G033600_v2.0.a1(dist=2289),Prupe.2G033700_v2.0.a1(dist=32244)	Pp02	3597121	3601043	Deletion	DEL:a 3922bp deletion
intergenic	Prupe.2G033900_v2.0.a1(dist=1907),Prupe.2G034000_v2.0.a1(dist=1560)	Pp02	3652379	3652379	Insersion	INS:a 140bp insersion
upstream	Prupe.2G034000_v2.0.a1	Pp02	3658666	3658694	Deletion	DEL:a 28bp deletion
intergenic	Prupe.2G034000_v2.0.a1(dist=14022),Prupe.2G034100_v2.0.a1(dist=3440)	Pp02	3672209	3672209	Insersion	INS:a 2344bp insersion
downstream	Prupe.2G034100_v2.0.a1	Pp02	3674701	3674701	Insersion	INS:a 29bp insersion
upstream;downstream	Prupe.2G034300_v2.0.a1;Prupe.2G034200_v2.0.a1	Pp02	3681040	3681040	Insersion	INS:a 27bp insersion
intronic	Prupe.2G034300_v2.0.a1	Pp02	3682000	3682000	Insersion	INS:a 24bp insersion
intronic	Prupe.2G034300_v2.0.a1	Pp02	3686343	3686343	Insersion	INS:a 80bp insersion
intronic	Prupe.2G034300_v2.0.a1	Pp02	3687645	3687645	Insersion	INS:a 89bp insersion
intronic	Prupe.2G034500_v2.0.a1	Pp02	3720952	3720981	Deletion	DEL:a 29bp deletion
downstream	Prupe.2G034500_v2.0.a1	Pp02	3721755	3721755	Insersion	INS:a 38bp insersion
intergenic	Prupe.2G034500_v2.0.a1(dist=1228),Prupe.2G034600_v2.0.a1(dist=1637)	Pp02	3722737	3722965	Deletion	DEL:a 228bp deletion
intergenic	Prupe.2G034600_v2.0.a1(dist=5752),Prupe.2G034700_v2.0.a1(dist=2021)	Pp02	3738843	3739455	Deletion	DEL:a 612bp deletion
intergenic	Prupe.2G034900_v2.0.a1(dist=2927),Prupe.2G035000_v2.0.a1(dist=1368)	Pp02	3751217	3751583	Deletion	DEL:a 366bp deletion
intergenic	Prupe.2G034900_v2.0.a1(dist=3534),Prupe.2G035000_v2.0.a1(dist=1127)	Pp02	3751824	3751824	Insersion	INS:a 193bp insersion
intronic	Prupe.2G035000_v2.0.a1	Pp02	3754650	3754650	Insersion	INS:a 233bp insersion
upstream	Prupe.2G035000_v2.0.a1	Pp02	3755940	3755940	Insersion	INS:a 101bp insersion
intergenic	Prupe.2G035000_v2.0.a1(dist=1313),Prupe.2G035100_v2.0.a1(dist=26049)	Pp02	3757168	3757168	Insersion	INS:a 1672bp insersion
intergenic	Prupe.2G035000_v2.0.a1(dist=3898),Prupe.2G035100_v2.0.a1(dist=23464)	Pp02	3759753	3759753	Insersion	INS:a 917bp insersion
intergenic	Prupe.2G035000_v2.0.a1(dist=6038),Prupe.2G035100_v2.0.a1(dist=21324)	Pp02	3761893	3761893	Insersion	INS:a 37bp insersion
intergenic	Prupe.2G035000_v2.0.a1(dist=16029),Prupe.2G035100_v2.0.a1(dist=1534)	Pp02	3771884	3781683	Deletion	DEL:a 9799bp deletion
intergenic	Prupe.2G035200_v2.0.a1(dist=1182),Prupe.2G035300_v2.0.a1(dist=3594)	Pp02	3790514	3790514	Insersion	INS:a 597bp insersion
intergenic	Prupe.2G035200_v2.0.a1(dist=2882),Prupe.2G035300_v2.0.a1(dist=1550)	Pp02	3792214	3792558	Deletion	DEL:a 344bp deletion
intergenic	Prupe.2G035400_v2.0.a1(dist=1979),Prupe.2G035500_v2.0.a1(dist=31239)	Pp02	3804095	3804095	Insersion	INS:a 45bp insersion
intergenic	Prupe.2G035400_v2.0.a1(dist=6628),Prupe.2G035500_v2.0.a1(dist=26227)	Pp02	3808744	3809107	Deletion	DEL:a 363bp deletion
intronic	Prupe.2G035600_v2.0.a1	Pp02	3853282	3853282	Insersion	INS:a 22bp insersion
intronic	Prupe.2G035600_v2.0.a1	Pp02	3858231	3858373	Deletion	DEL:a 142bp deletion
intronic	Prupe.2G035700_v2.0.a1	Pp02	3862138	3862174	Deletion	DEL:a 36bp deletion
upstream	Prupe.2G036000_v2.0.a1	Pp02	3894775	3894775	Insersion	INS:a 107bp insersion
intergenic	Prupe.2G036400_v2.0.a1(dist=5793),Prupe.2G036500_v2.0.a1(dist=3934)	Pp02	3939986	3939986	Insersion	INS:a 22bp insersion
intergenic	Prupe.2G036400_v2.0.a1(dist=8511),Prupe.2G036500_v2.0.a1(dist=1216)	Pp02	3942704	3942704	Insersion	INS:a 83bp insersion
intergenic	Prupe.2G036500_v2.0.a1(dist=1217),Prupe.2G036600_v2.0.a1(dist=3397)	Pp02	3946602	3946602	Insersion	INS:a 37bp insersion
intergenic	Prupe.2G036700_v2.0.a1(dist=1712),Prupe.2G036800_v2.0.a1(dist=10647)	Pp02	3973016	3973229	Deletion	DEL:a 213bp deletion
intergenic	Prupe.2G036700_v2.0.a1(dist=4455),Prupe.2G036800_v2.0.a1(dist=8117)	Pp02	3975759	3975759	Insersion	INS:a 608bp insersion
intergenic	Prupe.2G037500_v2.0.a1(dist=5458),Prupe.2G037600_v2.0.a1(dist=15237)	Pp02	4030715	4034809	Deletion	DEL:a 4094bp deletion
upstream	Prupe.2G037900_v2.0.a1	Pp02	4073546	4085807	Deletion	DEL:a 12261bp deletion
intronic	Prupe.2G038200_v2.0.a1	Pp02	4113014	4113014	Insersion	INS:a 62bp insersion
intergenic	Prupe.2G038300_v2.0.a1(dist=6753),Prupe.2G038400_v2.0.a1(dist=2030)	Pp02	4127406	4128053	Deletion	DEL:a 647bp deletion
exonic	Prupe.2G038800_v2.0.a1,Prupe.2G038900_v2.0.a1,Prupe.2G039000_v2.0.a1,Prupe.2G039100_v2.0.a1,Prupe.2G039200_v2.0.a1,Prupe.2G039300_v2.0.a1,Prupe.2G039400_v2.0.a1,Prupe.2G039500_v2.0.a1,Prupe.2G039600_v2.0.a1,Prupe.2G039700_v2.0.a1,Prupe.2G039800_v2.0.a1,Pr	Pp02	4164812	24722727	Inversion	INV:a 20557915bp inversion
intergenic	Prupe.2G038700_v2.0.a1(dist=6139),Prupe.2G038800_v2.0.a1(dist=4242)	Pp02	4166258	4167878	Deletion	DEL:a 1620bp deletion
upstream	Prupe.2G038800_v2.0.a1	Pp02	4171970	4171970	Insersion	INS:a 24bp insersion
intergenic	Prupe.2G038800_v2.0.a1(dist=1067),Prupe.2G038900_v2.0.a1(dist=3399)	Pp02	4175416	4175782	Deletion	DEL:a 366bp deletion
exonic	Prupe.2G038900_v2.0.a1	Pp02	4180129	4180213	Deletion	DEL:a 84bp deletion
upstream	Prupe.2G039300_v2.0.a1	Pp02	4219689	4219879	Deletion	DEL:a 190bp deletion
downstream	Prupe.2G039500_v2.0.a1	Pp02	4230917	4246417	Deletion	DEL:a 15500bp deletion
intergenic	Prupe.2G039500_v2.0.a1(dist=17873),Prupe.2G039600_v2.0.a1(dist=21862)	Pp02	4248505	4248505	Insersion	INS:a 30bp insersion
intergenic	Prupe.2G039600_v2.0.a1(dist=25722),Prupe.2G039700_v2.0.a1(dist=20849)	Pp02	4298005	4298005	Insersion	INS:a 30bp insersion
downstream	Prupe.2G039700_v2.0.a1	Pp02	4320262	4334435	Deletion	DEL:a 14173bp deletion
intergenic	Prupe.2G039700_v2.0.a1(dist=17211),Prupe.2G039800_v2.0.a1(dist=2044)	Pp02	4336650	4340390	Deletion	DEL:a 3740bp deletion
downstream	Prupe.2G040000_v2.0.a1	Pp02	4352232	4352234	Insersion	INS:a 2504bp insersion
intergenic	Prupe.2G040200_v2.0.a1(dist=28478),Prupe.2G040300_v2.0.a1(dist=20728)	Pp02	4392886	4398374	Deletion	DEL:a 5488bp deletion
intergenic	Prupe.2G040200_v2.0.a1(dist=29423),Prupe.2G040300_v2.0.a1(dist=25271)	Pp02	4393831	4393831	Insersion	INS:a 1741bp insersion
intergenic	Prupe.2G040200_v2.0.a1(dist=30765),Prupe.2G040300_v2.0.a1(dist=23111)	Pp02	4395173	4395991	Inversion	INV:a 818bp inversion
intergenic	Prupe.2G040200_v2.0.a1(dist=51255),Prupe.2G040300_v2.0.a1(dist=3080)	Pp02	4415663	4416022	Deletion	DEL:a 359bp deletion
intergenic	Prupe.2G040200_v2.0.a1(dist=52924),Prupe.2G040300_v2.0.a1(dist=1744)	Pp02	4417332	4417358	Deletion	DEL:a 26bp deletion
upstream	Prupe.2G040300_v2.0.a1	Pp02	4420565	4436195	Deletion	DEL:a 15630bp deletion
intergenic	Prupe.2G040800_v2.0.a1(dist=16173),Prupe.2G040900_v2.0.a1(dist=6369)	Pp02	4499611	4499839	Deletion	DEL:a 228bp deletion
upstream	Prupe.2G040900_v2.0.a1,Prupe.2G041000_v2.0.a1	Pp02	4510376	4510376	Insersion	INS:a 52bp insersion
upstream	Prupe.2G041000_v2.0.a1	Pp02	4510591	4510591	Insersion	INS:a 157bp insersion
upstream	Prupe.2G041100_v2.0.a1	Pp02	4516037	4523770	Deletion	DEL:a 7733bp deletion
upstream	Prupe.2G042000_v2.0.a1	Pp02	4582163	4583336	Deletion	DEL:a 1173bp deletion
upstream;downstream	Prupe.2G042000_v2.0.a1;Prupe.2G042100_v2.0.a1	Pp02	4584091	4584091	Insersion	INS:a 424bp insersion
intronic	Prupe.2G042100_v2.0.a1	Pp02	4585562	4585590	Deletion	DEL:a 28bp deletion
intronic	Prupe.2G042100_v2.0.a1	Pp02	4595154	4595154	Insersion	INS:a 50bp insersion
intronic	Prupe.2G042100_v2.0.a1	Pp02	4595675	4595701	Deletion	DEL:a 26bp deletion
intronic	Prupe.2G042100_v2.0.a1	Pp02	4597495	4597519	Deletion	DEL:a 24bp deletion
downstream	Prupe.2G042400_v2.0.a1	Pp02	4636830	4636914	Deletion	DEL:a 84bp deletion
intronic	Prupe.2G042400_v2.0.a1	Pp02	4638257	4638257	Insersion	INS:a 80bp insersion
upstream	Prupe.2G042400_v2.0.a1	Pp02	4644111	4644111	Insersion	INS:a 39bp insersion
intergenic	Prupe.2G042500_v2.0.a1(dist=7930),Prupe.2G042600_v2.0.a1(dist=31423)	Pp02	4656659	4662524	Deletion	DEL:a 5865bp deletion
intergenic	Prupe.2G042500_v2.0.a1(dist=19993),Prupe.2G042600_v2.0.a1(dist=6103)	Pp02	4668722	4687844	Deletion	DEL:a 19122bp deletion
intergenic	Prupe.2G042500_v2.0.a1(dist=22820),Prupe.2G042600_v2.0.a1(dist=8217)	Pp02	4671549	4685730	Deletion	DEL:a 14181bp deletion
intergenic	Prupe.2G042500_v2.0.a1(dist=41163),Prupe.2G042600_v2.0.a1(dist=4055)	Pp02	4689892	4689892	Insersion	INS:a 66bp insersion
downstream	Prupe.2G043100_v2.0.a1	Pp02	4748732	4754875	Deletion	DEL:a 6143bp deletion
intergenic	Prupe.2G043100_v2.0.a1(dist=8172),Prupe.2G043200_v2.0.a1(dist=1993)	Pp02	4756350	4756350	Insersion	INS:a 277bp insersion
downstream	Prupe.2G043200_v2.0.a1	Pp02	4762299	4762299	Insersion	INS:a 21bp insersion
downstream	Prupe.2G043300_v2.0.a1	Pp02	4765584	4765584	Insersion	INS:a 22bp insersion
exonic	Prupe.2G043300_v2.0.a1	Pp02	4768653	4768692	Deletion	DEL:a 39bp deletion
upstream	Prupe.2G043500_v2.0.a1	Pp02	4777287	4777390	Insersion	INS:a 994bp insersion
intergenic	Prupe.2G043500_v2.0.a1(dist=10590),Prupe.2G043600_v2.0.a1(dist=32840)	Pp02	4791744	4793971	Deletion	DEL:a 2227bp deletion
intergenic	Prupe.2G043500_v2.0.a1(dist=21045),Prupe.2G043600_v2.0.a1(dist=20187)	Pp02	4802199	4806624	Deletion	DEL:a 4425bp deletion
intergenic	Prupe.2G043600_v2.0.a1(dist=2041),Prupe.2G043700_v2.0.a1(dist=1368)	Pp02	4832121	4837350	Deletion	DEL:a 5229bp deletion
intergenic	Prupe.2G043800_v2.0.a1(dist=17831),Prupe.2G043900_v2.0.a1(dist=7539)	Pp02	4866930	4866960	Deletion	DEL:a 30bp deletion
exonic	Prupe.2G044000_v2.0.a1	Pp02	4883765	4883819	Deletion	DEL:a 54bp deletion
intronic	Prupe.2G044000_v2.0.a1	Pp02	4884537	4884598	Deletion	DEL:a 61bp deletion
intronic	Prupe.2G044100_v2.0.a1	Pp02	4917540	4917841	Deletion	DEL:a 301bp deletion
intronic	Prupe.2G044100_v2.0.a1	Pp02	4919837	4919837	Insersion	INS:a 25bp insersion
upstream	Prupe.2G044100_v2.0.a1	Pp02	4920574	4926098	Deletion	DEL:a 5524bp deletion
intergenic	Prupe.2G044200_v2.0.a1(dist=6471),Prupe.2G044300_v2.0.a1(dist=4777)	Pp02	4947531	4948595	Deletion	DEL:a 1064bp deletion
downstream	Prupe.2G044500_v2.0.a1	Pp02	4969895	4969895	Insersion	INS:a 61bp insersion
intergenic	Prupe.2G044500_v2.0.a1(dist=9165),Prupe.2G044600_v2.0.a1(dist=19651)	Pp02	4984674	4984674	Insersion	INS:a 57bp insersion
intergenic	Prupe.2G044500_v2.0.a1(dist=17020),Prupe.2G044600_v2.0.a1(dist=11764)	Pp02	4992529	4992561	Deletion	DEL:a 32bp deletion
intergenic	Prupe.2G044900_v2.0.a1(dist=4423),Prupe.2G045000_v2.0.a1(dist=7601)	Pp02	5029892	5029892	Insersion	INS:a 21bp insersion
upstream	Prupe.2G045000_v2.0.a1	Pp02	5036636	5036636	Insersion	INS:a 411bp insersion
upstream	Prupe.2G045200_v2.0.a1	Pp02	5049469	5054358	Deletion	DEL:a 4889bp deletion
intergenic	Prupe.2G045300_v2.0.a1(dist=8199),Prupe.2G045400_v2.0.a1(dist=3838)	Pp02	5086346	5086346	Insersion	INS:a 23bp insersion
downstream	Prupe.2G045900_v2.0.a1	Pp02	5240177	5240756	Deletion	DEL:a 579bp deletion
upstream	Prupe.2G046300_v2.0.a1	Pp02	5293424	5307907	Deletion	DEL:a 14483bp deletion
upstream	Prupe.2G046300_v2.0.a1	Pp02	5307990	5308059	Deletion	DEL:a 69bp deletion
intronic	Prupe.2G046300_v2.0.a1	Pp02	5312552	5313666	Deletion	DEL:a 1114bp deletion
upstream	Prupe.2G046800_v2.0.a1	Pp02	5424979	5425012	Deletion	DEL:a 33bp deletion
intergenic	Prupe.2G048100_v2.0.a1(dist=3463),Prupe.2G048200_v2.0.a1(dist=17266)	Pp02	5526653	5541046	Deletion	DEL:a 14393bp deletion
upstream	Prupe.2G048700_v2.0.a1	Pp02	5602181	5612416	Deletion	DEL:a 10235bp deletion
upstream	Prupe.2G048800_v2.0.a1	Pp02	5614438	5614498	Deletion	DEL:a 60bp deletion
exonic	Prupe.2G049800_v2.0.a1	Pp02	5723995	5724019	Deletion	DEL:a 24bp deletion
intronic	Prupe.2G049800_v2.0.a1	Pp02	5730971	5731204	Deletion	DEL:a 233bp deletion
downstream	Prupe.2G049800_v2.0.a1	Pp02	5734277	5734352	Deletion	DEL:a 75bp deletion
intergenic	Prupe.2G049800_v2.0.a1(dist=1322),Prupe.2G049900_v2.0.a1(dist=3463)	Pp02	5735126	5736186	Deletion	DEL:a 1060bp deletion
intergenic	Prupe.2G049900_v2.0.a1(dist=15987),Prupe.2G050000_v2.0.a1(dist=5415)	Pp02	5762818	5763826	Deletion	DEL:a 1008bp deletion
intergenic	Prupe.2G050200_v2.0.a1(dist=12722),Prupe.2G050300_v2.0.a1(dist=17312)	Pp02	5817820	5817820	Insersion	INS:a 232bp insersion
intergenic	Prupe.2G050200_v2.0.a1(dist=16157),Prupe.2G050300_v2.0.a1(dist=13877)	Pp02	5821255	5821255	Insersion	INS:a 179bp insersion
intergenic	Prupe.2G050200_v2.0.a1(dist=24731),Prupe.2G050300_v2.0.a1(dist=2981)	Pp02	5829829	5832151	Deletion	DEL:a 2322bp deletion
upstream	Prupe.2G051200_v2.0.a1	Pp02	5933545	5933545	Insersion	INS:a 21bp insersion
intronic	Prupe.2G051400_v2.0.a1	Pp02	5962195	5962227	Deletion	DEL:a 32bp deletion
intergenic	Prupe.2G051600_v2.0.a1(dist=10115),Prupe.2G051700_v2.0.a1(dist=26281)	Pp02	5987866	5987866	Insersion	INS:a 107bp insersion
intergenic	Prupe.2G051600_v2.0.a1(dist=12624),Prupe.2G051700_v2.0.a1(dist=23733)	Pp02	5990375	5990414	Deletion	DEL:a 39bp deletion
intergenic	Prupe.2G051600_v2.0.a1(dist=17792),Prupe.2G051700_v2.0.a1(dist=16514)	Pp02	5995543	5997633	Deletion	DEL:a 2090bp deletion
intronic	Prupe.2G051700_v2.0.a1	Pp02	6018596	6018626	Deletion	DEL:a 30bp deletion
intronic	Prupe.2G051800_v2.0.a1	Pp02	6029694	6029694	Insersion	INS:a 32bp insersion
intergenic	Prupe.2G052000_v2.0.a1(dist=4645),Prupe.2G052100_v2.0.a1(dist=2152)	Pp02	6039453	6040467	Deletion	DEL:a 1014bp deletion
intergenic	Prupe.2G052000_v2.0.a1(dist=6229),Prupe.2G052100_v2.0.a1(dist=1582)	Pp02	6041037	6041037	Insersion	INS:a 43bp insersion
upstream	Prupe.2G052100_v2.0.a1	Pp02	6041668	6041837	Deletion	DEL:a 169bp deletion
exonic	Prupe.2G052200_v2.0.a1,Prupe.2G052300_v2.0.a1,Prupe.2G052400_v2.0.a1,Prupe.2G052500_v2.0.a1,Prupe.2G052600_v2.0.a1,Prupe.2G052700_v2.0.a1,Prupe.2G052800_v2.0.a1,Prupe.2G052900_v2.0.a1,Prupe.2G053000_v2.0.a1,Prupe.2G053100_v2.0.a1,Prupe.2G053200_v2.0.a1,Prupe.2G053300_v2.0.a1,Prupe.2G053400_v2.0.a1,Prupe.2G053500_v2.0.a1,Prupe.2G053600_v2.0.a1,Prupe.2G053700_v2.0.a1,Prupe.2G053800_v2.0.a1,Prupe.2G…	Pp02	6056934	12021123	Deletion	DEL:a 5964189bp deletion
exonic	Prupe.2G052900_v2.0.a1	Pp02	6119521	6131746	Deletion	DEL:a 12225bp deletion
exonic	Prupe.2G053000_v2.0.a1	Pp02	6136155	6150313	Deletion	DEL:a 14158bp deletion
intergenic	Prupe.2G053000_v2.0.a1(dist=7681),Prupe.2G053100_v2.0.a1(dist=8196)	Pp02	6158243	6158243	Insersion	INS:a 494bp insersion
intergenic	Prupe.2G053000_v2.0.a1(dist=13377),Prupe.2G053100_v2.0.a1(dist=2500)	Pp02	6163939	6163939	Insersion	INS:a 362bp insersion
intergenic	Prupe.2G053800_v2.0.a1(dist=13718),Prupe.2G053900_v2.0.a1(dist=12976)	Pp02	6296864	6296864	Insersion	INS:a 23bp insersion
intergenic	Prupe.2G054200_v2.0.a1(dist=4362),Prupe.2G054300_v2.0.a1(dist=25717)	Pp02	6344133	6344133	Insersion	INS:a 158bp insersion
intergenic	Prupe.2G054400_v2.0.a1(dist=25937),Prupe.2G054500_v2.0.a1(dist=2462)	Pp02	6425531	6425623	Deletion	DEL:a 92bp deletion
intergenic	Prupe.2G055400_v2.0.a1(dist=2269),Prupe.2G055500_v2.0.a1(dist=17599)	Pp02	6582916	6582916	Insersion	INS:a 25bp insersion
exonic	Prupe.2G055500_v2.0.a1,Prupe.2G055600_v2.0.a1,Prupe.2G055700_v2.0.a1,Prupe.2G055800_v2.0.a1,Prupe.2G055900_v2.0.a1,Prupe.2G056000_v2.0.a1,Prupe.2G056100_v2.0.a1,Prupe.2G056200_v2.0.a1,Prupe.2G056300_v2.0.a1,Prupe.2G056400_v2.0.a1,Prupe.2G056500_v2.0.a1,Prupe.2G056600_v2.0.a1,Prupe.2G056700_v2.0.a1,Prupe.2G056800_v2.0.a1,Prupe.2G056900_v2.0.a1,Prupe.2G057000_v2.0.a1,Prupe.2G057100_v2.0.a1,Prupe.2G…	Pp02	6583585	16153185	Inversion	INV:a 9569600bp inversion
intergenic	Prupe.2G055400_v2.0.a1(dist=2943),Prupe.2G055500_v2.0.a1(dist=16925)	Pp02	6583590	6583590	Insersion	INS:a NAbp insersion
upstream	Prupe.2G055600_v2.0.a1	Pp02	6636474	6636474	Insersion	INS:a 31bp insersion
downstream	Prupe.2G056300_v2.0.a1	Pp02	6696987	6696987	Insersion	INS:a 2815bp insersion
downstream	Prupe.2G056300_v2.0.a1	Pp02	6697001	6697120	Deletion	DEL:a 119bp deletion
intronic	Prupe.2G056300_v2.0.a1	Pp02	6699105	6699105	Insersion	INS:a 339bp insersion
upstream	Prupe.2G056300_v2.0.a1	Pp02	6704961	6711865	Deletion	DEL:a 6904bp deletion
intergenic	Prupe.2G056300_v2.0.a1(dist=9550),Prupe.2G056400_v2.0.a1(dist=4566)	Pp02	6714102	6718536	Deletion	DEL:a 4434bp deletion
exonic	Prupe.2G056400_v2.0.a1	Pp02	6721018	6723272	Deletion	DEL:a 2254bp deletion
intergenic	Prupe.2G056800_v2.0.a1(dist=39740),Prupe.2G056900_v2.0.a1(dist=3837)	Pp02	6816065	6816119	Deletion	DEL:a 54bp deletion
intergenic	Prupe.2G056900_v2.0.a1(dist=1851),Prupe.2G057000_v2.0.a1(dist=33500)	Pp02	6825784	6825784	Insersion	INS:a 30bp insersion
intergenic	Prupe.2G056900_v2.0.a1(dist=3800),Prupe.2G057000_v2.0.a1(dist=31551)	Pp02	6827733	6827733	Insersion	INS:a 21bp insersion
exonic	Prupe.2G057200_v2.0.a1,Prupe.2G057300_v2.0.a1,Prupe.2G057400_v2.0.a1,Prupe.2G057500_v2.0.a1	Pp02	6916003	7073165	Deletion	DEL:a 157162bp deletion
upstream	Prupe.2G057300_v2.0.a1	Pp02	6946865	6946947	Deletion	DEL:a 82bp deletion
upstream	Prupe.2G057400_v2.0.a1	Pp02	6972456	6972456	Insersion	INS:a 233bp insersion
exonic	Prupe.2G057500_v2.0.a1,Prupe.2G057600_v2.0.a1,Prupe.2G057700_v2.0.a1,Prupe.2G057800_v2.0.a1,Prupe.2G057900_v2.0.a1,Prupe.2G058000_v2.0.a1,Prupe.2G058100_v2.0.a1,Prupe.2G058200_v2.0.a1,Prupe.2G058300_v2.0.a1,Prupe.2G058400_v2.0.a1,Prupe.2G058500_v2.0.a1,Prupe.2G058600_v2.0.a1,Prupe.2G058700_v2.0.a1,Prupe.2G058800_v2.0.a1,Prupe.2G058900_v2.0.a1,Prupe.2G059000_v2.0.a1,Prupe.2G059100_v2.0.a1,Prupe.2G…	Pp02	6976825	12179802	Inversion	INV:a 5202977bp inversion
intergenic	Prupe.2G058500_v2.0.a1(dist=5063),Prupe.2G058600_v2.0.a1(dist=4016)	Pp02	7301944	7301969	Deletion	DEL:a 25bp deletion
intergenic	Prupe.2G059100_v2.0.a1(dist=19271),Prupe.2G059200_v2.0.a1(dist=6894)	Pp02	7372151	7372661	Deletion	DEL:a 510bp deletion
intergenic	Prupe.2G059200_v2.0.a1(dist=1342),Prupe.2G059300_v2.0.a1(dist=12787)	Pp02	7385546	7385546	Insersion	INS:a 28bp insersion
intergenic	Prupe.2G059500_v2.0.a1(dist=23732),Prupe.2G059600_v2.0.a1(dist=13751)	Pp02	7449324	7449855	Deletion	DEL:a 531bp deletion
intergenic	Prupe.2G059500_v2.0.a1(dist=25744),Prupe.2G059600_v2.0.a1(dist=11740)	Pp02	7451336	7451866	Deletion	DEL:a 530bp deletion
intergenic	Prupe.2G060600_v2.0.a1(dist=2133),Prupe.2G060700_v2.0.a1(dist=1733)	Pp02	7660117	7660117	Insersion	INS:a 46bp insersion
intergenic	Prupe.2G061300_v2.0.a1(dist=14966),Prupe.2G061400_v2.0.a1(dist=1510)	Pp02	7784118	7784142	Deletion	DEL:a 24bp deletion
intergenic	Prupe.2G061600_v2.0.a1(dist=2133),Prupe.2G061700_v2.0.a1(dist=70311)	Pp02	7819191	7819241	Deletion	DEL:a 50bp deletion
intergenic	Prupe.2G061600_v2.0.a1(dist=50801),Prupe.2G061700_v2.0.a1(dist=21597)	Pp02	7867859	7867955	Deletion	DEL:a 96bp deletion
intergenic	Prupe.2G061700_v2.0.a1(dist=10037),Prupe.2G061800_v2.0.a1(dist=4286)	Pp02	7900969	7901010	Deletion	DEL:a 41bp deletion
intergenic	Prupe.2G062100_v2.0.a1(dist=6470),Prupe.2G062200_v2.0.a1(dist=46206)	Pp02	8011984	8012013	Deletion	DEL:a 29bp deletion
intergenic	Prupe.2G062600_v2.0.a1(dist=41154),Prupe.2G062700_v2.0.a1(dist=1458)	Pp02	8313814	8314756	Deletion	DEL:a 942bp deletion
intergenic	Prupe.2G063600_v2.0.a1(dist=31091),Prupe.2G063700_v2.0.a1(dist=11415)	Pp02	8536566	8536566	Insersion	INS:a 417bp insersion
intergenic	Prupe.2G064500_v2.0.a1(dist=39731),Prupe.2G064600_v2.0.a1(dist=29273)	Pp02	8718255	8718283	Deletion	DEL:a 28bp deletion
intergenic	Prupe.2G064500_v2.0.a1(dist=63539),Prupe.2G064600_v2.0.a1(dist=5493)	Pp02	8742063	8742063	Insersion	INS:a 44bp insersion
intergenic	Prupe.2G064600_v2.0.a1(dist=2147),Prupe.2G064700_v2.0.a1(dist=4927)	Pp02	8751241	8751241	Insersion	INS:a 26bp insersion
intergenic	Prupe.2G064900_v2.0.a1(dist=2932),Prupe.2G065000_v2.0.a1(dist=9707)	Pp02	8843180	8843180	Insersion	INS:a 28bp insersion
intergenic	Prupe.2G065300_v2.0.a1(dist=7567),Prupe.2G065400_v2.0.a1(dist=15861)	Pp02	8978136	8978136	Insersion	INS:a 26bp insersion
intergenic	Prupe.2G065300_v2.0.a1(dist=18262),Prupe.2G065400_v2.0.a1(dist=2295)	Pp02	8988831	8991702	Deletion	DEL:a 2871bp deletion
intergenic	Prupe.2G065300_v2.0.a1(dist=21403),Prupe.2G065400_v2.0.a1(dist=1971)	Pp02	8991972	8992026	Deletion	DEL:a 54bp deletion
intergenic	Prupe.2G065500_v2.0.a1(dist=1957),Prupe.2G065600_v2.0.a1(dist=11000)	Pp02	8997188	9000027	Deletion	DEL:a 2839bp deletion
exonic	Prupe.2G065600_v2.0.a1	Pp02	9011645	9011711	Deletion	DEL:a 66bp deletion
intergenic	Prupe.2G065900_v2.0.a1(dist=2605),Prupe.2G066000_v2.0.a1(dist=22910)	Pp02	9057080	9057598	Deletion	DEL:a 518bp deletion
intergenic	Prupe.2G065900_v2.0.a1(dist=3565),Prupe.2G066000_v2.0.a1(dist=20178)	Pp02	9058040	9060330	Deletion	DEL:a 2290bp deletion
intergenic	Prupe.2G066700_v2.0.a1(dist=16205),Prupe.2G066800_v2.0.a1(dist=8745)	Pp02	9290588	9290677	Deletion	DEL:a 89bp deletion
intergenic	Prupe.2G067000_v2.0.a1(dist=9830),Prupe.2G067100_v2.0.a1(dist=24102)	Pp02	9354030	9354030	Insersion	INS:a 74bp insersion
intergenic	Prupe.2G067100_v2.0.a1(dist=11195),Prupe.2G067200_v2.0.a1(dist=79378)	Pp02	9392832	9392832	Insersion	INS:a 23bp insersion
intergenic	Prupe.2G067400_v2.0.a1(dist=7518),Prupe.2G067500_v2.0.a1(dist=35436)	Pp02	9489578	9489626	Deletion	DEL:a 48bp deletion
intergenic	Prupe.2G067500_v2.0.a1(dist=1349),Prupe.2G067600_v2.0.a1(dist=20964)	Pp02	9531528	9531528	Insersion	INS:a 75bp insersion
upstream	Prupe.2G067700_v2.0.a1	Pp02	9644450	9656173	Deletion	DEL:a 11723bp deletion
intronic	Prupe.2G067900_v2.0.a1	Pp02	9687033	9687033	Insersion	INS:a 736bp insersion
intergenic	Prupe.2G068400_v2.0.a1(dist=15846),Prupe.2G068500_v2.0.a1(dist=5472)	Pp02	9770673	9770673	Insersion	INS:a 21bp insersion
downstream	Prupe.2G069100_v2.0.a1	Pp02	9886422	9886466	Deletion	DEL:a 44bp deletion
downstream	Prupe.2G069200_v2.0.a1	Pp02	9888312	9888374	Deletion	DEL:a 62bp deletion
exonic	Prupe.2G069200_v2.0.a1	Pp02	9889895	9889895	Insersion	INS:a 51bp insersion
intronic	Prupe.2G069200_v2.0.a1	Pp02	9890805	9890840	Deletion	DEL:a 35bp deletion
intergenic	Prupe.2G069900_v2.0.a1(dist=23179),Prupe.2G070000_v2.0.a1(dist=6744)	Pp02	10048587	10048653	Deletion	DEL:a 66bp deletion
upstream	Prupe.2G070500_v2.0.a1	Pp02	10124268	10135876	Deletion	DEL:a 11608bp deletion
intergenic	Prupe.2G070500_v2.0.a1(dist=25248),Prupe.2G070600_v2.0.a1(dist=538901)	Pp02	10149111	10149772	Deletion	DEL:a 661bp deletion
intergenic	Prupe.2G070500_v2.0.a1(dist=29713),Prupe.2G070600_v2.0.a1(dist=521152)	Pp02	10153576	10167521	Deletion	DEL:a 13945bp deletion
intergenic	Prupe.2G070500_v2.0.a1(dist=76326),Prupe.2G070600_v2.0.a1(dist=488484)	Pp02	10200189	10200189	Insersion	INS:a 166bp insersion
intergenic	Prupe.2G070500_v2.0.a1(dist=81671),Prupe.2G070600_v2.0.a1(dist=482323)	Pp02	10205534	10206350	Deletion	DEL:a 816bp deletion
intergenic	Prupe.2G070500_v2.0.a1(dist=139362),Prupe.2G070600_v2.0.a1(dist=425341)	Pp02	10263225	10263332	Deletion	DEL:a 107bp deletion
intergenic	Prupe.2G070500_v2.0.a1(dist=171894),Prupe.2G070600_v2.0.a1(dist=391836)	Pp02	10295757	10296837	Deletion	DEL:a 1080bp deletion
intergenic	Prupe.2G070500_v2.0.a1(dist=201213),Prupe.2G070600_v2.0.a1(dist=363597)	Pp02	10325076	10325076	Insersion	INS:a 664bp insersion
intergenic	Prupe.2G070500_v2.0.a1(dist=217640),Prupe.2G070600_v2.0.a1(dist=347081)	Pp02	10341503	10341592	Deletion	DEL:a 89bp deletion
intergenic	Prupe.2G070500_v2.0.a1(dist=288191),Prupe.2G070600_v2.0.a1(dist=270900)	Pp02	10412054	10417773	Deletion	DEL:a 5719bp deletion
intergenic	Prupe.2G070500_v2.0.a1(dist=345606),Prupe.2G070600_v2.0.a1(dist=214003)	Pp02	10469469	10474670	Deletion	DEL:a 5201bp deletion
intergenic	Prupe.2G070500_v2.0.a1(dist=367071),Prupe.2G070600_v2.0.a1(dist=197739)	Pp02	10490934	10490934	Insersion	INS:a 53bp insersion
intergenic	Prupe.2G070500_v2.0.a1(dist=367528),Prupe.2G070600_v2.0.a1(dist=190812)	Pp02	10491391	10497861	Deletion	DEL:a 6470bp deletion
intergenic	Prupe.2G070500_v2.0.a1(dist=373499),Prupe.2G070600_v2.0.a1(dist=191311)	Pp02	10497362	10497362	Insersion	INS:a 54bp insersion
intergenic	Prupe.2G070500_v2.0.a1(dist=431569),Prupe.2G070600_v2.0.a1(dist=133241)	Pp02	10555432	10555432	Insersion	INS:a 43bp insersion
intergenic	Prupe.2G070500_v2.0.a1(dist=451497),Prupe.2G070600_v2.0.a1(dist=113276)	Pp02	10575360	10575397	Deletion	DEL:a 37bp deletion
intergenic	Prupe.2G070500_v2.0.a1(dist=466683),Prupe.2G070600_v2.0.a1(dist=98101)	Pp02	10590546	10590572	Deletion	DEL:a 26bp deletion
intergenic	Prupe.2G070500_v2.0.a1(dist=515828),Prupe.2G070600_v2.0.a1(dist=48816)	Pp02	10639691	10639857	Deletion	DEL:a 166bp deletion
intergenic	Prupe.2G070500_v2.0.a1(dist=523174),Prupe.2G070600_v2.0.a1(dist=41470)	Pp02	10647037	10647203	Deletion	DEL:a 166bp deletion
intergenic	Prupe.2G070500_v2.0.a1(dist=528509),Prupe.2G070600_v2.0.a1(dist=35970)	Pp02	10652372	10652703	Deletion	DEL:a 331bp deletion
intergenic	Prupe.2G070500_v2.0.a1(dist=542801),Prupe.2G070600_v2.0.a1(dist=20454)	Pp02	10666664	10668219	Deletion	DEL:a 1555bp deletion
intergenic	Prupe.2G070600_v2.0.a1(dist=5184),Prupe.2G070700_v2.0.a1(dist=27228)	Pp02	10695740	10695763	Deletion	DEL:a 23bp deletion
downstream	Prupe.2G071600_v2.0.a1	Pp02	10863697	10863760	Deletion	DEL:a 63bp deletion
upstream	Prupe.2G071800_v2.0.a1	Pp02	10875522	10875522	Insersion	INS:a 573bp insersion
intergenic	Prupe.2G073000_v2.0.a1(dist=7738),Prupe.2G073100_v2.0.a1(dist=16057)	Pp02	11042524	11045098	Deletion	DEL:a 2574bp deletion
downstream	Prupe.2G073400_v2.0.a1	Pp02	11087787	11087787	Insersion	INS:a 43bp insersion
intergenic	Prupe.2G074000_v2.0.a1(dist=22852),Prupe.2G074100_v2.0.a1(dist=1403)	Pp02	11213415	11225170	Deletion	DEL:a 11755bp deletion
intergenic	Prupe.2G074500_v2.0.a1(dist=2207),Prupe.2G074600_v2.0.a1(dist=20336)	Pp02	11254671	11254763	Deletion	DEL:a 92bp deletion
intergenic	Prupe.2G074500_v2.0.a1(dist=3339),Prupe.2G074600_v2.0.a1(dist=13291)	Pp02	11255803	11261808	Deletion	DEL:a 6005bp deletion
intergenic	Prupe.2G074900_v2.0.a1(dist=45233),Prupe.2G075000_v2.0.a1(dist=56908)	Pp02	11388157	11388503	Deletion	DEL:a 346bp deletion
intergenic	Prupe.2G074900_v2.0.a1(dist=46524),Prupe.2G075000_v2.0.a1(dist=45739)	Pp02	11389448	11399672	Deletion	DEL:a 10224bp deletion
intergenic	Prupe.2G074900_v2.0.a1(dist=58758),Prupe.2G075000_v2.0.a1(dist=29377)	Pp02	11401682	11416034	Deletion	DEL:a 14352bp deletion
intergenic	Prupe.2G074900_v2.0.a1(dist=74976),Prupe.2G075000_v2.0.a1(dist=24839)	Pp02	11417900	11420572	Deletion	DEL:a 2672bp deletion
intergenic	Prupe.2G074900_v2.0.a1(dist=84884),Prupe.2G075000_v2.0.a1(dist=3247)	Pp02	11427808	11442164	Deletion	DEL:a 14356bp deletion
intergenic	Prupe.2G074900_v2.0.a1(dist=100088),Prupe.2G075000_v2.0.a1(dist=2399)	Pp02	11443012	11443012	Insersion	INS:a 154bp insersion
downstream	Prupe.2G076000_v2.0.a1	Pp02	11585160	11585160	Insersion	INS:a 23bp insersion
exonic	Prupe.2G076500_v2.0.a1,Prupe.2G076600_v2.0.a1,Prupe.2G076700_v2.0.a1,Prupe.2G076800_v2.0.a1,Prupe.2G076900_v2.0.a1,Prupe.2G077000_v2.0.a1,Prupe.2G077100_v2.0.a1,Prupe.2G077200_v2.0.a1,Prupe.2G077300_v2.0.a1,Prupe.2G077400_v2.0.a1,Prupe.2G077500_v2.0.a1,Prupe.2G077600_v2.0.a1,Prupe.2G077700_v2.0.a1,Prupe.2G077800_v2.0.a1,Prupe.2G077900_v2.0.a1,Prupe.2G078000_v2.0.a1,Prupe.2G078100_v2.0.a1,Prupe.2G…	Pp02	11670976	17175521	Deletion	DEL:a 5504545bp deletion
upstream	Prupe.2G076600_v2.0.a1	Pp02	11746809	11748343	Deletion	DEL:a 1534bp deletion
intergenic	Prupe.2G076600_v2.0.a1(dist=3141),Prupe.2G076700_v2.0.a1(dist=23536)	Pp02	11749528	11749528	Insersion	INS:a 22bp insersion
intergenic	Prupe.2G076600_v2.0.a1(dist=5364),Prupe.2G076700_v2.0.a1(dist=21313)	Pp02	11751751	11751751	Insersion	INS:a 31bp insersion
exonic	Prupe.2G076900_v2.0.a1,Prupe.2G077000_v2.0.a1,Prupe.2G077100_v2.0.a1,Prupe.2G077200_v2.0.a1,Prupe.2G077300_v2.0.a1,Prupe.2G077400_v2.0.a1,Prupe.2G077500_v2.0.a1,Prupe.2G077600_v2.0.a1,Prupe.2G077700_v2.0.a1,Prupe.2G077800_v2.0.a1,Prupe.2G077900_v2.0.a1,Prupe.2G078000_v2.0.a1,Prupe.2G078100_v2.0.a1,Prupe.2G078200_v2.0.a1,Prupe.2G078300_v2.0.a1,Prupe.2G078400_v2.0.a1,Prupe.2G078500_v2.0.a1,Prupe.2G…	Pp02	11804181	19960082	Deletion	DEL:a 8155901bp deletion
intergenic	Prupe.2G077200_v2.0.a1(dist=17970),Prupe.2G077400_v2.0.a1(dist=44140)	Pp02	11912121	11912121	Insersion	INS:a 40bp insersion
intergenic	Prupe.2G077500_v2.0.a1(dist=4545),Prupe.2G077600_v2.0.a1(dist=12139)	Pp02	11969681	11969681	Insersion	INS:a 266bp insersion
intergenic	Prupe.2G077500_v2.0.a1(dist=13142),Prupe.2G077600_v2.0.a1(dist=3160)	Pp02	11978278	11978660	Deletion	DEL:a 382bp deletion
upstream	Prupe.2G079300_v2.0.a1	Pp02	12126869	12126869	Insersion	INS:a 188bp insersion
intronic	Prupe.2G080000_v2.0.a1	Pp02	12234456	12234456	Insersion	INS:a 1485bp insersion
exonic	Prupe.2G080400_v2.0.a1,Prupe.2G080500_v2.0.a1,Prupe.2G080600_v2.0.a1	Pp02	12278141	12413089	Inversion	INV:a 134948bp inversion
intergenic	Prupe.2G080600_v2.0.a1(dist=49700),Prupe.2G080700_v2.0.a1(dist=25810)	Pp02	12406924	12406924	Insersion	INS:a 199bp insersion
intergenic	Prupe.2G080600_v2.0.a1(dist=53158),Prupe.2G080700_v2.0.a1(dist=22268)	Pp02	12410382	12410466	Deletion	DEL:a 84bp deletion
intergenic	Prupe.2G081100_v2.0.a1(dist=11068),Prupe.2G081200_v2.0.a1(dist=39455)	Pp02	12544803	12544846	Deletion	DEL:a 43bp deletion
intergenic	Prupe.2G081100_v2.0.a1(dist=11372),Prupe.2G081200_v2.0.a1(dist=39194)	Pp02	12545107	12545107	Insersion	INS:a 47bp insersion
intergenic	Prupe.2G081100_v2.0.a1(dist=22332),Prupe.2G081200_v2.0.a1(dist=14344)	Pp02	12556067	12569957	Deletion	DEL:a 13890bp deletion
exonic	Prupe.2G081400_v2.0.a1,Prupe.2G081500_v2.0.a1,Prupe.2G081600_v2.0.a1,Prupe.2G081700_v2.0.a1,Prupe.2G081800_v2.0.a1,Prupe.2G081900_v2.0.a1,Prupe.2G082000_v2.0.a1,Prupe.2G082100_v2.0.a1,Prupe.2G082200_v2.0.a1,Prupe.2G082300_v2.0.a1,Prupe.2G082400_v2.0.a1,Prupe.2G082500_v2.0.a1,Prupe.2G082600_v2.0.a1,Prupe.2G082700_v2.0.a1,Prupe.2G082800_v2.0.a1,Prupe.2G082900_v2.0.a1,Prupe.2G083000_v2.0.a1,Prupe.2G…	Pp02	12613831	16145956	Inversion	INV:a 3532125bp inversion
intergenic	Prupe.2G081500_v2.0.a1(dist=40346),Prupe.2G081600_v2.0.a1(dist=20421)	Pp02	12681853	12681883	Deletion	DEL:a 30bp deletion
intergenic	Prupe.2G081900_v2.0.a1(dist=1004),Prupe.2G082000_v2.0.a1(dist=41504)	Pp02	12809911	12810579	Deletion	DEL:a 668bp deletion
intronic	Prupe.2G082000_v2.0.a1	Pp02	12853877	12854236	Deletion	DEL:a 359bp deletion
intergenic	Prupe.2G082200_v2.0.a1(dist=1352),Prupe.2G082300_v2.0.a1(dist=31932)	Pp02	12901131	12901131	Insersion	INS:a 380bp insersion
intergenic	Prupe.2G082300_v2.0.a1(dist=4394),Prupe.2G082400_v2.0.a1(dist=32270)	Pp02	12946714	12946741	Deletion	DEL:a 27bp deletion
intergenic	Prupe.2G082600_v2.0.a1(dist=5980),Prupe.2G082700_v2.0.a1(dist=78157)	Pp02	13022048	13022121	Deletion	DEL:a 73bp deletion
intergenic	Prupe.2G082600_v2.0.a1(dist=67311),Prupe.2G082700_v2.0.a1(dist=16899)	Pp02	13083379	13083379	Insersion	INS:a 41bp insersion
intergenic	Prupe.2G082600_v2.0.a1(dist=81714),Prupe.2G082700_v2.0.a1(dist=2463)	Pp02	13097782	13097815	Deletion	DEL:a 33bp deletion
intergenic	Prupe.2G082600_v2.0.a1(dist=82475),Prupe.2G082700_v2.0.a1(dist=1733)	Pp02	13098543	13098545	Insersion	INS:a 687bp insersion
intronic	Prupe.2G082700_v2.0.a1	Pp02	13103457	13103497	Deletion	DEL:a 40bp deletion
intronic	Prupe.2G082800_v2.0.a1	Pp02	13120394	13120394	Insersion	INS:a 2378bp insersion
upstream	Prupe.2G082800_v2.0.a1	Pp02	13122166	13122281	Deletion	DEL:a 115bp deletion
upstream	Prupe.2G082800_v2.0.a1	Pp02	13122635	13122635	Insersion	INS:a 54bp insersion
downstream	Prupe.2G082900_v2.0.a1	Pp02	13124993	13125352	Deletion	DEL:a 359bp deletion
intergenic	Prupe.2G083000_v2.0.a1(dist=2779),Prupe.2G083100_v2.0.a1(dist=55283)	Pp02	13140716	13140716	Insersion	INS:a 28bp insersion
intergenic	Prupe.2G083100_v2.0.a1(dist=7296),Prupe.2G083200_v2.0.a1(dist=1237)	Pp02	13205856	13205856	Insersion	INS:a 972bp insersion
exonic	Prupe.2G083200_v2.0.a1	Pp02	13208551	13209896	Inversion	INV:a 1345bp inversion
intergenic	Prupe.2G083300_v2.0.a1(dist=2503),Prupe.2G083400_v2.0.a1(dist=9083)	Pp02	13230300	13230300	Insersion	INS:a 576bp insersion
intergenic	Prupe.2G083400_v2.0.a1(dist=24380),Prupe.2G083500_v2.0.a1(dist=1444)	Pp02	13265585	13265907	Deletion	DEL:a 322bp deletion
intergenic	Prupe.2G083900_v2.0.a1(dist=7432),Prupe.2G084000_v2.0.a1(dist=5612)	Pp02	13295153	13295219	Deletion	DEL:a 66bp deletion
upstream	Prupe.2G084500_v2.0.a1	Pp02	13370789	13370789	Insersion	INS:a 511bp insersion
intergenic	Prupe.2G084500_v2.0.a1(dist=2699),Prupe.2G084600_v2.0.a1(dist=6605)	Pp02	13372684	13372684	Insersion	INS:a 24bp insersion
intergenic	Prupe.2G084500_v2.0.a1(dist=4499),Prupe.2G084600_v2.0.a1(dist=4805)	Pp02	13374484	13374484	Insersion	INS:a 52bp insersion
intergenic	Prupe.2G084500_v2.0.a1(dist=7706),Prupe.2G084600_v2.0.a1(dist=1598)	Pp02	13377691	13377691	Insersion	INS:a 275bp insersion
intergenic	Prupe.2G084800_v2.0.a1(dist=17612),Prupe.2G084900_v2.0.a1(dist=20026)	Pp02	13412225	13414600	Deletion	DEL:a 2375bp deletion
intergenic	Prupe.2G084800_v2.0.a1(dist=25382),Prupe.2G084900_v2.0.a1(dist=5901)	Pp02	13419995	13428725	Deletion	DEL:a 8730bp deletion
intergenic	Prupe.2G084900_v2.0.a1(dist=1940),Prupe.2G085000_v2.0.a1(dist=29964)	Pp02	13437936	13437936	Insersion	INS:a 34bp insersion
intergenic	Prupe.2G085300_v2.0.a1(dist=15426),Prupe.2G085400_v2.0.a1(dist=4060)	Pp02	13529132	13529132	Insersion	INS:a 157bp insersion
intergenic	Prupe.2G085300_v2.0.a1(dist=15985),Prupe.2G085400_v2.0.a1(dist=3469)	Pp02	13529691	13529723	Deletion	DEL:a 32bp deletion
intergenic	Prupe.2G085600_v2.0.a1(dist=4976),Prupe.2G085700_v2.0.a1(dist=21001)	Pp02	13551718	13559832	Deletion	DEL:a 8114bp deletion
intergenic	Prupe.2G085600_v2.0.a1(dist=28886),Prupe.2G085700_v2.0.a1(dist=4956)	Pp02	13575628	13575877	Deletion	DEL:a 249bp deletion
intergenic	Prupe.2G085600_v2.0.a1(dist=32323),Prupe.2G085700_v2.0.a1(dist=1768)	Pp02	13579065	13579065	Insersion	INS:a 29bp insersion
upstream;downstream	Prupe.2G085800_v2.0.a1;Prupe.2G085700_v2.0.a1	Pp02	13581952	13595778	Deletion	DEL:a 13826bp deletion
downstream	Prupe.2G085800_v2.0.a1	Pp02	13597262	13597885	Deletion	DEL:a 623bp deletion
intergenic	Prupe.2G085900_v2.0.a1(dist=19732),Prupe.2G086000_v2.0.a1(dist=4952)	Pp02	13636415	13636415	Insersion	INS:a 163bp insersion
upstream	Prupe.2G086100_v2.0.a1	Pp02	13645980	13646010	Deletion	DEL:a 30bp deletion
intergenic	Prupe.2G086200_v2.0.a1(dist=7270),Prupe.2G086300_v2.0.a1(dist=11119)	Pp02	13661102	13661406	Deletion	DEL:a 304bp deletion
intergenic	Prupe.2G086300_v2.0.a1(dist=14574),Prupe.2G086400_v2.0.a1(dist=8129)	Pp02	13688643	13688643	Insersion	INS:a 41bp insersion
downstream	Prupe.2G087500_v2.0.a1	Pp02	13841485	13841507	Deletion	DEL:a 22bp deletion
intergenic	Prupe.2G087900_v2.0.a1(dist=21653),Prupe.2G088000_v2.0.a1(dist=4104)	Pp02	13907055	13907097	Deletion	DEL:a 42bp deletion
exonic	Prupe.2G088700_v2.0.a1	Pp02	13976946	13991174	Deletion	DEL:a 14228bp deletion
intergenic	Prupe.2G089000_v2.0.a1(dist=6774),Prupe.2G089100_v2.0.a1(dist=14818)	Pp02	14068886	14068886	Insersion	INS:a 2953bp insersion
intergenic	Prupe.2G089300_v2.0.a1(dist=3171),Prupe.2G089400_v2.0.a1(dist=3606)	Pp02	14121931	14121972	Deletion	DEL:a 41bp deletion
intergenic	Prupe.2G090100_v2.0.a1(dist=7313),Prupe.2G090200_v2.0.a1(dist=2255)	Pp02	14274582	14274606	Deletion	DEL:a 24bp deletion
intergenic	Prupe.2G090500_v2.0.a1(dist=2730),Prupe.2G090600_v2.0.a1(dist=9999)	Pp02	14309011	14309011	Insersion	INS:a 106bp insersion
intergenic	Prupe.2G092000_v2.0.a1(dist=2048),Prupe.2G092100_v2.0.a1(dist=3985)	Pp02	14494635	14494635	Insersion	INS:a 49bp insersion
intergenic	Prupe.2G093300_v2.0.a1(dist=15142),Prupe.2G093400_v2.0.a1(dist=7767)	Pp02	14804943	14804943	Insersion	INS:a 44bp insersion
intergenic	Prupe.2G093300_v2.0.a1(dist=16244),Prupe.2G093400_v2.0.a1(dist=6644)	Pp02	14806045	14806066	Deletion	DEL:a 21bp deletion
downstream	Prupe.2G093600_v2.0.a1	Pp02	14824726	14839682	Deletion	DEL:a 14956bp deletion
intergenic	Prupe.2G094900_v2.0.a1(dist=2372),Prupe.2G095000_v2.0.a1(dist=23904)	Pp02	14952367	14952963	Deletion	DEL:a 596bp deletion
intergenic	Prupe.2G094900_v2.0.a1(dist=6432),Prupe.2G095000_v2.0.a1(dist=20218)	Pp02	14956427	14956649	Deletion	DEL:a 222bp deletion
intergenic	Prupe.2G095000_v2.0.a1(dist=1456),Prupe.2G095100_v2.0.a1(dist=11666)	Pp02	14980574	14982731	Deletion	DEL:a 2157bp deletion
intergenic	Prupe.2G095000_v2.0.a1(dist=4031),Prupe.2G095100_v2.0.a1(dist=9890)	Pp02	14983149	14984507	Deletion	DEL:a 1358bp deletion
intergenic	Prupe.2G095500_v2.0.a1(dist=3044),Prupe.2G095600_v2.0.a1(dist=20558)	Pp02	15045131	15045131	Insersion	INS:a 486bp insersion
intergenic	Prupe.2G097600_v2.0.a1(dist=10427),Prupe.2G097700_v2.0.a1(dist=1620)	Pp02	15289201	15289201	Insersion	INS:a 73bp insersion
upstream	Prupe.2G098800_v2.0.a1	Pp02	15454727	15454749	Deletion	DEL:a 22bp deletion
intergenic	Prupe.2G100500_v2.0.a1(dist=1400),Prupe.2G100600_v2.0.a1(dist=5576)	Pp02	15627620	15627620	Insersion	INS:a 217bp insersion
intergenic	Prupe.2G100500_v2.0.a1(dist=2366),Prupe.2G100600_v2.0.a1(dist=4103)	Pp02	15628586	15629093	Deletion	DEL:a 507bp deletion
intergenic	Prupe.2G101300_v2.0.a1(dist=2259),Prupe.2G101400_v2.0.a1(dist=13721)	Pp02	15725469	15725469	Insersion	INS:a 57bp insersion
upstream	Prupe.2G101600_v2.0.a1	Pp02	15745711	15746289	Deletion	DEL:a 578bp deletion
intergenic	Prupe.2G102300_v2.0.a1(dist=10312),Prupe.2G102400_v2.0.a1(dist=7250)	Pp02	15817568	15817568	Insersion	INS:a 31bp insersion
upstream	Prupe.2G103000_v2.0.a1	Pp02	15887580	15887580	Insersion	INS:a 406bp insersion
exonic	Prupe.2G103700_v2.0.a1,Prupe.2G103800_v2.0.a1,Prupe.2G103900_v2.0.a1,Prupe.2G104000_v2.0.a1,Prupe.2G104100_v2.0.a1,Prupe.2G104200_v2.0.a1,Prupe.2G104300_v2.0.a1,Prupe.2G104400_v2.0.a1,Prupe.2G104500_v2.0.a1,Prupe.2G104600_v2.0.a1,Prupe.2G104700_v2.0.a1,Prupe.2G104800_v2.0.a1,Prupe.2G104900_v2.0.a1,Prupe.2G105000_v2.0.a1,Prupe.2G105100_v2.0.a1,Prupe.2G105200_v2.0.a1,Prupe.2G105300_v2.0.a1,Prupe.2G…	Pp02	15998294	25252631	Inversion	INV:a 9254337bp inversion
downstream	Prupe.2G104300_v2.0.a1	Pp02	16100382	16100796	Deletion	DEL:a 414bp deletion
intergenic	Prupe.2G104300_v2.0.a1(dist=1259),Prupe.2G104400_v2.0.a1(dist=13644)	Pp02	16101147	16116584	Deletion	DEL:a 15437bp deletion
intergenic	Prupe.2G104300_v2.0.a1(dist=17307),Prupe.2G104400_v2.0.a1(dist=7268)	Pp02	16117195	16122960	Deletion	DEL:a 5765bp deletion
intergenic	Prupe.2G104300_v2.0.a1(dist=24683),Prupe.2G104400_v2.0.a1(dist=2310)	Pp02	16124571	16127918	Deletion	DEL:a 3347bp deletion
intergenic	Prupe.2G104400_v2.0.a1(dist=10884),Prupe.2G104500_v2.0.a1(dist=12301)	Pp02	16141390	16141390	Insersion	INS:a 23bp insersion
intergenic	Prupe.2G104400_v2.0.a1(dist=11862),Prupe.2G104500_v2.0.a1(dist=11323)	Pp02	16142368	16142368	Insersion	INS:a 440bp insersion
intergenic	Prupe.2G104400_v2.0.a1(dist=15448),Prupe.2G104500_v2.0.a1(dist=7737)	Pp02	16145954	16145954	Insersion	INS:a 44bp insersion
upstream	Prupe.2G104500_v2.0.a1	Pp02	16154355	16154355	Insersion	INS:a NAbp insersion
intergenic	Prupe.2G105300_v2.0.a1(dist=12852),Prupe.2G105400_v2.0.a1(dist=34814)	Pp02	16233297	16247424	Deletion	DEL:a 14127bp deletion
intergenic	Prupe.2G105400_v2.0.a1(dist=5360),Prupe.2G105500_v2.0.a1(dist=21706)	Pp02	16291086	16291206	Deletion	DEL:a 120bp deletion
intergenic	Prupe.2G107500_v2.0.a1(dist=1580),Prupe.2G107600_v2.0.a1(dist=9927)	Pp02	16498838	16498838	Insersion	INS:a 252bp insersion
intergenic	Prupe.2G107700_v2.0.a1(dist=4234),Prupe.2G107800_v2.0.a1(dist=2348)	Pp02	16536112	16536524	Deletion	DEL:a 412bp deletion
upstream	Prupe.2G108500_v2.0.a1	Pp02	16678637	16695717	Deletion	DEL:a 17080bp deletion
downstream	Prupe.2G108700_v2.0.a1	Pp02	16716594	16716594	Insersion	INS:a 384bp insersion
intergenic	Prupe.2G110000_v2.0.a1(dist=11000),Prupe.2G110100_v2.0.a1(dist=2279)	Pp02	16820945	16827234	Deletion	DEL:a 6289bp deletion
intergenic	Prupe.2G112500_v2.0.a1(dist=4795),Prupe.2G112600_v2.0.a1(dist=5823)	Pp02	17055609	17055697	Deletion	DEL:a 88bp deletion
downstream	Prupe.2G113600_v2.0.a1	Pp02	17180888	17180888	Insersion	INS:a NAbp insersion
intergenic	Prupe.2G114300_v2.0.a1(dist=2849),Prupe.2G114400_v2.0.a1(dist=2342)	Pp02	17244200	17244991	Deletion	DEL:a 791bp deletion
intergenic	Prupe.2G115800_v2.0.a1(dist=19774),Prupe.2G115900_v2.0.a1(dist=4759)	Pp02	17388767	17388883	Deletion	DEL:a 116bp deletion
exonic	Prupe.2G116200_v2.0.a1	Pp02	17443332	17447205	Deletion	DEL:a 3873bp deletion
downstream	Prupe.2G118600_v2.0.a1	Pp02	17667492	17667570	Deletion	DEL:a 78bp deletion
exonic	Prupe.2G121200_v2.0.a1	Pp02	17847719	17847719	Insersion	INS:a 737bp insersion
intergenic	Prupe.2G124600_v2.0.a1(dist=6518),Prupe.2G124700_v2.0.a1(dist=15222)	Pp02	18067177	18067532	Deletion	DEL:a 355bp deletion
intergenic	Prupe.2G124800_v2.0.a1(dist=3663),Prupe.2G124900_v2.0.a1(dist=20351)	Pp02	18090540	18090600	Deletion	DEL:a 60bp deletion
exonic	Prupe.2G124900_v2.0.a1,Prupe.2G125000_v2.0.a1,Prupe.2G125100_v2.0.a1,Prupe.2G125200_v2.0.a1	Pp02	18108668	18192624	Inversion	INV:a 83956bp inversion
exonic	Prupe.2G125200_v2.0.a1	Pp02	18190976	18191021	Deletion	DEL:a 45bp deletion
intergenic	Prupe.2G125200_v2.0.a1(dist=3380),Prupe.2G125300_v2.0.a1(dist=1224)	Pp02	18195460	18204923	Deletion	DEL:a 9463bp deletion
downstream	Prupe.2G125300_v2.0.a1	Pp02	18205559	18205559	Insersion	INS:a 122bp insersion
exonic	Prupe.2G125700_v2.0.a1	Pp02	18233070	18233356	Deletion	DEL:a 286bp deletion
downstream	Prupe.2G125800_v2.0.a1	Pp02	18238084	18239803	Deletion	DEL:a 1719bp deletion
intergenic	Prupe.2G126100_v2.0.a1(dist=52271),Prupe.2G126200_v2.0.a1(dist=25444)	Pp02	18312342	18312385	Deletion	DEL:a 43bp deletion
intronic	Prupe.2G126300_v2.0.a1	Pp02	18347266	18347288	Deletion	DEL:a 22bp deletion
intergenic	Prupe.2G126600_v2.0.a1(dist=2051),Prupe.2G126700_v2.0.a1(dist=2454)	Pp02	18409390	18410714	Deletion	DEL:a 1324bp deletion
intronic	Prupe.2G127900_v2.0.a1	Pp02	18517713	18517713	Insersion	INS:a 24bp insersion
upstream	Prupe.2G128100_v2.0.a1	Pp02	18528767	18529036	Deletion	DEL:a 269bp deletion
intronic	Prupe.2G128800_v2.0.a1	Pp02	18599921	18599961	Deletion	DEL:a 40bp deletion
exonic	Prupe.2G128800_v2.0.a1	Pp02	18600383	18600411	Deletion	DEL:a 28bp deletion
intergenic	Prupe.2G129000_v2.0.a1(dist=12534),Prupe.2G129100_v2.0.a1(dist=8550)	Pp02	18632982	18633038	Deletion	DEL:a 56bp deletion
downstream	Prupe.2G129600_v2.0.a1,Prupe.2G129700_v2.0.a1	Pp02	18670358	18670358	Insersion	INS:a 24bp insersion
intergenic	Prupe.2G129800_v2.0.a1(dist=42336),Prupe.2G129900_v2.0.a1(dist=3984)	Pp02	18721971	18721997	Deletion	DEL:a 26bp deletion
intergenic	Prupe.2G129900_v2.0.a1(dist=1424),Prupe.2G130000_v2.0.a1(dist=3991)	Pp02	18727638	18727688	Deletion	DEL:a 50bp deletion
intergenic	Prupe.2G130100_v2.0.a1(dist=1206),Prupe.2G130200_v2.0.a1(dist=2915)	Pp02	18745465	18751316	Deletion	DEL:a 5851bp deletion
exonic	Prupe.2G130300_v2.0.a1	Pp02	18756270	18761089	Deletion	DEL:a 4819bp deletion
upstream	Prupe.2G130400_v2.0.a1	Pp02	18768482	18768482	Insersion	INS:a 658bp insersion
intergenic	Prupe.2G130500_v2.0.a1(dist=3073),Prupe.2G130600_v2.0.a1(dist=61158)	Pp02	18819428	18819428	Insersion	INS:a 49bp insersion
intergenic	Prupe.2G130500_v2.0.a1(dist=27865),Prupe.2G130600_v2.0.a1(dist=36366)	Pp02	18844220	18844220	Insersion	INS:a 32bp insersion
intergenic	Prupe.2G130500_v2.0.a1(dist=28426),Prupe.2G130600_v2.0.a1(dist=35805)	Pp02	18844781	18844781	Insersion	INS:a 193bp insersion
intergenic	Prupe.2G132100_v2.0.a1(dist=10256),Prupe.2G132200_v2.0.a1(dist=1265)	Pp02	19047074	19047102	Deletion	DEL:a 28bp deletion
downstream	Prupe.2G133400_v2.0.a1	Pp02	19123888	19123940	Deletion	DEL:a 52bp deletion
upstream	Prupe.2G133400_v2.0.a1	Pp02	19125231	19125255	Deletion	DEL:a 24bp deletion
exonic	Prupe.2G134000_v2.0.a1,Prupe.2G134100_v2.0.a1	Pp02	19209634	19214912	Deletion	DEL:a 5278bp deletion
intergenic	Prupe.2G135100_v2.0.a1(dist=2479),Prupe.2G135200_v2.0.a1(dist=2846)	Pp02	19287888	19287934	Deletion	DEL:a 46bp deletion
upstream	Prupe.2G135400_v2.0.a1	Pp02	19313034	19313132	Deletion	DEL:a 98bp deletion
upstream	Prupe.2G137700_v2.0.a1	Pp02	19491374	19491374	Insersion	INS:a 22bp insersion
intergenic	Prupe.2G138700_v2.0.a1(dist=8355),Prupe.2G138800_v2.0.a1(dist=7266)	Pp02	19591588	19591661	Deletion	DEL:a 73bp deletion
intergenic	Prupe.2G139000_v2.0.a1(dist=11560),Prupe.2G139100_v2.0.a1(dist=6316)	Pp02	19636274	19636515	Deletion	DEL:a 241bp deletion
exonic	Prupe.2G140300_v2.0.a1	Pp02	19698751	19698799	Deletion	DEL:a 48bp deletion
intergenic	Prupe.2G141000_v2.0.a1(dist=7143),Prupe.2G141100_v2.0.a1(dist=1029)	Pp02	19751476	19751551	Deletion	DEL:a 75bp deletion
upstream;downstream	Prupe.2G141300_v2.0.a1;Prupe.2G141200_v2.0.a1	Pp02	19757771	19758063	Deletion	DEL:a 292bp deletion
intronic	Prupe.2G141300_v2.0.a1	Pp02	19762028	19762028	Insersion	INS:a 37bp insersion
downstream	Prupe.2G141300_v2.0.a1,Prupe.2G141400_v2.0.a1	Pp02	19763987	19765308	Deletion	DEL:a 1321bp deletion
intergenic	Prupe.2G141500_v2.0.a1(dist=1071),Prupe.2G141600_v2.0.a1(dist=7292)	Pp02	19768156	19768253	Deletion	DEL:a 97bp deletion
intergenic	Prupe.2G141500_v2.0.a1(dist=3797),Prupe.2G141600_v2.0.a1(dist=4079)	Pp02	19770882	19771466	Deletion	DEL:a 584bp deletion
upstream	Prupe.2G142300_v2.0.a1	Pp02	19809133	19809133	Insersion	INS:a 70bp insersion
intergenic	Prupe.2G142900_v2.0.a1(dist=22999),Prupe.2G143000_v2.0.a1(dist=17311)	Pp02	19960871	19960871	Insersion	INS:a 41bp insersion
intergenic	Prupe.2G143000_v2.0.a1(dist=6832),Prupe.2G143100_v2.0.a1(dist=31512)	Pp02	19985529	19985529	Insersion	INS:a 60bp insersion
intergenic	Prupe.2G143100_v2.0.a1(dist=1844),Prupe.2G143200_v2.0.a1(dist=40752)	Pp02	20020087	20020477	Deletion	DEL:a 390bp deletion
downstream	Prupe.2G144900_v2.0.a1	Pp02	20182877	20183686	Deletion	DEL:a 809bp deletion
intergenic	Prupe.2G145100_v2.0.a1(dist=1304),Prupe.2G145200_v2.0.a1(dist=9590)	Pp02	20195866	20197251	Deletion	DEL:a 1385bp deletion
intergenic	Prupe.2G145100_v2.0.a1(dist=2777),Prupe.2G145200_v2.0.a1(dist=9502)	Pp02	20197339	20197339	Insersion	INS:a 125bp insersion
downstream	Prupe.2G145900_v2.0.a1	Pp02	20241700	20241700	Insersion	INS:a 35bp insersion
upstream	Prupe.2G145900_v2.0.a1	Pp02	20242140	20242687	Deletion	DEL:a 547bp deletion
intronic	Prupe.2G149500_v2.0.a1	Pp02	20504452	20504452	Insersion	INS:a 819bp insersion
intergenic	Prupe.2G152300_v2.0.a1(dist=2271),Prupe.2G152400_v2.0.a1(dist=8833)	Pp02	20700809	20700809	Insersion	INS:a 25bp insersion
upstream	Prupe.2G159000_v2.0.a1	Pp02	21168750	21169745	Deletion	DEL:a 995bp deletion
upstream;downstream	Prupe.2G159900_v2.0.a1;Prupe.2G159800_v2.0.a1	Pp02	21210530	21210530	Insersion	INS:a 68bp insersion
intergenic	Prupe.2G161400_v2.0.a1(dist=2651),Prupe.2G161500_v2.0.a1(dist=3118)	Pp02	21276471	21276518	Deletion	DEL:a 47bp deletion
upstream;downstream	Prupe.2G163300_v2.0.a1;Prupe.2G163400_v2.0.a1	Pp02	21361878	21361900	Deletion	DEL:a 22bp deletion
upstream	Prupe.2G163600_v2.0.a1	Pp02	21376425	21376459	Deletion	DEL:a 34bp deletion
intergenic	Prupe.2G164500_v2.0.a1(dist=15877),Prupe.2G164600_v2.0.a1(dist=1405)	Pp02	21434364	21438216	Deletion	DEL:a 3852bp deletion
exonic	Prupe.2G164600_v2.0.a1,Prupe.2G164700_v2.0.a1,Prupe.2G164800_v2.0.a1,Prupe.2G164900_v2.0.a1,Prupe.2G165000_v2.0.a1,Prupe.2G165100_v2.0.a1	Pp02	21439692	21463098	Deletion	DEL:a 23406bp deletion
exonic	Prupe.2G165100_v2.0.a1,Prupe.2G165200_v2.0.a1	Pp02	21463665	21468676	Deletion	DEL:a 5011bp deletion
exonic	Prupe.2G165600_v2.0.a1,Prupe.2G165700_v2.0.a1	Pp02	21485845	21498498	Deletion	DEL:a 12653bp deletion
intronic	Prupe.2G166600_v2.0.a1	Pp02	21554115	21554115	Insersion	INS:a 339bp insersion
upstream	Prupe.2G167500_v2.0.a1	Pp02	21589562	21590898	Deletion	DEL:a 1336bp deletion
upstream	Prupe.2G167500_v2.0.a1	Pp02	21589768	21589768	Insersion	INS:a 26bp insersion
intergenic	Prupe.2G167500_v2.0.a1(dist=2704),Prupe.2G167600_v2.0.a1(dist=5695)	Pp02	21592080	21592080	Insersion	INS:a 30bp insersion
intergenic	Prupe.2G168300_v2.0.a1(dist=1237),Prupe.2G168400_v2.0.a1(dist=2282)	Pp02	21634543	21634543	Insersion	INS:a 283bp insersion
intergenic	Prupe.2G169400_v2.0.a1(dist=4648),Prupe.2G169500_v2.0.a1(dist=1636)	Pp02	21695709	21695709	Insersion	INS:a 189bp insersion
upstream	Prupe.2G169500_v2.0.a1	Pp02	21697116	21697151	Deletion	DEL:a 35bp deletion
exonic	Prupe.2G170300_v2.0.a1,Prupe.2G170400_v2.0.a1,Prupe.2G170500_v2.0.a1,Prupe.2G170600_v2.0.a1,Prupe.2G170700_v2.0.a1,Prupe.2G170800_v2.0.a1,Prupe.2G170900_v2.0.a1,Prupe.2G171000_v2.0.a1,Prupe.2G171100_v2.0.a1,Prupe.2G171200_v2.0.a1,Prupe.2G171300_v2.0.a1,Prupe.2G171400_v2.0.a1,Prupe.2G171500_v2.0.a1,Prupe.2G171600_v2.0.a1,Prupe.2G171700_v2.0.a1,Prupe.2G171800_v2.0.a1,Prupe.2G171900_v2.0.a1,Prupe.2G…	Pp02	21748275	25682670	Deletion	DEL:a 3934395bp deletion
downstream	Prupe.2G170800_v2.0.a1	Pp02	21787426	21787426	Insersion	INS:a 80bp insersion
downstream	Prupe.2G171400_v2.0.a1	Pp02	21849119	21849168	Deletion	DEL:a 49bp deletion
intergenic	Prupe.2G171400_v2.0.a1(dist=2330),Prupe.2G171500_v2.0.a1(dist=1124)	Pp02	21850958	21850958	Insersion	INS:a 31bp insersion
upstream	Prupe.2G172000_v2.0.a1	Pp02	21878483	21878483	Insersion	INS:a 25bp insersion
downstream	Prupe.2G172100_v2.0.a1	Pp02	21887975	21887975	Insersion	INS:a 77bp insersion
exonic	Prupe.2G172300_v2.0.a1	Pp02	21897412	21897778	Deletion	DEL:a 366bp deletion
downstream	Prupe.2G172400_v2.0.a1,Prupe.2G172500_v2.0.a1	Pp02	21902786	21908185	Deletion	DEL:a 5399bp deletion
upstream;downstream	Prupe.2G172500_v2.0.a1;Prupe.2G172600_v2.0.a1	Pp02	21910060	21910100	Deletion	DEL:a 40bp deletion
intergenic	Prupe.2G172700_v2.0.a1(dist=3407),Prupe.2G172800_v2.0.a1(dist=20538)	Pp02	21916548	21916789	Deletion	DEL:a 241bp deletion
intergenic	Prupe.2G172700_v2.0.a1(dist=4244),Prupe.2G172800_v2.0.a1(dist=19897)	Pp02	21917385	21917430	Deletion	DEL:a 45bp deletion
intergenic	Prupe.2G172700_v2.0.a1(dist=18728),Prupe.2G172800_v2.0.a1(dist=4892)	Pp02	21931869	21932435	Deletion	DEL:a 566bp deletion
intergenic	Prupe.2G172700_v2.0.a1(dist=22127),Prupe.2G172800_v2.0.a1(dist=2059)	Pp02	21935268	21935268	Insersion	INS:a 32bp insersion
intronic	Prupe.2G172800_v2.0.a1	Pp02	21939538	21939573	Deletion	DEL:a 35bp deletion
downstream	Prupe.2G172800_v2.0.a1	Pp02	21941126	21941616	Deletion	DEL:a 490bp deletion
upstream	Prupe.2G174100_v2.0.a1	Pp02	22022497	22022519	Deletion	DEL:a 22bp deletion
intergenic	Prupe.2G174900_v2.0.a1(dist=3548),Prupe.2G175000_v2.0.a1(dist=2813)	Pp02	22087882	22087882	Insersion	INS:a 29bp insersion
upstream	Prupe.2G182100_v2.0.a1	Pp02	22476318	22476728	Deletion	DEL:a 410bp deletion
upstream	Prupe.2G185100_v2.0.a1	Pp02	22638608	22638608	Insersion	INS:a 22bp insersion
downstream	Prupe.2G188200_v2.0.a1	Pp02	22852080	22853653	Deletion	DEL:a 1573bp deletion
downstream	Prupe.2G190100_v2.0.a1	Pp02	22938567	22938567	Insersion	INS:a 43bp insersion
intergenic	Prupe.2G190300_v2.0.a1(dist=9202),Prupe.2G190400_v2.0.a1(dist=3080)	Pp02	22971317	22985830	Deletion	DEL:a 14513bp deletion
intergenic	Prupe.2G192200_v2.0.a1(dist=6463),Prupe.2G192300_v2.0.a1(dist=1635)	Pp02	23144328	23144352	Deletion	DEL:a 24bp deletion
intergenic	Prupe.2G192300_v2.0.a1(dist=1996),Prupe.2G192400_v2.0.a1(dist=1069)	Pp02	23149396	23149396	Insersion	INS:a 26bp insersion
intergenic	Prupe.2G193500_v2.0.a1(dist=1377),Prupe.2G193600_v2.0.a1(dist=1707)	Pp02	23200215	23200463	Deletion	DEL:a 248bp deletion
downstream	Prupe.2G194200_v2.0.a1	Pp02	23245933	23245971	Deletion	DEL:a 38bp deletion
upstream	Prupe.2G194500_v2.0.a1	Pp02	23270292	23270329	Deletion	DEL:a 37bp deletion
intergenic	Prupe.2G194500_v2.0.a1(dist=1871),Prupe.2G194600_v2.0.a1(dist=2968)	Pp02	23272556	23272556	Insersion	INS:a 1757bp insersion
downstream	Prupe.2G198300_v2.0.a1	Pp02	23538437	23538467	Deletion	DEL:a 30bp deletion
intergenic	Prupe.2G198300_v2.0.a1(dist=11909),Prupe.2G198400_v2.0.a1(dist=5599)	Pp02	23554117	23555024	Deletion	DEL:a 907bp deletion
exonic	Prupe.2G201200_v2.0.a1	Pp02	23796787	23796787	Insersion	INS:a 72bp insersion
upstream	Prupe.2G201200_v2.0.a1	Pp02	23797911	23797911	Insersion	INS:a 33bp insersion
downstream	Prupe.2G201500_v2.0.a1	Pp02	23805890	23814769	Deletion	DEL:a 8879bp deletion
intergenic	Prupe.2G202300_v2.0.a1(dist=4304),Prupe.2G202400_v2.0.a1(dist=8933)	Pp02	23857122	23857122	Insersion	INS:a 29bp insersion
upstream	Prupe.2G203000_v2.0.a1	Pp02	23900141	23900186	Deletion	DEL:a 45bp deletion
intergenic	Prupe.2G203700_v2.0.a1(dist=1473),Prupe.2G203800_v2.0.a1(dist=3626)	Pp02	23937182	23937182	Insersion	INS:a 139bp insersion
intronic	Prupe.2G208200_v2.0.a1	Pp02	24159565	24159591	Deletion	DEL:a 26bp deletion
upstream;downstream	Prupe.2G208300_v2.0.a1;Prupe.2G208200_v2.0.a1	Pp02	24161790	24161790	Insersion	INS:a 25bp insersion
downstream	Prupe.2G208300_v2.0.a1,Prupe.2G208400_v2.0.a1	Pp02	24165240	24165240	Insersion	INS:a 88bp insersion
intergenic	Prupe.2G208600_v2.0.a1(dist=1635),Prupe.2G208700_v2.0.a1(dist=3989)	Pp02	24178244	24178401	Deletion	DEL:a 157bp deletion
downstream	Prupe.2G213600_v2.0.a1	Pp02	24521215	24521313	Deletion	DEL:a 98bp deletion
intronic	Prupe.2G214400_v2.0.a1	Pp02	24558035	24558035	Insersion	INS:a 21bp insersion
intergenic	Prupe.2G216300_v2.0.a1(dist=2217),Prupe.2G216400_v2.0.a1(dist=11296)	Pp02	24672782	24672782	Insersion	INS:a 21bp insersion
intergenic	Prupe.2G216300_v2.0.a1(dist=9747),Prupe.2G216400_v2.0.a1(dist=3766)	Pp02	24680312	24680312	Insersion	INS:a 159bp insersion
intergenic	Prupe.2G216300_v2.0.a1(dist=10094),Prupe.2G216400_v2.0.a1(dist=3419)	Pp02	24680659	24680659	Insersion	INS:a 1463bp insersion
intronic	Prupe.2G216400_v2.0.a1	Pp02	24686918	24686944	Deletion	DEL:a 26bp deletion
upstream;downstream	Prupe.2G216600_v2.0.a1;Prupe.2G216500_v2.0.a1	Pp02	24695686	24695720	Deletion	DEL:a 34bp deletion
exonic	Prupe.2G216600_v2.0.a1	Pp02	24696378	24697268	Deletion	DEL:a 890bp deletion
intergenic	Prupe.2G216700_v2.0.a1(dist=1546),Prupe.2G216800_v2.0.a1(dist=3223)	Pp02	24708211	24708848	Deletion	DEL:a 637bp deletion
upstream	Prupe.2G216900_v2.0.a1	Pp02	24719467	24719467	Insersion	INS:a 60bp insersion
upstream	Prupe.2G218300_v2.0.a1	Pp02	24788253	24788253	Insersion	INS:a 59bp insersion
intergenic	Prupe.2G218300_v2.0.a1(dist=1464),Prupe.2G218400_v2.0.a1(dist=1459)	Pp02	24789584	24789584	Insersion	INS:a 502bp insersion
downstream	Prupe.2G222300_v2.0.a1	Pp02	24989814	24993011	Deletion	DEL:a 3197bp deletion
intergenic	Prupe.2G222500_v2.0.a1(dist=1423),Prupe.2G222600_v2.0.a1(dist=1812)	Pp02	25013397	25013523	Deletion	DEL:a 126bp deletion
intronic	Prupe.2G222600_v2.0.a1	Pp02	25017559	25017582	Deletion	DEL:a 23bp deletion
intergenic	Prupe.2G222600_v2.0.a1(dist=4101),Prupe.2G222700_v2.0.a1(dist=3961)	Pp02	25025858	25025935	Deletion	DEL:a 77bp deletion
downstream	Prupe.2G223000_v2.0.a1	Pp02	25055325	25055476	Deletion	DEL:a 151bp deletion
intergenic	Prupe.2G223400_v2.0.a1(dist=3086),Prupe.2G223500_v2.0.a1(dist=3724)	Pp02	25069487	25069847	Deletion	DEL:a 360bp deletion
intergenic	Prupe.2G224300_v2.0.a1(dist=14919),Prupe.2G224400_v2.0.a1(dist=3310)	Pp02	25179401	25179401	Insersion	INS:a 70bp insersion
intergenic	Prupe.2G224700_v2.0.a1(dist=1576),Prupe.2G224800_v2.0.a1(dist=2229)	Pp02	25205885	25205885	Insersion	INS:a 37bp insersion
intergenic	Prupe.2G225900_v2.0.a1(dist=1783),Prupe.2G226000_v2.0.a1(dist=1128)	Pp02	25264396	25268896	Deletion	DEL:a 4500bp deletion
upstream	Prupe.2G228500_v2.0.a1	Pp02	25416003	25416033	Deletion	DEL:a 30bp deletion
exonic	Prupe.2G229700_v2.0.a1	Pp02	25466012	25466045	Deletion	DEL:a 33bp deletion
intergenic	Prupe.2G230700_v2.0.a1(dist=1242),Prupe.2G230800_v2.0.a1(dist=3130)	Pp02	25514244	25514244	Insersion	INS:a 555bp insersion
intergenic	Prupe.2G230800_v2.0.a1(dist=2209),Prupe.2G230900_v2.0.a1(dist=3125)	Pp02	25520176	25520198	Deletion	DEL:a 22bp deletion
intergenic	Prupe.2G233000_v2.0.a1(dist=4124),Prupe.2G233100_v2.0.a1(dist=1042)	Pp02	25636743	25636743	Insersion	INS:a 511bp insersion
intergenic	Prupe.2G233500_v2.0.a1(dist=1968),Prupe.2G233600_v2.0.a1(dist=3906)	Pp02	25654572	25654614	Deletion	DEL:a 42bp deletion
intergenic	Prupe.2G234100_v2.0.a1(dist=2201),Prupe.2G234200_v2.0.a1(dist=1611)	Pp02	25676983	25676983	Insersion	INS:a 932bp insersion
intergenic	Prupe.2G234500_v2.0.a1(dist=2278),Prupe.2G234600_v2.0.a1(dist=3120)	Pp02	25699492	25709762	Deletion	DEL:a 10270bp deletion
intergenic	Prupe.2G234600_v2.0.a1(dist=1544),Prupe.2G234700_v2.0.a1(dist=1184)	Pp02	25715607	25726148	Deletion	DEL:a 10541bp deletion
intronic	Prupe.2G235400_v2.0.a1	Pp02	25744880	25745093	Deletion	DEL:a 213bp deletion
downstream	Prupe.2G236100_v2.0.a1	Pp02	25778635	25789514	Deletion	DEL:a 10879bp deletion
intronic	Prupe.2G236600_v2.0.a1	Pp02	25804437	25804465	Deletion	DEL:a 28bp deletion
intergenic	Prupe.2G237000_v2.0.a1(dist=4297),Prupe.2G237200_v2.0.a1(dist=4313)	Pp02	25827673	25827673	Insersion	INS:a 99bp insersion
intergenic	Prupe.2G237000_v2.0.a1(dist=4935),Prupe.2G237200_v2.0.a1(dist=3675)	Pp02	25828311	25828311	Insersion	INS:a 22bp insersion
intergenic	Prupe.2G237000_v2.0.a1(dist=5638),Prupe.2G237200_v2.0.a1(dist=2972)	Pp02	25829014	25829014	Insersion	INS:a 221bp insersion
upstream	Prupe.2G238200_v2.0.a1	Pp02	25889450	25889476	Deletion	DEL:a 26bp deletion
upstream	Prupe.2G239400_v2.0.a1	Pp02	25971959	25971959	Insersion	INS:a 26bp insersion
downstream	Prupe.2G242800_v2.0.a1	Pp02	26157872	26157872	Insersion	INS:a 33bp insersion
downstream	Prupe.2G243800_v2.0.a1,Prupe.2G243900_v2.0.a1	Pp02	26201726	26201824	Deletion	DEL:a 98bp deletion
downstream	Prupe.2G243900_v2.0.a1	Pp02	26202349	26202349	Insersion	INS:a 266bp insersion
upstream;downstream	Prupe.2G245200_v2.0.a1;Prupe.2G245100_v2.0.a1	Pp02	26263587	26263587	Insersion	INS:a 26bp insersion
intergenic	Prupe.2G247700_v2.0.a1(dist=2633),Prupe.2G247800_v2.0.a1(dist=3497)	Pp02	26379414	26379414	Insersion	INS:a 285bp insersion
upstream	Prupe.2G248500_v2.0.a1	Pp02	26418350	26418350	Insersion	INS:a 4082bp insersion
downstream	Prupe.2G249100_v2.0.a1,Prupe.2G249200_v2.0.a1	Pp02	26459903	26459935	Deletion	DEL:a 32bp deletion
intergenic	Prupe.2G249500_v2.0.a1(dist=1339),Prupe.2G249600_v2.0.a1(dist=1082)	Pp02	26486850	26486850	Insersion	INS:a 21bp insersion
upstream;downstream	Prupe.2G250800_v2.0.a1;Prupe.2G250700_v2.0.a1	Pp02	26550240	26550473	Deletion	DEL:a 233bp deletion
upstream	Prupe.2G250900_v2.0.a1	Pp02	26559995	26560018	Deletion	DEL:a 23bp deletion
exonic	Prupe.2G251400_v2.0.a1,Prupe.2G251500_v2.0.a1,Prupe.2G251600_v2.0.a1,Prupe.2G251700_v2.0.a1,Prupe.2G251800_v2.0.a1,Prupe.2G251900_v2.0.a1,Prupe.2G252000_v2.0.a1,Prupe.2G252100_v2.0.a1,Prupe.2G252200_v2.0.a1,Prupe.2G252300_v2.0.a1,Prupe.2G252400_v2.0.a1,Prupe.2G252500_v2.0.a1,Prupe.2G252600_v2.0.a1,Prupe.2G252700_v2.0.a1,Prupe.2G252800_v2.0.a1,Prupe.2G252900_v2.0.a1,Prupe.2G253000_v2.0.a1,Prupe.2G…	Pp02	26585264	26754471	Inversion	INV:a 169207bp inversion
upstream	Prupe.2G251400_v2.0.a1	Pp02	26586357	26586357	Insersion	INS:a 120bp insersion
intergenic	Prupe.2G251400_v2.0.a1(dist=2892),Prupe.2G251500_v2.0.a1(dist=3586)	Pp02	26590725	26590823	Inversion	INV:a 98bp inversion
intergenic	Prupe.2G253700_v2.0.a1(dist=1836),Prupe.2G253800_v2.0.a1(dist=4534)	Pp02	26695106	26695106	Insersion	INS:a 44bp insersion
intergenic	Prupe.2G253700_v2.0.a1(dist=3270),Prupe.2G253800_v2.0.a1(dist=3100)	Pp02	26696540	26696540	Insersion	INS:a 222bp insersion
upstream	Prupe.2G254700_v2.0.a1	Pp02	26751986	26752808	Deletion	DEL:a 822bp deletion
downstream	Prupe.2G255600_v2.0.a1,Prupe.2G255700_v2.0.a1	Pp02	26793405	26793744	Deletion	DEL:a 339bp deletion
exonic	Prupe.2G255700_v2.0.a1,Prupe.2G255800_v2.0.a1	Pp02	26793556	26803974	Deletion	DEL:a 10418bp deletion
intergenic	Prupe.2G256800_v2.0.a1(dist=1387),Prupe.2G256900_v2.0.a1(dist=1578)	Pp02	26864032	26864189	Deletion	DEL:a 157bp deletion
upstream;downstream	Prupe.2G257300_v2.0.a1;Prupe.2G257200_v2.0.a1	Pp02	26891831	26892532	Deletion	DEL:a 701bp deletion
intergenic	Prupe.2G260900_v2.0.a1(dist=2038),Prupe.2G261000_v2.0.a1(dist=2279)	Pp02	27036143	27036143	Insersion	INS:a 106bp insersion
upstream;downstream	Prupe.2G261300_v2.0.a1;Prupe.2G261200_v2.0.a1	Pp02	27050536	27050693	Deletion	DEL:a 157bp deletion
upstream;downstream	Prupe.2G261400_v2.0.a1;Prupe.2G261300_v2.0.a1	Pp02	27053671	27053906	Deletion	DEL:a 235bp deletion
intergenic	Prupe.2G261600_v2.0.a1(dist=1641),Prupe.2G261700_v2.0.a1(dist=4600)	Pp02	27066688	27067599	Deletion	DEL:a 911bp deletion
intronic	Prupe.2G262000_v2.0.a1	Pp02	27085976	27086000	Deletion	DEL:a 24bp deletion
upstream	Prupe.2G262100_v2.0.a1,Prupe.2G262200_v2.0.a1	Pp02	27089997	27089997	Insersion	INS:a 95bp insersion
intergenic	Prupe.2G277700_v2.0.a1(dist=1493),Prupe.2G277800_v2.0.a1(dist=3132)	Pp02	27851905	27851905	Insersion	INS:a 238bp insersion
intronic	Prupe.2G277900_v2.0.a1	Pp02	27862232	27862492	Deletion	DEL:a 260bp deletion
intergenic	Prupe.2G278900_v2.0.a1(dist=3431),Prupe.2G279000_v2.0.a1(dist=1522)	Pp02	27915473	27915473	Insersion	INS:a 32bp insersion
downstream	Prupe.2G280300_v2.0.a1	Pp02	27963103	27963103	Insersion	INS:a 222bp insersion
exonic	Prupe.2G280400_v2.0.a1	Pp02	27965517	27965870	Inversion	INV:a 353bp inversion
upstream	Prupe.2G282900_v2.0.a1	Pp02	28100639	28100639	Insersion	INS:a 21bp insersion
intergenic	Prupe.2G283300_v2.0.a1(dist=2407),Prupe.2G283400_v2.0.a1(dist=10078)	Pp02	28118775	28118775	Insersion	INS:a 33bp insersion
upstream	Prupe.2G284400_v2.0.a1	Pp02	28174987	28174987	Insersion	INS:a 3488bp insersion
downstream	Prupe.2G284600_v2.0.a1	Pp02	28182459	28182459	Insersion	INS:a 655bp insersion
downstream	Prupe.2G285200_v2.0.a1,Prupe.2G285300_v2.0.a1	Pp02	28210095	28215909	Deletion	DEL:a 5814bp deletion
intronic	Prupe.2G286400_v2.0.a1	Pp02	28261933	28262016	Deletion	DEL:a 83bp deletion
intergenic	Prupe.2G287000_v2.0.a1(dist=1380),Prupe.2G287100_v2.0.a1(dist=2155)	Pp02	28295879	28295879	Insersion	INS:a 110bp insersion
upstream	Prupe.2G287400_v2.0.a1	Pp02	28311701	28312786	Deletion	DEL:a 1085bp deletion
intergenic	Prupe.2G287400_v2.0.a1(dist=3545),Prupe.2G287500_v2.0.a1(dist=1063)	Pp02	28314418	28314446	Deletion	DEL:a 28bp deletion
intronic	Prupe.2G287500_v2.0.a1	Pp02	28317210	28317212	Insersion	INS:a 3230bp insersion
intronic	Prupe.2G287500_v2.0.a1	Pp02	28319749	28319749	Insersion	INS:a 28bp insersion
intergenic	Prupe.2G287500_v2.0.a1(dist=2875),Prupe.2G287600_v2.0.a1(dist=1472)	Pp02	28323134	28323134	Insersion	INS:a 72bp insersion
exonic	Prupe.2G287600_v2.0.a1	Pp02	28324670	28324670	Insersion	INS:a 25bp insersion
downstream	Prupe.2G288700_v2.0.a1	Pp02	28359729	28359729	Insersion	INS:a 393bp insersion
downstream	Prupe.2G289100_v2.0.a1,Prupe.2G289200_v2.0.a1	Pp02	28379157	28379157	Insersion	INS:a 29bp insersion
intergenic	Prupe.2G290900_v2.0.a1(dist=1984),Prupe.2G291000_v2.0.a1(dist=2039)	Pp02	28475230	28475230	Insersion	INS:a 32bp insersion
upstream;downstream	Prupe.2G291200_v2.0.a1;Prupe.2G291300_v2.0.a1	Pp02	28486490	28486490	Insersion	INS:a 28bp insersion
upstream	Prupe.2G291300_v2.0.a1	Pp02	28489605	28489605	Insersion	INS:a 665bp insersion
upstream;downstream	Prupe.2G293000_v2.0.a1;Prupe.2G293100_v2.0.a1	Pp02	28560335	28560360	Deletion	DEL:a 25bp deletion
downstream	Prupe.2G293400_v2.0.a1	Pp02	28579147	28579169	Deletion	DEL:a 22bp deletion
exonic	Prupe.2G299500_v2.0.a1	Pp02	28854300	28854333	Deletion	DEL:a 33bp deletion
upstream;downstream	Prupe.2G300000_v2.0.a1;Prupe.2G300100_v2.0.a1	Pp02	28880948	28880948	Insersion	INS:a 590bp insersion
intronic	Prupe.2G300800_v2.0.a1	Pp02	28910927	28910988	Deletion	DEL:a 61bp deletion
upstream	Prupe.2G302000_v2.0.a1	Pp02	28958930	28958991	Deletion	DEL:a 61bp deletion
downstream	Prupe.2G303000_v2.0.a1	Pp02	28998938	28999058	Deletion	DEL:a 120bp deletion
intergenic	Prupe.2G303900_v2.0.a1(dist=2536),Prupe.2G304000_v2.0.a1(dist=11907)	Pp02	29039106	29039106	Insersion	INS:a 21bp insersion
intronic	Prupe.2G304100_v2.0.a1	Pp02	29052875	29052875	Insersion	INS:a 62bp insersion
intronic	Prupe.2G304900_v2.0.a1	Pp02	29089200	29089200	Insersion	INS:a 21bp insersion
intergenic	Prupe.2G305600_v2.0.a1(dist=1610),Prupe.2G305700_v2.0.a1(dist=3543)	Pp02	29124412	29124412	Insersion	INS:a 45bp insersion
intergenic	Prupe.2G305800_v2.0.a1(dist=1483),Prupe.2G305900_v2.0.a1(dist=2566)	Pp02	29138212	29138212	Insersion	INS:a 58bp insersion
upstream	Prupe.2G307600_v2.0.a1	Pp02	29222035	29222035	Insersion	INS:a 21bp insersion
upstream	Prupe.2G307600_v2.0.a1,Prupe.2G307700_v2.0.a1	Pp02	29222539	29222539	Insersion	INS:a 66bp insersion
exonic	Prupe.2G309600_v2.0.a1	Pp02	29326069	29326564	Deletion	DEL:a 495bp deletion
upstream;downstream	Prupe.2G310100_v2.0.a1;Prupe.2G310000_v2.0.a1	Pp02	29359367	29359965	Deletion	DEL:a 598bp deletion
intergenic	Prupe.2G311600_v2.0.a1(dist=5923),Prupe.2G311700_v2.0.a1(dist=6615)	Pp02	29454367	29454726	Deletion	DEL:a 359bp deletion
downstream	Prupe.2G314400_v2.0.a1	Pp02	29574097	29574097	Insersion	INS:a 157bp insersion
downstream	Prupe.2G314700_v2.0.a1	Pp02	29594314	29594381	Deletion	DEL:a 67bp deletion
upstream	Prupe.2G314800_v2.0.a1	Pp02	29596110	29596267	Deletion	DEL:a 157bp deletion
intergenic	Prupe.2G317800_v2.0.a1(dist=7024),Prupe.2G317900_v2.0.a1(dist=7406)	Pp02	29739171	29739171	Insersion	INS:a 109bp insersion
upstream;downstream	Prupe.2G319100_v2.0.a1;Prupe.2G319200_v2.0.a1	Pp02	29803027	29803027	Insersion	INS:a 223bp insersion
upstream	Prupe.2G319300_v2.0.a1	Pp02	29806583	29806609	Deletion	DEL:a 26bp deletion
intergenic	Prupe.2G319500_v2.0.a1(dist=4363),Prupe.2G319600_v2.0.a1(dist=2320)	Pp02	29818166	29818516	Deletion	DEL:a 350bp deletion
intronic	Prupe.2G319600_v2.0.a1	Pp02	29822874	29823066	Deletion	DEL:a 192bp deletion
upstream;downstream	Prupe.2G319900_v2.0.a1;Prupe.2G319800_v2.0.a1	Pp02	29831161	29831287	Deletion	DEL:a 126bp deletion
upstream	Prupe.2G320200_v2.0.a1	Pp02	29844752	29844774	Deletion	DEL:a 22bp deletion
upstream	Prupe.2G320600_v2.0.a1	Pp02	29857507	29857599	Deletion	DEL:a 92bp deletion
upstream	Prupe.2G322800_v2.0.a1	Pp02	29941038	29941062	Deletion	DEL:a 24bp deletion
downstream	Prupe.2G322800_v2.0.a1,Prupe.2G322900_v2.0.a1	Pp02	29942324	29942324	Insersion	INS:a 38bp insersion
upstream;downstream	Prupe.2G323100_v2.0.a1;Prupe.2G323000_v2.0.a1	Pp02	29947921	29947921	Insersion	INS:a 39bp insersion
downstream	Prupe.2G323300_v2.0.a1	Pp02	29956720	29956720	Insersion	INS:a 76bp insersion
downstream	Prupe.2G323400_v2.0.a1	Pp02	29959781	29959803	Deletion	DEL:a 22bp deletion
intronic	Prupe.2G326600_v2.0.a1	Pp02	30128173	30128173	Insersion	INS:a 50bp insersion
intergenic	Prupe.2G327000_v2.0.a1(dist=4709),Prupe.2G327100_v2.0.a1(dist=1264)	Pp02	30152108	30152108	Insersion	INS:a 207bp insersion
intergenic	Prupe.2G328700_v2.0.a1(dist=1012),Prupe.2G328800_v2.0.a1(dist=1530)	Pp02	30210337	30210588	Deletion	DEL:a 251bp deletion
intronic	Prupe.2G329300_v2.0.a1	Pp02	30245342	30245378	Deletion	DEL:a 36bp deletion
intronic	Prupe.2G330100_v2.0.a1	Pp02	30322972	30322972	Insersion	INS:a 55bp insersion
exonic	Prupe.3G106200_v2.0.a1,Prupe.3G106300_v2.0.a1,Prupe.3G106400_v2.0.a1,Prupe.3G106500_v2.0.a1,Prupe.3G106600_v2.0.a1,Prupe.3G106700_v2.0.a1,Prupe.3G106800_v2.0.a1,Prupe.3G106900_v2.0.a1,Prupe.3G107000_v2.0.a1,Prupe.3G107100_v2.0.a1,Prupe.3G107200_v2.0.a1,Prupe.3G107300_v2.0.a1,Prupe.3G107400_v2.0.a1,Prupe.3G107500_v2.0.a1,Prupe.3G107600_v2.0.a1,Prupe.3G107700_v2.0.a1,Prupe.3G107800_v2.0.a1,Prupe.3G…	Pp03	8445237	15800921	Inversion	INV:a 7355684bp inversion
intergenic	Prupe.3G109700_v2.0.a1(dist=10605),Prupe.3G109800_v2.0.a1(dist=19941)	Pp03	8902545	8909292	Inversion	INV:a 6747bp inversion
exonic	Prupe.2G019700_v2.0.a1,Prupe.2G019800_v2.0.a1,Prupe.2G019900_v2.0.a1,Prupe.2G020000_v2.0.a1,Prupe.2G020100_v2.0.a1,Prupe.2G020200_v2.0.a1,Prupe.2G020300_v2.0.a1,Prupe.2G020400_v2.0.a1,Prupe.2G020500_v2.0.a1,Prupe.2G020600_v2.0.a1,Prupe.2G020700_v2.0.a1,Prupe.2G020800_v2.0.a1,Prupe.2G020900_v2.0.a1,Prupe.2G021000_v2.0.a1,Prupe.2G021100_v2.0.a1,Prupe.2G021200_v2.0.a1,Prupe.2G021300_v2.0.a1,Prupe.2G…	Pp02	1935272	8405248	Inversion	INV:a 6469976bp inversion
intergenic	Prupe.2G067100_v2.0.a1(dist=16710),Prupe.2G067200_v2.0.a1(dist=71324)	Pp02	9398347	9400886	Deletion	DEL:a 2539bp deletion
intergenic	NONE(dist=NONE),Prupe.3G000100_v2.0.a1(dist=9609)	Pp03	4191	4416	Deletion	DEL:a 225bp deletion
intergenic	NONE(dist=NONE),Prupe.3G000100_v2.0.a1(dist=7739)	Pp03	6286	6286	Insersion	INS:a 204bp insersion
intergenic	NONE(dist=NONE),Prupe.3G000100_v2.0.a1(dist=7240)	Pp03	6785	6785	Insersion	INS:a 101bp insersion
intergenic	Prupe.3G000200_v2.0.a1(dist=2423),Prupe.3G000300_v2.0.a1(dist=5560)	Pp03	28921	33916	Deletion	DEL:a 4995bp deletion
downstream	Prupe.3G002100_v2.0.a1	Pp03	149294	154169	Deletion	DEL:a 4875bp deletion
upstream	Prupe.3G002300_v2.0.a1	Pp03	162466	162466	Insersion	INS:a 26bp insersion
intergenic	Prupe.3G003300_v2.0.a1(dist=2583),Prupe.3G003400_v2.0.a1(dist=1162)	Pp03	232073	232073	Insersion	INS:a 193bp insersion
upstream	Prupe.3G003700_v2.0.a1	Pp03	252078	252078	Insersion	INS:a 222bp insersion
downstream	Prupe.3G003900_v2.0.a1	Pp03	258918	258946	Deletion	DEL:a 28bp deletion
downstream	Prupe.3G004700_v2.0.a1	Pp03	291427	291513	Deletion	DEL:a 86bp deletion
intronic	Prupe.3G005200_v2.0.a1	Pp03	317307	317307	Insersion	INS:a 62bp insersion
intergenic	Prupe.3G005800_v2.0.a1(dist=2868),Prupe.3G005900_v2.0.a1(dist=2609)	Pp03	352023	352023	Insersion	INS:a 29bp insersion
intergenic	Prupe.3G008800_v2.0.a1(dist=1539),Prupe.3G008900_v2.0.a1(dist=1864)	Pp03	539172	555542	Deletion	DEL:a 16370bp deletion
upstream	Prupe.3G009000_v2.0.a1	Pp03	565357	565357	Insersion	INS:a 42bp insersion
upstream	Prupe.3G012300_v2.0.a1	Pp03	760673	760673	Insersion	INS:a 21bp insersion
exonic	Prupe.3G012400_v2.0.a1,Prupe.3G012500_v2.0.a1	Pp03	761064	808753	Deletion	DEL:a 47689bp deletion
intergenic	Prupe.3G012500_v2.0.a1(dist=24334),Prupe.3G012600_v2.0.a1(dist=6568)	Pp03	817379	831714	Deletion	DEL:a 14335bp deletion
intergenic	Prupe.3G013400_v2.0.a1(dist=2362),Prupe.3G013500_v2.0.a1(dist=1043)	Pp03	949573	949573	Insersion	INS:a 628bp insersion
intergenic	Prupe.3G013600_v2.0.a1(dist=2864),Prupe.3G013700_v2.0.a1(dist=16659)	Pp03	961459	961970	Deletion	DEL:a 511bp deletion
intronic	Prupe.3G013800_v2.0.a1	Pp03	993943	993943	Insersion	INS:a 29bp insersion
intergenic	Prupe.3G013800_v2.0.a1(dist=2480),Prupe.3G013900_v2.0.a1(dist=1817)	Pp03	998990	998990	Insersion	INS:a 4542bp insersion
downstream	Prupe.3G013900_v2.0.a1	Pp03	1000717	1000717	Insersion	INS:a 54bp insersion
downstream	Prupe.3G014400_v2.0.a1	Pp03	1026247	1026454	Deletion	DEL:a 207bp deletion
intergenic	Prupe.3G014600_v2.0.a1(dist=3804),Prupe.3G014700_v2.0.a1(dist=1893)	Pp03	1047555	1047580	Deletion	DEL:a 25bp deletion
intergenic	Prupe.3G014700_v2.0.a1(dist=1891),Prupe.3G014800_v2.0.a1(dist=2102)	Pp03	1052473	1052501	Deletion	DEL:a 28bp deletion
upstream	Prupe.3G014800_v2.0.a1	Pp03	1057007	1057366	Deletion	DEL:a 359bp deletion
downstream	Prupe.3G015100_v2.0.a1	Pp03	1080973	1080973	Insersion	INS:a 436bp insersion
downstream	Prupe.3G015200_v2.0.a1	Pp03	1083374	1083374	Insersion	INS:a 48bp insersion
intronic	Prupe.3G015400_v2.0.a1	Pp03	1100795	1100795	Insersion	INS:a 22bp insersion
upstream	Prupe.3G015500_v2.0.a1	Pp03	1104754	1104754	Insersion	INS:a 598bp insersion
intronic	Prupe.3G015600_v2.0.a1	Pp03	1122930	1122959	Deletion	DEL:a 29bp deletion
upstream;downstream	Prupe.3G015600_v2.0.a1;Prupe.3G015700_v2.0.a1	Pp03	1127455	1127455	Insersion	INS:a 39bp insersion
exonic	Prupe.3G016700_v2.0.a1	Pp03	1186873	1193946	Deletion	DEL:a 7073bp deletion
intronic	Prupe.3G017000_v2.0.a1	Pp03	1211436	1211436	Insersion	INS:a 49bp insersion
downstream	Prupe.3G017000_v2.0.a1	Pp03	1214474	1214505	Deletion	DEL:a 31bp deletion
intergenic	Prupe.3G017000_v2.0.a1(dist=5098),Prupe.3G017100_v2.0.a1(dist=6186)	Pp03	1218954	1219064	Deletion	DEL:a 110bp deletion
upstream	Prupe.3G019000_v2.0.a1	Pp03	1360531	1360531	Insersion	INS:a 27bp insersion
intergenic	Prupe.3G019300_v2.0.a1(dist=5624),Prupe.3G019400_v2.0.a1(dist=2955)	Pp03	1385981	1386720	Deletion	DEL:a 739bp deletion
exonic	Prupe.3G021300_v2.0.a1,Prupe.3G021400_v2.0.a1	Pp03	1541981	1545184	Deletion	DEL:a 3203bp deletion
intergenic	Prupe.3G025300_v2.0.a1(dist=4409),Prupe.3G025400_v2.0.a1(dist=3099)	Pp03	1848189	1848189	Insersion	INS:a 42bp insersion
upstream	Prupe.3G025600_v2.0.a1	Pp03	1868677	1868699	Deletion	DEL:a 22bp deletion
upstream	Prupe.3G025700_v2.0.a1	Pp03	1876352	1876352	Insersion	INS:a 55bp insersion
intergenic	Prupe.3G025700_v2.0.a1(dist=3709),Prupe.3G025800_v2.0.a1(dist=3317)	Pp03	1885954	1885954	Insersion	INS:a 41bp insersion
exonic	Prupe.3G026400_v2.0.a1	Pp03	1938706	1938737	Deletion	DEL:a 31bp deletion
exonic	Prupe.3G026500_v2.0.a1	Pp03	1940968	1945900	Deletion	DEL:a 4932bp deletion
intergenic	Prupe.3G026600_v2.0.a1(dist=6617),Prupe.3G026700_v2.0.a1(dist=4199)	Pp03	1970701	1970745	Deletion	DEL:a 44bp deletion
upstream	Prupe.3G026700_v2.0.a1	Pp03	1980021	1980053	Deletion	DEL:a 32bp deletion
downstream	Prupe.3G026900_v2.0.a1	Pp03	1991941	1991941	Insersion	INS:a 69bp insersion
intronic	Prupe.3G027100_v2.0.a1	Pp03	2007620	2007620	Insersion	INS:a 29bp insersion
exonic	Prupe.3G027300_v2.0.a1	Pp03	2022768	2029055	Deletion	DEL:a 6287bp deletion
downstream	Prupe.3G027500_v2.0.a1	Pp03	2054801	2055001	Deletion	DEL:a 200bp deletion
intergenic	Prupe.3G027700_v2.0.a1(dist=12924),Prupe.3G027800_v2.0.a1(dist=7165)	Pp03	2075981	2075981	Insersion	INS:a 30bp insersion
intronic	Prupe.3G027800_v2.0.a1	Pp03	2083558	2083582	Deletion	DEL:a 24bp deletion
intronic	Prupe.3G028800_v2.0.a1	Pp03	2161279	2161279	Insersion	INS:a 152bp insersion
intergenic	Prupe.3G028900_v2.0.a1(dist=1110),Prupe.3G029000_v2.0.a1(dist=1557)	Pp03	2165424	2165466	Deletion	DEL:a 42bp deletion
downstream	Prupe.3G030000_v2.0.a1	Pp03	2250853	2250886	Deletion	DEL:a 33bp deletion
intronic	Prupe.3G030200_v2.0.a1	Pp03	2259797	2259833	Deletion	DEL:a 36bp deletion
downstream	Prupe.3G030700_v2.0.a1	Pp03	2281230	2281233	Insersion	INS:a 39bp insersion
intergenic	Prupe.3G030900_v2.0.a1(dist=2430),Prupe.3G031000_v2.0.a1(dist=5449)	Pp03	2295530	2295530	Insersion	INS:a 151bp insersion
upstream	Prupe.3G031000_v2.0.a1	Pp03	2299921	2300243	Deletion	DEL:a 322bp deletion
upstream	Prupe.3G036400_v2.0.a1	Pp03	2634252	2634252	Insersion	INS:a 23bp insersion
downstream	Prupe.3G036500_v2.0.a1,Prupe.3G036600_v2.0.a1	Pp03	2644457	2645921	Deletion	DEL:a 1464bp deletion
downstream	Prupe.3G037500_v2.0.a1	Pp03	2721030	2721030	Insersion	INS:a 50bp insersion
intergenic	Prupe.3G038200_v2.0.a1(dist=1973),Prupe.3G038300_v2.0.a1(dist=1995)	Pp03	2757716	2757716	Insersion	INS:a 4698bp insersion
intergenic	Prupe.3G039200_v2.0.a1(dist=1199),Prupe.3G039300_v2.0.a1(dist=10123)	Pp03	2828777	2828777	Insersion	INS:a 26bp insersion
[truncated: 3,429 more rows]

## Sheet: Table S3
Table S3 Identfication of genotytpe at the S locus in peach germplasm using PCR-based method (red color indicates presence of different haplotypes)
Number	Accessions	Fruit shape	Haplotype
			H1	H2	López-Girona et al., 2017	Guo et al., 2018
1	Wanshudapan	F
2	Pantaohuanghou	F				∆
3	Wuyuexianbiangan	F				∆
4	Stark Saturn	F				∆
5	Roupan	F
6	Bixiapan	F
7	Jinyupan	F
8	Ruipan 5	F
9	Zaolupan	F				∆
10	Zhongpan 10	F
11	Zhongyoupan 4	F				∆
12	Jinxiayoupan	F
13	Ruipan 2	F				∆
14	Ruipan 3	F
15	Zaoyoupan	F
16	Huangroupan	F
17	Zheng97-4-51	F
18	Huangjinpan	F
19	Mingyuepan	F
20	Gaotianpan	F
21	Changshengpan	F				∆
22	Weihaipan	F
23	Yulupan	F				∆
24	Xinjiangxiaotianren	R
25	Beijing 19	R
26	Prunus ferganensis	R
27	Baimi	R
28	Golden Queen	R
29	Lvhua 3	R
30	Wanmi	R
31	Qiumi	R
32	Shenhong	R
33	Qiubai	R
34	Hanlumi	R
35	Flarinia	R
36	Moyu 8	R
37	Chunyan	R
38	Everts	R
39	Qinxuan 2	R
40	Bayuecui	R
41	Zhuanghuang 7	R
42	Meizhen 11	R
43	Huaguoshan 5	R
44	Fenghuapan	F				∆
45	Baimipan	F
46	Ruipan 1	F
47	Zaojinlu	F
48	Zaokuimi	F				∆
49	Zaoshuomi	F
50	Jiaqingpan	F				∆
51	Jinqianpan	F
52	Sahuahongpan	F				∆
53	Meiguopan	F				∆
54	Xiangjinpan	F
55	Xiuzhenzaopan	F
56	NF	F
57	Youpan	F				∆
58	Wanpan	F			∆	∆
59	Honggang	R
60	Vesuvio	R
61	Tubade	R
62	Dahujing	R
63	Hujingmilu	R
64	Zhonghujing	R
65	Huiyulu	R
66	Yuhua 3	R
67	Shangshandayulu	R
68	Fenghuazaoyulu	R
69	Fenghuawanyulu	R
70	Jingtangwanmi	R
71	Yuanchunbai	R
72	Yangtao 97	R
73	Renpushuimi	R
74	Wanshuomi	R
75	Zaobaihua	R
76	Chiyulu	R
77	Changzhoubaihua	R
78	Qiyuanshuimi	R
79	62-43	R
80	Zaobaifeng 79	R
81	Dahonghua	R
82	Changyin 1	R
83	Reddomun	R
84	Japan white	R
85	Xikong	R
86	Yumyeong	R			∆
87	Meixiang	R
88	Fengbai	R			∆
89	Fenghuangshuimi	R
90	Wanhujing	R
91	97-42-40	R
92	Xiweijuhuang	R
93	Changyin 2	R
94	Xiahui 6	R
95	Chenpu pan	F				∆
96	124 Pan	F				∆
97	Nongshenpan	F
98	Zaohuangpan	F				∆
99	05-17-71	F
100	Hongyepan	F
101	Jiqinghongtao	R
102	Xinbaihua	R
103	Wanbaihua	R
104	21shiji	R
105	Chiyuanmi	R
106	Longhuashuimi	R
107	Yinhepan	F
108	Jinxiapan	F
109	99-14-11	R
110	06-24-10	R
111	07-18-12	F
112	07-18-47	F
113	XY10-5	F
114	Xiacui	R
115	Zijinzaoyoupan	F
116	Jinxiazaoyoupan	F
117	C26-4-7	F
118	C25-13-37	F
119	00-20-42	F
120	00-20-31	F
121	Dianhuabaifeng	R
122	Yangshan 2	R
123	Yangshan 1	R
124	96-2-1	R
125	Ruiguang 18	R
126	Hechun	R
127	Ruipan 18	F
128	Ruiguang 29	R
129	Meiguodahongpan	F
130	Meiguohongpan	F
131	Hongyingshuang	R
132	Zhongtao 3	R
133	Fangshanpan	F
134	Annongshuimi	R
135	Yuxiapan	F
136	Zhongguoshahong 1	R
137	Chunxue	R
138	Dahongtao	R
139	Tuwei	R
140	Ruipan 14	F
141	Shuanghong	R
142	Qinchuandahong	R
143	Ruipan 20	F
144	Hongganlu	R
145	Kanoiwa	R
146	Kurakato Wase	R
147	Zhonghuashuimi	R
148	Zaofengwang	R
149	Zhongtao 5	R
150	Lixiahong	R
151	Chunli	R
152	Huangjinmi	R
153	Zhongyou 18	R
154	Zhongtao 19	R
155	7-12	F
156	Zhongyou 9	R
157	Zhongyou 19	R
158	Zhongyou 20	R
159	Zhonghuahongyu	R
160	Nanguohong	R
161	Matsumori Wase	R
162	Bairuyu	R
163	Tanchun	R				∆
164	81-8	R
165	Jinxiang	R
166	Okubo	R
167	Zhaohui	R
168	Zaoshuhongburuan	R
169	Ruihong	R
170	Jinlinghuanglu	R
171	New Kawanakajima Hakuto	R
172	Kawanakajima Hakuto	R
173	Xiahui 8	R
174	Meiqing	R
175	Xuejing	R
176	Xiaoxianshengtao	R
177	Jinhua	R
178	Donglaixiantao	R
179	Huayu	R
180	Pingluhongburuan	R
181	Xinfeng	R
182	Jingyan	R
183	Yanfeng 1	R
184	lvhua 9	R
185	Zaomei	R
186	Zaomeicui	R
187	Fengguang	R
188	Xiuyu	R
189	Jinhui	R
190	Jiazhouzaotian	R
191	Chunmi	R
192	Yuandongdabaitao	R
193	Huyou002	R
194	Zhongyou 4	R
195	Huyou018	R
196	Shuangxihong	R
197	Jingdongjuyou	R
198	Wangchun	R
199	Huangjinmeili	R
200	Ruiguang 18	R
201	Youxi C	R
202	Jintong 5	R
203	Jintong 6	R
204	Jintong 8	R
205	Zhongyoupan 2	F				∆
206	Yanpan	F
207	Ruipan 7	F
208	Ruipan 4	F				∆
209	98-10-6	R
210	Baihua	R
211	Zhongyoupan 5	F
212	Meipan777	F
213	95-2-33	F
214	00-1-34	F
215	Qinguang 2	R
216	Qinglang	R
217	Youpan	F
218	Wanchunhong	R
219	Jizaohong	R
220	Hongfurong	R
221	Zhonghuashoutao	R
222	Qianjianbai	R
223	Xiangshanhu	R
224	Shanghaishuimi	R
225	Beijing 33	R
226	Ruiguang 22	R
227	Diwang 1	R
228	Legrand	R
229	Zaohuang	R
230	Nunome Wase	R
231	Chaohongzhu	R
232	Meiguowanyou	R
233	Zhaoxia	R
234	Yanhong 14	R
235	Tiantaowang	R
236	Ruijiang	R
237	4-17	R
238	Fenghuang	R
239	Yuhualu	R
240	Gegu	R
241	Bulgaria	R
242	Laishanmi	R
243	Jingchun	R
244	Qinwang	R
245	Zhongyou 8	R
246	Yanhong 12	R
247	Shilinhuangrou	R
248	Meiguotao	R
249	Hongmingxing	R
250	Mingxing	R
251	Lianhuang	R
252	Abehakuto	R
253	Qinguang	R
254	Dahebaitao	R
255	Yanhong 11	R
256	Shahong	R
257	Gubatiantao	R
258	Hongqingshui	R
259	Meiqiu	R

## Sheet: Table S4
Table S4 Identfication of genotytpe at the S locus in peach germplasm using the sequence-based method
BioSample	Fruit shape	Species	Name	Genotype	kept	López-Girona et al., 2017	Guo et al., 2018
SAMN10394037	Flat	Prunus ferganensis	Xinjiang Pan Tao 1	H1H2	1		∆
SAMN10394042	Flat	Prunus ferganensis	Xinjiang Pan Tao 2	H2H2	1		∆
SAMN03565488	Flat	Prunus persica	09-12_west-5	H1H2	1
SAMN03565509	Flat	Prunus persica	Zhong You Pan Tao 2	H1H2	1
SAMN03565510	Flat	Prunus persica	Zhong You Pan Tao 4	H1H2	1
SAMN03565511	Flat	Prunus persica	Zao Huang Pan Tao	H1H2	1		∆
SAMN03565512	Flat	Prunus persica	Ping Ding You Pan Tao	H1H2	1		∆
SAMN03565513	Flat	Prunus persica	Mai Huang Pan Tao	H1H2	1		∆
SAMN04447987	Flat	Prunus persica	Rui Pan 18	H1H2	1
SAMN07215277	Flat	Prunus persica	Zhong You Pan 2	H1H2	1		∆
SAMN07215278	Flat	Prunus persica	Zhong You Pan 4	H1H2	1		∆
SAMN07215282	Flat	Prunus persica	Dalian 4-35	H1H2	1
SAMN07215310	Flat	Prunus persica	Zhong You Pan 1	H1H2	1		∆
SAMN07215420	Flat	Prunus persica	Pan Tao Wang	H1H2	1		∆
This study	Flat	Prunus persica	124 Pan Tao	H1H2	1		∆
SAMN07215424	Flat	Prunus persica	Sulian Pan Tao	H1H2	1
SAMN07215454	Flat	Prunus persica	Rui Pan 3	H1H2	1
SAMN07215457	Flat	Prunus persica	Zhong Pan Tao 11	H1H2	1
SAMN07215526	Flat	Prunus persica	Jinta You Pan Tao	H1H2	1
SAMN07215551	Flat	Prunus persica	Longsheng Pan Tao	H1H2	1
SAMN07215650	Flat	Prunus persica	Sa Hua Hong Pan Tao	H1H2	1		∆
SAMN07215651	Flat	Prunus persica	Jiaqing Pan Tao	H1H2	1		∆
SAMN07215652	Flat	Prunus persica	Li He Pan Tao	H1H2	1
SAMN07215653	Flat	Prunus persica	Bai Mang Pan Tao	H1H2	1		∆
SAMN07215654	Flat	Prunus persica	Chang Sheng Pan Tao	H1H2	1		∆
SAMN07215655	Flat	Prunus persica	Fenghua Pan Tao	H1H2	1		∆
SAMN07215656	Flat	Prunus persica	Wan Pan Tao	H1H2	1	∆	∆
SAMN07215658	Flat	Prunus persica	Yu Lu Pan Tao	H1H2	1		∆
SAMN10394051	Flat	Prunus persica	Rou Pan Tao	H1H2	1
SAMN10584773	Flat	Prunus persica	You Pan Tao	H1H2	1		∆
SAMN10584793	Flat	Prunus persica	Stark Saturn	H1H2	1		∆
SAMN10584799	Flat	Prunus persica	Zao Pan Tao	H1H2	1
SAMN10584813	Flat	Prunus persica	Zao Lu Pan Tao	H1H2	1		∆
SAMN10584814	Flat	Prunus persica	Chen Pu Pan Tao	H1H2	1		∆
SAMN04447990	Round	Prunus davidiana	Bai Hua Shan Tao	H1H1	1
SAMN04447991	Round	Prunus davidiana	Hong Hua Shan Tao	H1H1	1
SAMN05526291	Round	Prunus davidiana	Zhou Xing Shan Tao 1	H1H1	1
SAMN05526292	Round	Prunus davidiana	Zhou Xing Shan Tao	H1H1	1
SAMN07215609	Round	Prunus davidiana	Zhou Xing Shan Tao	H1H1	1
SAMN10584825	Round	Prunus davidiana	Ankou Shan Tao	H1H1	1
SAMN10584853	Round	Prunus davidiana	Chui Zhi Shan Tao 1	H1H1	1
SAMN10584854	Round	Prunus davidiana	Chui Zhi Shan Tao 2	H1H1	1
SAMN04447992	Round	Prunus davidiana var. potaninii	Shan Gan Shan Tao	H1H1	1
SAMN04447978	Round	Prunus ferganensis	Kashi 2	H1H1	1
SAMN04447979	Round	Prunus ferganensis	Kashi You Tao	H1H1	1
SAMN07215532	Round	Prunus ferganensis	Kashi 3	H1H1	1
SAMN07215533	Round	Prunus ferganensis	Kashi 4	H1H1	1
SAMN07215549	Round	Prunus ferganensis	Kashi 1	H1H1	1
SAMN10394040	Round	Prunus ferganensis	Xinjiang Huang Rou	H1H1	1
SAMN10394041	Round	Prunus ferganensis	Tian Ren Tao	H1H1	1
SAMN04447988	Round	Prunus kansuensis	Bai Gen Gan Su Tao	H1H1	1
SAMN04447989	Round	Prunus kansuensis	Hong Gen Gan Su Tao	H1H1	1
SAMN07215543	Round	Prunus kansuensis	Bai Gen Gansu Tao 1	H1H1	1
SAMN07215544	Round	Prunus kansuensis	Hong Gen Gansu Tao 1	H1H1	1
SAMN04447993	Round	Prunus mira	Guang He Tao 1	H1H1	1
SAMN04447994	Round	Prunus mira	Guang He Tao 2	H1H1	1
SAMN04447995	Round	Prunus mira	Guang He Tao 3	H1H1	1
SAMN04447996	Round	Prunus mira	Guang He Tao 4	H1H1	1
SAMN04447997	Round	Prunus mira	Guang He Tao 5	H1H1	1
SAMN04492156	Round	Prunus mira	GZ-1	H1H1	1
SAMN04492157	Round	Prunus mira	GZTH-5	H1H1	1
SAMN04492158	Round	Prunus mira	GZTH-8	H1H1	1
SAMN04492159	Round	Prunus mira	GZTH-S1	H1H1	1
SAMN04492160	Round	Prunus mira	GZTH-S2	H1H1	1
SAMN04492161	Round	Prunus mira	GZTH-S3	H1H1	1
SAMN04492162	Round	Prunus mira	GZTH-S4	H1H1	1
SAMN04492163	Round	Prunus mira	GZTH-S5	H1H1	1
SAMN04492164	Round	Prunus mira	GZTH-S7	H1H1	1
SAMN04492165	Round	Prunus mira	GZTH-S8	H1H1	1
SAMN04492166	Round	Prunus mira	GZTH-S9	H1H1	1
SAMN07215686	Round	Prunus mira	Rikaze Guang He Tao	H1H1	1
SAMN07215687	Round	Prunus mira	Aba Guang He Tao	H1H1	1
SAMN07215688	Round	Prunus mira	Julong 11	H1H1	1
SAMN07215689	Round	Prunus mira	Julong 12	H1H1	1
SAMN07215690	Round	Prunus mira	Julong 13	H1H1	1
SAMN07215691	Round	Prunus mira	Julong 15	H1H1	1
SAMN07215692	Round	Prunus mira	Julong 16	H1H1	1
SAMN07215693	Round	Prunus mira	Yan Tian Jin Qu Zao Hua Tao	H1H1	1
SAMN07215694	Round	Prunus mira	Lawu 1	H1H1	1
SAMN07215695	Round	Prunus mira	Lawu 2	H1H1	1
SAMN07215696	Round	Prunus mira	Lawu 3	H1H1	1
SAMN07215697	Round	Prunus mira	Lawu 4	H1H1	1
SAMN07215698	Round	Prunus mira	Lawu 3-1	H1H1	1
SAMN07215699	Round	Prunus mira	Basu 1	H1H1	1
SAMN07215700	Round	Prunus mira	2010-138	H1H1	1
SAMN07215701	Round	Prunus mira	2010-138b	H1H1	1
SAMN07215702	Round	Prunus mira	Yuxu 1	H1H1	1
SAMN07215703	Round	Prunus mira	Yuxu 2	H1H1	1
SAMN07215704	Round	Prunus mira	Yuxu 3	H1H1	1
SAMN07215705	Round	Prunus mira	Yuxu 4	H1H1	1
SAMN07215706	Round	Prunus mira	Runa 1	H1H1	1
SAMN07215707	Round	Prunus mira	Tongmai 1	H1H1	1
SAMN07215708	Round	Prunus mira	Tongmai 2	H1H1	1
SAMN07215709	Round	Prunus mira	Paizhen 1	H1H1	1
SAMN07215710	Round	Prunus mira	Paizhen 2	H1H1	1
SAMN07215711	Round	Prunus mira	Paizhen 3	H1H1	1
SAMN07215712	Round	Prunus mira	Paizhen 4	H1H1	1
SAMN07215713	Round	Prunus mira	Daze 1	H1H1	1
SAMN07215714	Round	Prunus mira	Daze 2	H1H1	1
SAMN07215715	Round	Prunus mira	Lanong 1	H1H1	1
SAMN07215716	Round	Prunus mira	Lanong 2	H1H1	1
SAMN07215717	Round	Prunus mira	Lanong 3	H1H1	1
SAMN07215718	Round	Prunus mira	Pabangka 1	H1H1	1
SAMN07215719	Round	Prunus mira	Pabangka 2	H1H1	1
SAMN07215720	Round	Prunus mira	Shannan Tibet	H1H1	1
SAMN07215721	Round	Prunus mira	2010 Tibet 15	H1H1	1
SAMN07215722	Round	Prunus mira	2010 Tibet 17	H1H1	1
SAMN07215723	Round	Prunus mira	2010 Tibet 26	H1H1	1
SAMN07215724	Round	Prunus mira	2010 Tibet 28	H1H1	1
SAMN07215725	Round	Prunus mira	2010 Tibet 29	H1H1	1
SAMN07215726	Round	Prunus mira	2010 Tibet 32	H1H1	1
SAMN07215727	Round	Prunus mira	2010 Tibet 54	H1H1	1
SAMN07215728	Round	Prunus mira	2010 Tibet 55	H1H1	1
SAMN07215729	Round	Prunus mira	2010 Tibet 57	H1H1	1
SAMN10274521	Round	Prunus mira	G1	H1H1	1
SAMN10274542	Round	Prunus mira	G2	H1H1	1
SAMN10274574	Round	Prunus mira	GL2	H1H1	1
SAMN10274599	Round	Prunus mira	GZ	H1H1	1
SAMN10394039	Round	Prunus mira	Guang He Tao (Ri Ka Ze)	H1H1	1
SAMN10584771	Round	Prunus mira	Guang He Tao (A Ba)	H1H1	1
SAMN10584803	Round	Prunus mira	Juelong Cun 14	H1H1	1
SAMN10584806	Round	Prunus mira	Pabangka 3	H1H1	1
SAMN10584836	Round	Prunus mira	Guang He Tao 52	H1H1	1
SAMN10584837	Round	Prunus mira	Guang He Tao 51	H1H1	1
SAMN10584838	Round	Prunus mira	Guang He Tao 39	H1H1	1
SAMN10584839	Round	Prunus mira	Guang He Tao 34	H1H1	1
SAMN10584840	Round	Prunus mira	Guang He Tao 31	H1H1	1
SAMN10584841	Round	Prunus mira	Guang He Tao 27	H1H1	1
SAMN10584842	Round	Prunus mira	Guang He Tao 25	H1H1	1
SAMN10584843	Round	Prunus mira	Guang He Tao 13	H1H1	1
SAMN07632980	Round	Prunus mongolica	Meng Gu Bian Tao	H1H1	1		∆
SAMN07632987	Round	Prunus pedunculata	Chang Bing Bian Tao	H1H1	1
SAMN02048713	Round	Prunus persica	Jin Mi Xia Ye Tao	H1H1	1
SAMN02048753	Round	Prunus persica	Bai_Shu_55_Bian_Yi	H1H1	1
SAMN02048758	Round	Prunus persica	Zhong Hua Shou Tao	H1H1	1
SAMN02048789	Round	Prunus persica	Li He Tian Ren	H1H1	1
SAMN03565481	Round	Prunus persica	Harrow Blood	H1H1	1
SAMN03565482	Round	Prunus persica	Zhong You Tao 4	H1H1	1
SAMN03565483	Round	Prunus persica	Zhong You Tao 4 Zao Shu Ya Bian	H1H1	1
SAMN03565484	Round	Prunus persica	Zhong You Tao 9 Hei Xian Bai Rou Ya Bian	H1H1	1
SAMN03565485	Round	Prunus persica	Dan Bei Ti	H1H1	1
SAMN03565486	Round	Prunus persica	Zao_Shu_Xia_Ye_Tao	H1H1	1
SAMN03565487	Round	Prunus persica	Zhong You Tao 9 Wang Shu Ya Bian	H1H1	1
SAMN03565489	Round	Prunus persica	07-1-11	H1H1	1
SAMN03565490	Round	Prunus persica	07-2-24	H1H1	1
SAMN03565492	Round	Prunus persica	Zhong You Tao 5 Zao Shu Ya Bian	H1H1	1
SAMN03565495	Round	Prunus persica	NJC77	H1H1	1
SAMN03565496	Round	Prunus persica	Zhong You Tao 9 Huang Rou Ya Bian	H1H1	1
SAMN03565497	Round	Prunus persica	Xi_Kang_Bian_Tao_1	H1H1	1
SAMN03565499	Round	Prunus persica	Yang Zhou 3	H1H1	1
SAMN03565503	Round	Prunus persica	Wu Han 2	H1H1	1
SAMN03565504	Round	Prunus persica	Da Guo Hei Tao	H1H1	1		∆
SAMN03565508	Round	Prunus persica	Phillips	H1H1	1
SAMN03565516	Round	Prunus persica	Shu Guang Hong Xian Ya Bian	H1H1	1
SAMN03565517	Round	Prunus persica	Zhong You Tao 9	H1H1	1
SAMN04447982	Round	Prunus persica	Luanchuan Mao Tao	H1H1	1
SAMN04447983	Round	Prunus persica	Jiyuan You Tao	H1H1	1
SAMN04447984	Round	Prunus persica	Sunsplash 1	H1H1	1
SAMN04447985	Round	Prunus persica	Sunsplash 2	H1H1	1
SAMN04447986	Round	Prunus persica	Sunblaze	H1H1	1
SAMN07215256	Round	Prunus persica	NJN76	H1H1	1
SAMN07215257	Round	Prunus persica	Jing Feng	H1H1	1
SAMN07215258	Round	Prunus persica	Li07-1-13	H1H1	1
SAMN07215259	Round	Prunus persica	Bailey	H1H1	1
SAMN07215262	Round	Prunus persica	Yu Bai	H1H1	1
SAMN07215264	Round	Prunus persica	Legrand	H1H1	1
SAMN07215265	Round	Prunus persica	Rui Guang 2	H1H1	1
SAMN07215266	Round	Prunus persica	Mei Gui Hong	H1H1	1
SAMN07215268	Round	Prunus persica	May Fire	H1H1	1
SAMN07215269	Round	Prunus persica	Shuang Xi Hong	H1H1	1
SAMN07215270	Round	Prunus persica	Yan Hong	H1H1	1
SAMN07215271	Round	Prunus persica	Hua Guang	H1H1	1
SAMN07215272	Round	Prunus persica	Zhong You 5	H1H1	1
SAMN07215283	Round	Prunus persica	Zhong You 9	H1H1	1
SAMN07215285	Round	Prunus persica	Zhong You 4	H1H1	1
SAMN07215287	Round	Prunus persica	Xia Hui 1	H1H1	1
SAMN07215288	Round	Prunus persica	Sunago Wase	H1H1	1
SAMN07215289	Round	Prunus persica	Sha Hong	H1H1	1
SAMN07215290	Round	Prunus persica	Matsumori	H1H1	1
SAMN07215291	Round	Prunus persica	Kawanakajima Hakuto	H1H1	1
SAMN07215292	Round	Prunus persica	Kanoiwa	H1H1	1
SAMN07215293	Round	Prunus persica	Yumyeong	H1H1	1	∆
SAMN07215294	Round	Prunus persica	Maravilha	H1H1	1
SAMN07215295	Round	Prunus persica	Favolate 2	H1H1	1
SAMN07215296	Round	Prunus persica	Fertilia Morettini	H1H1	1
SAMN07215297	Round	Prunus persica	Cullinan	H1H1	1
SAMN07215298	Round	Prunus persica	Regina	H1H1	1
SAMN07215299	Round	Prunus persica	Early Zrawford	H1H1	1
SAMN07215300	Round	Prunus persica	Flordaking	H1H1	1
SAMN07215301	Round	Prunus persica	Flordagold	H1H1	1
SAMN07215302	Round	Prunus persica	Spring baby	H1H1	1
SAMN07215303	Round	Prunus persica	Feng Huang	H1H1	1
SAMN07215304	Round	Prunus persica	Lian Huang	H1H1	1
SAMN07215305	Round	Prunus persica	NJC108	H1H1	1
SAMN07215306	Round	Prunus persica	NJC83	H1H1	1
SAMN07215307	Round	Prunus persica	Dicon	H1H1	1
SAMN07215308	Round	Prunus persica	Babygold 5	H1H1	1
SAMN07215309	Round	Prunus persica	TX4B185LN	H1H1	1
SAMN07215313	Round	Prunus persica	Zao Hong Zhu	H1H1	1
SAMN07215314	Round	Prunus persica	Qin Guang	H1H1	1
SAMN07215315	Round	Prunus persica	Hu You 003	H1H1	1
SAMN07215316	Round	Prunus persica	Hu You 004	H1H1	1
SAMN07215317	Round	Prunus persica	Mayglo	H1H1	1
SAMN07215318	Round	Prunus persica	Cheonhong	H1H1	1
SAMN07215319	Round	Prunus persica	NJN80	H1H1	1
SAMN07215320	Round	Prunus persica	Croce Del Sud	H1H1	1
SAMN07215321	Round	Prunus persica	Nectagrand	H1H1	1
SAMN07215322	Round	Prunus persica	Snow Queen	H1H1	1
SAMN07215323	Round	Prunus persica	Armking	H1H1	1
SAMN07215324	Round	Prunus persica	Early red 2	H1H1	1
SAMN07215325	Round	Prunus persica	Nectaross	H1H1	1
SAMN07215326	Round	Prunus persica	Fuzalode	H1H1	1
SAMN07215327	Round	Prunus persica	Hardride	H1H1	1
SAMN07215328	Round	Prunus persica	Xin Jiang Ye You Tao	H1H1	1
SAMN07215329	Round	Prunus persica	Bei Nong Zao Shu	H1H1	1
SAMN07215330	Round	Prunus persica	Chun Lei	H1H1	1
SAMN07215331	Round	Prunus persica	Zao Hua Lu	H1H1	1
SAMN07215332	Round	Prunus persica	Zao Xia Lu	H1H1	1
SAMN07215333	Round	Prunus persica	Zao Mei	H1H1	1
SAMN07215334	Round	Prunus persica	Yang Zhou 531	H1H1	1
SAMN07215335	Round	Prunus persica	Hang Zhou Zao Shui Mi	H1H1	1
SAMN07215336	Round	Prunus persica	Mai Xiang	H1H1	1
SAMN07215337	Round	Prunus persica	Xia Hui 2	H1H1	1
SAMN07215338	Round	Prunus persica	Zhao Xia	H1H1	1
SAMN07215339	Round	Prunus persica	Bai Xiang Lu	H1H1	1
SAMN07215340	Round	Prunus persica	Jing Chun	H1H1	1
SAMN07215341	Round	Prunus persica	Springtime	H1H1	1
SAMN07215342	Round	Prunus persica	Amsden	H1H1	1
SAMN07215343	Round	Prunus persica	Saotome	H1H1	1
SAMN07215344	Round	Prunus persica	Okayama Wase	H1H1	1
SAMN07215345	Round	Prunus persica	An Nong Shui Mi	H1H1	1
SAMN07215346	Round	Prunus persica	Wei Yang 2	H1H1	1
SAMN07215347	Round	Prunus persica	Robin	H1H1	1
SAMN07215348	Round	Prunus persica	Zao Yan	H1H1	1
SAMN07215349	Round	Prunus persica	Bei Nong 2	H1H1	1
SAMN07215350	Round	Prunus persica	Kurakato Wase	H1H1	1
SAMN07215351	Round	Prunus persica	Denjiulo	H1H1	1
SAMN07215352	Round	Prunus persica	Hong Gan Lu	H1H1	1
SAMN07215353	Round	Prunus persica	Zhao Hui	H1H1	1
SAMN07215354	Round	Prunus persica	Hui Yun Lu	H1H1	1
SAMN07215355	Round	Prunus persica	Jie Tu Bai	H1H1	1
SAMN07215356	Round	Prunus persica	Yun Shu 2	H1H1	1
SAMN07215357	Round	Prunus persica	Azumo	H1H1	1
SAMN07215358	Round	Prunus persica	Man Tian Hong	H1H1	1
SAMN07215359	Round	Prunus persica	Asama Hakuto	H1H1	1
SAMN07215360	Round	Prunus persica	Kugetsu	H1H1	1
SAMN07215361	Round	Prunus persica	Benishimizi	H1H1	1
SAMN07215362	Round	Prunus persica	Abehakuto	H1H1	1
SAMN07215363	Round	Prunus persica	Hakuto	H1H1	1
SAMN07215364	Round	Prunus persica	Kouyou Hakuto	H1H1	1
SAMN07215365	Round	Prunus persica	Chi Yuan Mi	H1H1	1
SAMN07215366	Round	Prunus persica	Xin Bai Hua	H1H1	1
SAMN07215367	Round	Prunus persica	Wan Bai Hua	H1H1	1
SAMN07215368	Round	Prunus persica	Wan Bai Mi	H1H1	1
SAMN07215369	Round	Prunus persica	Jing Mi	H1H1	1
SAMN07215370	Round	Prunus persica	Jing Yan	H1H1	1
SAMN07215371	Round	Prunus persica	Lai Shan Mi	H1H1	1
SAMN07215372	Round	Prunus persica	Qin Wang	H1H1	1
SAMN07215373	Round	Prunus persica	Wan Mi	H1H1	1
SAMN07215374	Round	Prunus persica	21 shiji	H1H1	1
SAMN07215375	Round	Prunus persica	Tan Chun	H1H1	1		∆
SAMN07215376	Round	Prunus persica	Shaji 2	H1H1	1
SAMN07215377	Round	Prunus persica	Shuang Feng	H1H1	1
SAMN07215378	Round	Prunus persica	Reddomun	H1H1	1
SAMN07215380	Round	Prunus persica	June gold	H1H1	1
SAMN07215381	Round	Prunus persica	Cheng Xiang	H1H1	1
SAMN07215382	Round	Prunus persica	Lu Xiang	H1H1	1
SAMN07215383	Round	Prunus persica	Fay Elbert	H1H1	1
SAMN07215384	Round	Prunus persica	Havis	H1H1	1
SAMN07215385	Round	Prunus persica	Triumph	H1H1	1
SAMN07215386	Round	Prunus persica	Harken	H1H1	1
SAMN07215387	Round	Prunus persica	Harmony	H1H1	1
SAMN07215388	Round	Prunus persica	Norman	H1H1	1
SAMN07215389	Round	Prunus persica	Improved Flavor Crest	H1H1	1
SAMN07215390	Round	Prunus persica	Redtop	H1H1	1
SAMN07215391	Round	Prunus persica	Redskun	H1H1	1
SAMN07215392	Round	Prunus persica	Gan Xuan 4	H1H1	1
SAMN07215393	Round	Prunus persica	Jin Xiu	H1H1	1
SAMN07215394	Round	Prunus persica	Wu yue Jin	H1H1	1
SAMN07215395	Round	Prunus persica	Tropicbeauty	H1H1	1
SAMN07215396	Round	Prunus persica	Spring prince	H1H1	1
SAMN07215397	Round	Prunus persica	Flame prince	H1H1	1
SAMN07215398	Round	Prunus persica	Ruby prince	H1H1	1
SAMN07215399	Round	Prunus persica	Blaze prince	H1H1	1
SAMN07215400	Round	Prunus persica	Autumn prince	H1H1	1
SAMN07215401	Round	Prunus persica	Spring gem	H1H1	1
SAMN07215402	Round	Prunus persica	Xiwei gold	H1H1	1
SAMN07215403	Round	Prunus persica	Zheng Huang 2	H1H1	1
SAMN07215404	Round	Prunus persica	Zheng Huang 3	H1H1	1
SAMN07215405	Round	Prunus persica	Dalian 12-28	H1H1	1
SAMN07215406	Round	Prunus persica	Dalian 22-8	H1H1	1
SAMN07215407	Round	Prunus persica	NJC113	H1H1	1
SAMN07215408	Round	Prunus persica	NJC106	H1H1	1
SAMN07215409	Round	Prunus persica	NJC84	H1H1	1
SAMN07215411	Round	Prunus persica	Babygold 6	H1H1	1
SAMN07215412	Round	Prunus persica	NJC20	H1H1	1
SAMN07215413	Round	Prunus persica	NJC48	H1H1	1
SAMN07215414	Round	Prunus persica	Kanto 5	H1H1	1
SAMN07215415	Round	Prunus persica	Cheng Yan	H1H1	1
SAMN07215416	Round	Prunus persica	Kanto 14	H1H1	1
SAMN07215417	Round	Prunus persica	Sunhigh	H1H1	1
SAMN07215418	Round	Prunus persica	Sims	H1H1	1		∆
SAMN07215419	Round	Prunus persica	Fortuna	H1H1	1
SAMN07215425	Round	Prunus persica	Qian Nian Hong	H1H1	1		∆
SAMN07215426	Round	Prunus persica	Yan Guang	H1H1	1
SAMN07215427	Round	Prunus persica	Zao Hong Xia	H1H1	1
SAMN07215428	Round	Prunus persica	Dan Mo	H1H1	1
SAMN07215429	Round	Prunus persica	ZN Jin Hui	H1H1	1
SAMN07215430	Round	Prunus persica	Da Bai Suan	H1H1	1
SAMN07215431	Round	Prunus persica	Rui Guang 5	H1H1	1
SAMN07215432	Round	Prunus persica	Rui Guang 7	H1H1	1
SAMN07215433	Round	Prunus persica	Rui Guang 18	H1H1	1
SAMN07215434	Round	Prunus persica	ZN Jin Shuo	H1H1	1
SAMN07215435	Round	Prunus persica	Nectagrand 2	H1H1	1
SAMN07215436	Round	Prunus persica	Nectagrand 1	H1H1	1
SAMN07215437	Round	Prunus persica	Summer Grand	H1H1	1
SAMN07215438	Round	Prunus persica	May Grand	H1H1	1
SAMN07215439	Round	Prunus persica	NJN89	H1H1	1
SAMN07215440	Round	Prunus persica	Nectagrand 7	H1H1	1
SAMN07215441	Round	Prunus persica	Flavortop	H1H1	1
SAMN07215442	Round	Prunus persica	Fantasia	H1H1	1
SAMN07215443	Round	Prunus persica	Summer Beauty	H1H1	1
SAMN07215444	Round	Prunus persica	Super Crimson	H1H1	1
SAMN07215445	Round	Prunus persica	Red diamond	H1H1	1
SAMN07215446	Round	Prunus persica	Rutgers Redleaf	H1H1	1
SAMN07215447	Round	Prunus persica	Siberian C	H1H1	1
SAMN07215448	Round	Prunus persica	Okinawa	H1H1	1
SAMN07215449	Round	Prunus persica	Nemaguard	H1H1	1
SAMN07215450	Round	Prunus persica	Maria Laura	H1H1	1
SAMN07215451	Round	Prunus persica	Croce Decsus	H1H1	1
SAMN07215452	Round	Prunus persica	Fairlane	H1H1	1
SAMN07215453	Round	Prunus persica	Huang Jin Mei Li	H1H1	1
SAMN07215455	Round	Prunus persica	Zhong You 7	H1H1	1
SAMN07215456	Round	Prunus persica	Chun Mi	H1H1	1
SAMN07215458	Round	Prunus persica	Xia Hui 5	H1H1	1
SAMN07215459	Round	Prunus persica	Xia Cui	H1H1	1
SAMN07215460	Round	Prunus persica	Zhong 06-8-44	H1H1	1
SAMN07215461	Round	Prunus persica	Nan Fang Jin Mi	H1H1	1		∆
SAMN07215462	Round	Prunus persica	Early Yumyeong	H1H1	1
SAMN07215463	Round	Prunus persica	Ying Shuang Hong	H1H1	1
SAMN07215464	Round	Prunus persica	Ying Zui Huang Tao	H1H1	1
SAMN07215465	Round	Prunus persica	Yang Zhou 431	H1H1	1
SAMN07215466	Round	Prunus persica	Arctic Star	H1H1	1
SAMN07215467	Round	Prunus persica	Arctic Blaze	H1H1	1
SAMN07215468	Round	Prunus persica	Sunred	H1H1	1
SAMN07215469	Round	Prunus persica	Hetian Wan You Tao	H1H1	1
SAMN07215470	Round	Prunus persica	Hetian Huang Rou	H1H1	1
SAMN07215471	Round	Prunus persica	Halfold	H1H1	1
SAMN07215472	Round	Prunus persica	Harbrite	H1H1	1
SAMN07215473	Round	Prunus persica	Feng Guan 2	H1H1	1
SAMN07215474	Round	Prunus persica	Troubadour	H1H1	1
SAMN07215475	Round	Prunus persica	Tsukuba 89	H1H1	1
SAMN07215476	Round	Prunus persica	Anlong Bai Tao	H1H1	1
SAMN07215477	Round	Prunus persica	Bai He Tao	H1H1	1
SAMN07215478	Round	Prunus persica	Bai Li Hu	H1H1	1
SAMN07215479	Round	Prunus persica	Bai Nian He	H1H1	1
SAMN07215480	Round	Prunus persica	Jushan Tong Tao	H1H1	1
SAMN07215481	Round	Prunus persica	Guizhou Shui Mi	H1H1	1
SAMN07215482	Round	Prunus persica	Pingyong Tao	H1H1	1
SAMN07215483	Round	Prunus persica	Qiu Bai Tao	H1H1	1
SAMN07215484	Round	Prunus persica	Er Zao Tao	H1H1	1
SAMN07215485	Round	Prunus persica	Wangmo Xiao Mi Tao	H1H1	1
SAMN07215486	Round	Prunus persica	Wuda Tao	H1H1	1
SAMN07215487	Round	Prunus persica	Jiuyang Qing Tao	H1H1	1
SAMN07215488	Round	Prunus persica	Xingyi Bai Hua Tao	H1H1	1
SAMN07215489	Round	Prunus persica	Xingyi Wu Yue Tao	H1H1	1
SAMN07215491	Round	Prunus persica	Kuanxi Tao	H1H1	1
SAMN07215492	Round	Prunus persica	Da Jin Dan	H1H1	1
SAMN07215493	Round	Prunus persica	Bai Nian Hu	H1H1	1
SAMN07215494	Round	Prunus persica	Feijing Tao	H1H1	1
SAMN07215495	Round	Prunus persica	Huang Yan	H1H1	1
SAMN07215499	Round	Prunus persica	Huang Nian Hu	H1H1	1
SAMN07215500	Round	Prunus persica	Xiao Jin Dan	H1H1	1
SAMN07215505	Round	Prunus persica	Long 1-2-4	H1H1	1
SAMN07215506	Round	Prunus persica	Long 2-4-6	H1H1	1
SAMN07215507	Round	Prunus persica	Long 1-2-6	H1H1	1
SAMN07215508	Round	Prunus persica	Long 1-2-3	H1H1	1
SAMN07215509	Round	Prunus persica	Da Li He Huang Rou	H1H1	1
SAMN07215510	Round	Prunus persica	Yexiang Huang Rou Tao	H1H1	1
SAMN07215511	Round	Prunus persica	Jiangcun 4	H1H1	1
SAMN07215512	Round	Prunus persica	Lin Huang 1	H1H1	1
SAMN07215513	Round	Prunus persica	Mo Yu 8	H1H1	1
SAMN07215514	Round	Prunus persica	Nan Shan 1	H1H1	1
SAMN07215515	Round	Prunus persica	Tie 4-1	H1H1	1
SAMN07215516	Round	Prunus persica	Tugou 1	H1H1	1
SAMN07215517	Round	Prunus persica	Tu-2	H1H1	1
SAMN07215518	Round	Prunus persica	Xijiao 2	H1H1	1
SAMN07215519	Round	Prunus persica	Yili Xian Huang Rou	H1H1	1
SAMN07215520	Round	Prunus persica	Kashi Huang Rou Li Guang	H1H1	1		∆
SAMN07215522	Round	Prunus persica	Huang Li Guang	H1H1	1
SAMN07215523	Round	Prunus persica	Suan Li Guang	H1H1	1
SAMN07215524	Round	Prunus persica	Tian Li Guang	H1H1	1
SAMN07215527	Round	Prunus persica	Xijiao 3	H1H1	1
SAMN07215528	Round	Prunus persica	Dunhuang Dong Tao	H1H1	1
SAMN07215529	Round	Prunus persica	Gaotai 1	H1H1	1		∆
SAMN07215530	Round	Prunus persica	Bai Sha	H1H1	1
SAMN07215534	Round	Prunus persica	Lin Bai 10	H1H1	1
SAMN07215535	Round	Prunus persica	Lin Bai 3	H1H1	1
SAMN07215536	Round	Prunus persica	Linze Zi Tao	H1H1	1
SAMN07215537	Round	Prunus persica	Mi Yang Shan	H1H1	1		∆
SAMN07215538	Round	Prunus persica	Qi Tao	H1H1	1
SAMN07215539	Round	Prunus persica	Zhang Bai 2	H1H1	1
SAMN07215540	Round	Prunus persica	Zhang Bai 5	H1H1	1
SAMN07215541	Round	Prunus persica	Zhang Bai Gan	H1H1	1
SAMN07215542	Round	Prunus persica	Bi Nan I	H1H1	1
SAMN07215552	Round	Prunus persica	Longsheng Da Wan Tao	H1H1	1
SAMN07215553	Round	Prunus persica	Dujiadun Wan Ge Da Tao	H1H1	1
SAMN07215554	Round	Prunus persica	Tayuan Nian He Tao	H1H1	1
SAMN07215555	Round	Prunus persica	Dingjiaba Qing Pi Tao	H1H1	1
SAMN07215556	Round	Prunus persica	Dingjiaba Hong Li Guang Tao	H1H1	1
SAMN07215557	Round	Prunus persica	Yueya Wan Ge Da Tao	H1H1	1
SAMN07215558	Round	Prunus persica	Yueya Hong Li Guang	H1H1	1
SAMN07215559	Round	Prunus persica	Damiao Qing Pi Tao	H1H1	1
SAMN07215560	Round	Prunus persica	Hongguang Wan Li Guang Tao	H1H1	1
SAMN07215561	Round	Prunus persica	Huangguang Da Li Guang Tao	H1H1	1
SAMN07215562	Round	Prunus persica	Longsheng Xin Jiang Tao	H1H1	1
SAMN07215563	Round	Prunus persica	Xidong Xiao Li Guang Tao	H1H1	1
SAMN07215564	Round	Prunus persica	Qinjiawan Zao Tao	H1H1	1
SAMN07215565	Round	Prunus persica	Yueya Da Ye Hong Li Guang	H1H1	1
SAMN07215566	Round	Prunus persica	Langanxiang 1	H1H1	1
SAMN07215567	Round	Prunus persica	Langanxiang 2	H1H1	1
SAMN07215568	Round	Prunus persica	Langanxiang 3	H1H1	1
SAMN07215569	Round	Prunus persica	Zepu 4	H1H1	1
SAMN07215570	Round	Prunus persica	Zepu 6	H1H1	1
SAMN07215571	Round	Prunus persica	Zepu 8	H1H1	1
SAMN07215572	Round	Prunus persica	Tupulukexiang 1	H1H1	1
SAMN07215573	Round	Prunus persica	Tupulukexiang 3	H1H1	1
SAMN07215574	Round	Prunus persica	Ping Ding Qiu Tao	H1H1	1
SAMN07215575	Round	Prunus persica	Qingling Dong Tao	H1H1	1
SAMN07215576	Round	Prunus persica	Tai Bai	H1H1	1
SAMN07215577	Round	Prunus persica	Jinta Hong Guang	H1H1	1
SAMN07215578	Round	Prunus persica	Jiangcun 1	H1H1	1
SAMN07215579	Round	Prunus persica	Xizhuang 1	H1H1	1
SAMN07215580	Round	Prunus persica	Qingzhou Hong Pi Mi Tao	H1H1	1
SAMN07215581	Round	Prunus persica	Taiyuan Shui Mi	H1H1	1
SAMN07215582	Round	Prunus persica	Shenzhou Bai Mi	H1H1	1
SAMN07215583	Round	Prunus persica	Shenzhou Li He Shui Mi	H1H1	1
SAMN07215584	Round	Prunus persica	Er Jie Bai	H1H1	1
SAMN07215585	Round	Prunus persica	Feicheng Bai Li 17	H1H1	1
SAMN07215586	Round	Prunus persica	Han Lu Mi	H1H1	1
SAMN07215587	Round	Prunus persica	Hong Tao	H1H1	1
SAMN07215588	Round	Prunus persica	Ji Zui Bai	H1H1	1
SAMN07215589	Round	Prunus persica	Licheng Tao	H1H1	1
SAMN07215590	Round	Prunus persica	Liu Yue Bai	H1H1	1
SAMN07215591	Round	Prunus persica	Liu Yue Kong	H1H1	1
SAMN07215592	Round	Prunus persica	Xiao Bai Tao	H1H1	1		∆
SAMN07215593	Round	Prunus persica	Yangquan Rou Tao	H1H1	1
SAMN07215594	Round	Prunus persica	Yexian Dong Tao	H1H1	1
SAMN07215595	Round	Prunus persica	Wu Yue Bai	H1H1	1
SAMN07215596	Round	Prunus persica	Da Xue Tao	H1H1	1
SAMN07215597	Round	Prunus persica	Da Hong Tao	H1H1	1
SAMN07215598	Round	Prunus persica	Hong Ya Zui	H1H1	1		∆
SAMN07215599	Round	Prunus persica	Ge Gu	H1H1	1
SAMN07215600	Round	Prunus persica	Feicheng Hong Li 6	H1H1	1
SAMN07215601	Round	Prunus persica	Shandong Si Yue Ban	H1H1	1		∆
SAMN07215602	Round	Prunus persica	Qingzhou Bai Pi Mi Tao	H1H1	1
SAMN07215604	Round	Prunus persica	Shi Wo Shui Mi	H1H1	1
SAMN07215605	Round	Prunus persica	Wu yue Xian	H1H1	1
SAMN07215606	Round	Prunus persica	Shenzhou Shui Mi	H1H1	1
SAMN07215612	Round	Prunus persica	Sa Hong Tao	H1H1	1
SAMN07215613	Round	Prunus persica	Hong Shou Xing	H1H1	1
SAMN07215614	Round	Prunus persica	Hong Hua Bi Tao	H1H1	1
SAMN07215616	Round	Prunus persica	Wu Bao Tao	H1H1	1
SAMN07215618	Round	Prunus persica	Fen Shou Xing	H1H1	1
SAMN07215619	Round	Prunus persica	Hong Chui Zhi	H1H1	1
SAMN07215621	Round	Prunus persica	Yuan Yang Chui Zhi	H1H1	1		∆
SAMN07215623	Round	Prunus persica	Wu Yue Xian Biao Gan	H1H1	1		∆
SAMN07215624	Round	Prunus persica	Yi Xian Hong	H1H1	1
SAMN07215625	Round	Prunus persica	Suan Tao	H1H1	1
SAMN07215628	Round	Prunus persica	Yuan Chun Bai	H1H1	1
SAMN07215629	Round	Prunus persica	Gucheng Da Hong Pao	H1H1	1
SAMN07215630	Round	Prunus persica	Diao Zhi Bai	H1H1	1
SAMN07215631	Round	Prunus persica	Ping Bei Zi	H1H1	1		∆
SAMN07215632	Round	Prunus persica	Zao Shanghai Shui Mi	H1H1	1
SAMN07215635	Round	Prunus persica	Huo Zhu	H1H1	1
SAMN07215636	Round	Prunus persica	Hu Jing Mi Lu	H1H1	1
SAMN07215637	Round	Prunus persica	Bai Hua	H1H1	1
SAMN07215639	Round	Prunus persica	Changling Zao Yu Lu	H1H1	1
SAMN07215640	Round	Prunus persica	Da Tian Tao	H1H1	1
SAMN07215641	Round	Prunus persica	Shui Bai Tao	H1H1	1
SAMN07215642	Round	Prunus persica	Wenzhou Shui Mi	H1H1	1
SAMN07215643	Round	Prunus persica	Wujiang Bai	H1H1	1
SAMN07215644	Round	Prunus persica	Xiao Hong Hua	H1H1	1
SAMN07215645	Round	Prunus persica	Yang Tao	H1H1	1
SAMN07215646	Round	Prunus persica	Shang Shan Da Yu Lu	H1H1	1
SAMN07215647	Round	Prunus persica	Longhua Shui Mi	H1H1	1
SAMN07215648	Round	Prunus persica	Lulin Shui Mi	H1H1	1
SAMN07215649	Round	Prunus persica	Su Hong	H1H1	1
SAMN07215657	Round	Prunus persica	Yu Lu	H1H1	1
SAMN07215660	Round	Prunus persica	Jian Zui Hong Rou	H1H1	1
SAMN07215661	Round	Prunus persica	Jingmen Tao	H1H1	1
SAMN07215662	Round	Prunus persica	Wuhan Da Hong Pao	H1H1	1
SAMN07215663	Round	Prunus persica	Wei Jian Hong Rou	H1H1	1
SAMN07215665	Round	Prunus persica	Da Hong Pao	H1H1	1
SAMN07215666	Round	Prunus persica	Wu Hei Ji Rou Tao	H1H1	1		∆
SAMN07215667	Round	Prunus persica	Wuhan 2	H1H1	1
SAMN07215668	Round	Prunus persica	Wanzhou Suan Tao	H1H1	1
SAMN07215670	Round	Prunus persica	Xiang Tao	H1H1	1
SAMN07215671	Round	Prunus persica	Hunchun Tao Shi Sheng	H1H1	1
SAMN07215673	Round	Prunus persica	Jilin 8701	H1H1	1
SAMN07215674	Round	Prunus persica	Jilin 8801	H1H1	1
SAMN07215675	Round	Prunus persica	Jilin 8601	H1H1	1
SAMN07215676	Round	Prunus persica	Jilin 8501	H1H1	1
SAMN07215677	Round	Prunus persica	Shenyang 1	H1H1	1
SAMN07215678	Round	Prunus persica	Shenyang 2	H1H1	1
SAMN07215679	Round	Prunus persica	Shenyang 3	H1H1	1
SAMN07215680	Round	Prunus persica	Shenyang 4	H1H1	1
SAMN07215681	Round	Prunus persica	Shenyang 5	H1H1	1
SAMN07215682	Round	Prunus persica	Yi Hong Shui Mi	H1H1	1
SAMN07215683	Round	Prunus persica	Shenyang Wu Yue Xian	H1H1	1
SAMN07215685	Round	Prunus persica	Zao Huang Jin	H1H1	1
SAMN07215731	Round	Prunus persica	Qing Mao Zi Bai Hua	H1H1	1
SAMN07215732	Round	Prunus persica	Shi Tao	H1H1	1
SAMN07215736	Round	Prunus persica	Huang La Tao	H1H1	1
SAMN07215737	Round	Prunus persica	Nan Fang Zao Shu Tao	H1H1	1
SAMN07215738	Round	Prunus persica	Nan Fang Hong Hua Zao	H1H1	1
SAMN07215739	Round	Prunus persica	Gua Tao	H1H1	1
SAMN07215740	Round	Prunus persica	Lianhuashan 1	H1H1	1
SAMN07215741	Round	Prunus persica	Lianhuashan 2	H1H1	1
SAMN07215742	Round	Prunus persica	Lianhuashan 3	H1H1	1
SAMN07215744	Round	Prunus persica	Wutongshan 1	H1H1	1
SAMN10394038	Round	Prunus persica	Xia Miao 1	H1H1	1
SAMN10394043	Round	Prunus persica	Hunchun Tao	H1H1	1
SAMN10394044	Round	Prunus persica	Jilin 8903	H1H1	1		∆
SAMN10394046	Round	Prunus persica	Feicheng Bai Li 10	H1H1	1
SAMN10394047	Round	Prunus persica	Tianjin Shui Mi	H1H1	1
SAMN10394049	Round	Prunus persica	Hong Li Guang	H1H1	1
SAMN10394050	Round	Prunus persica	Zao Shu Huang Gan	H1H1	1
SAMN10394052	Round	Prunus persica	Xian Tao	H1H1	1
SAMN10394053	Round	Prunus persica	Nanshan Tian Tao	H1H1	1
SAMN10394054	Round	Prunus persica	Ying Ge Tao	H1H1	1
SAMN10394055	Round	Prunus persica	Chinese Cling	H1H1	1
SAMN10394056	Round	Prunus persica	Ying Zui	H1H1	1
SAMN10394058	Round	Prunus persica	Qing Si	H1H1	1
SAMN10394059	Round	Prunus persica	Huo Lian Jin Dan	H1H1	1
SAMN10394060	Round	Prunus persica	Qing Tao	H1H1	1
SAMN10394061	Round	Prunus persica	Jing Yu	H1H1	1	∆
SAMN10394062	Round	Prunus persica	Zhong You Tao 5	H1H1	1
SAMN10394063	Round	Prunus persica	Rui Guang 3	H1H1	1
SAMN10394064	Round	Prunus persica	Maria Serena	H1H1	1
SAMN10394065	Round	Prunus persica	Elberta	H1H1	1
SAMN10394066	Round	Prunus persica	Redhaven	H1H1	1
SAMN10394067	Round	Prunus persica	Okitsu	H1H1	1
SAMN10394068	Round	Prunus persica	Hakuho	H1H1	1
SAMN10394069	Round	Prunus persica	Okubo	H1H1	1
SAMN10584769	Round	Prunus persica	Hei Bu Dai	H1H1	1		∆
SAMN10584770	Round	Prunus persica	Hua Yu Lu	H1H1	1
SAMN10584772	Round	Prunus persica	Xia Ye Tao	H1H1	1		∆
SAMN10584774	Round	Prunus persica	Bai Wu 8	H1H1	1
SAMN10584775	Round	Prunus persica	Shi Tou Tao	H1H1	1
SAMN10584776	Round	Prunus persica	Sa Hong Long Zhu	H1H1	1
SAMN10584777	Round	Prunus persica	Shou Bai	H1H1	1
SAMN10584778	Round	Prunus persica	Hong Shan Hu	H1H1	1
SAMN10584779	Round	Prunus persica	Yangzhou 3	H1H1	1
SAMN10584780	Round	Prunus persica	Hong Ye Tao Ya Bian	H1H1	1
SAMN10584782	Round	Prunus persica	Mao Tao (2-1-55)	H1H1	1
SAMN10584783	Round	Prunus persica	Yu Hua Lu	H1H1	1
SAMN10584784	Round	Prunus persica	Xi Nong Shui Mi	H1H1	1
SAMN10584785	Round	Prunus persica	Ying Chun	H1H1	1
SAMN10584787	Round	Prunus persica	Zao Chun Tao	H1H1	1
SAMN10584788	Round	Prunus persica	Da Zhao Huang Tao	H1H1	1
SAMN10584789	Round	Prunus persica	Xiang Jiao Tao	H1H1	1
SAMN10584790	Round	Prunus persica	Texstar	H1H1	1
SAMN10584791	Round	Prunus persica	Dawangzhuang Huang Tao	H1H1	1
SAMN10584792	Round	Prunus persica	He Yang You Tao	H1H1	1
SAMN10584795	Round	Prunus persica	Han Shan Mi	H1H1	1
SAMN10584796	Round	Prunus persica	Dan Ban Zi Tao	H1H1	1
SAMN10584797	Round	Prunus persica	Jiang Tao	H1H1	1
SAMN10584798	Round	Prunus persica	Gucheng Chun Lei	H1H1	1
SAMN10584800	Round	Prunus persica	Qi Zui Hong Rou	H1H1	1
SAMN10584801	Round	Prunus persica	Guizhou Huang Jin Mi	H1H1	1
SAMN10584802	Round	Prunus persica	Menggu Bian Tao	H1H1	1
SAMN10584808	Round	Prunus persica	Wan Huang Jin	H1H1	1
SAMN10584809	Round	Prunus persica	Fayette	H1H1	1
SAMN10584812	Round	Prunus persica	Myojo	H1H1	1
SAMN10584815	Round	Prunus persica	Xiu Yu	H1H1	1		∆
SAMN10584816	Round	Prunus persica	Zi Rou Tao	H1H1	1
SAMN10584817	Round	Prunus persica	Zhen Zhu Hong	H1H1	1
SAMN10584819	Round	Prunus persica	Sunraycer	H1H1	1
SAMN10584820	Round	Prunus persica	Rose prince	H1H1	1
SAMN10584822	Round	Prunus persica	Flordadawn	H1H1	1
SAMN10584823	Round	Prunus persica	Zhong You 6	H1H1	1
SAMN10584824	Round	Prunus persica	Carson	H1H1	1
SAMN10584826	Round	Prunus persica	Zhong You 8	H1H1	1
SAMN10584827	Round	Prunus persica	Jian Ding Qiu Tao	H1H1	1
SAMN10584828	Round	Prunus persica	Chun Huang You Tao	H1H1	1
SAMN10584829	Round	Prunus persica	Rui Guang 28	H1H1	1
SAMN10584830	Round	Prunus persica	Bao Chun	H1H1	1
SAMN10584831	Round	Prunus persica	Yuan Chun	H1H1	1
SAMN10584832	Round	Prunus persica	Tai 023 Ye Sheng Mao Tao	H1H1	1
SAMN10584833	Round	Prunus persica	Tai 022 Ye Sheng You Tao	H1H1	1
SAMN10584834	Round	Prunus persica	Taqiao	H1H1	1
SAMN10584835	Round	Prunus persica	Tsukuba 85	H1H1	1
SAMN10584848	Round	Prunus persica	Wu Tong Shan 2	H1H1	1
SAMN10584849	Round	Prunus persica	Wu Tong Shan 3	H1H1	1
SAMN10584850	Round	Prunus persica	Tsukuba 2	H1H1	1
SAMN10584851	Round	Prunus persica	Tsukuba 3	H1H1	1
SAMN10584852	Round	Prunus persica	Ha Lu Hong Shi Sheng	H1H1	1
SAMN10584855	Round	Prunus persica	Wan Chong Fen	H1H1	1
SAMN10584856	Round	Prunus persica	Wan Chong Hong	H1H1	1
SAMN10584857	Round	Prunus persica	Fen Ling Chong	H1H1	1
SAMN10584858	Round	Prunus persica	Hong Ling Chong	H1H1	1
SAMN10584859	Round	Prunus persica	Dan Ban Hong Ju	H1H1	1
SAMN10584860	Round	Prunus persica	Tsukuba 86	H1H1	1
SAMN10584861	Round	Prunus persica	Tsukuba 88	H1H1	1
SAMN10584864	Round	Prunus persica	Crimson Cascade	H1H1	1
SAMN10584865	Round	Prunus persica	Bai Chong Ban Chui Zhi	H1H1	1
SAMN10584866	Round	Prunus persica	Xinjiang Mao Tao 1#	H1H1	1
SAMN07632981	Round	Prunus tangutica	Xi Kang Bian Tao	H1H1	1
SAMN10584781	Round	Prunus tangutica	Xi Kang Bian Tao 1	H1H1	1

## Sheet: Table S5
Table S5 Heterozygous SNPs detected in an approxmately 225-Kb upstream region of PpOFP1 in falt peach cv. 124 Pan
Chr	Position	Reference (REF)	Alternative (ALT)	Depth	REF_reads(%)	ALT_reads(%)
Pp06	26642683	C	A	80	71.25	28.75
Pp06	26642688	T	G	82	68.29	31.71
Pp06	26642750	C	T	70	65.71	34.29
Pp06	26642754	A	G	69	68.12	31.88
Pp06	26642845	C	T	78	62.82	37.18
Pp06	26642882	G	C	75	68	32
Pp06	26642926	A	G	68	75	25
Pp06	26642930	C	A	64	75	25
Pp06	26645077	G	T	86	56.98	43.02
Pp06	26645098	T	C	88	54.55	45.45
Pp06	26645110	G	A	94	57.45	42.55
Pp06	26645116	G	A	94	57.45	42.55
Pp06	26649262	C	T	81	79.01	20.99
Pp06	26649283	C	G	75	78.67	21.33
Pp06	26649286	G	T	79	79.75	20.25
Pp06	26649295	T	A	84	77.38	22.62
Pp06	26650380	T	C	53	79.25	20.75
Pp06	26650398	A	G	52	76.92	23.08
Pp06	26653899	A	G	71	76.06	23.94
Pp06	26653959	T	G	79	75.95	24.05
Pp06	26653962	C	T	79	75.95	24.05
Pp06	26653966	T	C	78	75.64	24.36
Pp06	26662590	A	T	65	80	20
Pp06	26662661	T	C	67	73.13	26.87
Pp06	26662696	G	T	67	77.61	22.39
Pp06	26663497	C	T	111	78.38	21.62
Pp06	26663645	C	T	53	77.36	22.64
Pp06	26665327	C	T	25	64	36
Pp06	26665537	C	A	104	78.85	21.15
Pp06	26665810	C	T	58	63.79	36.21
Pp06	26666382	T	A	19	52.63	47.37
Pp06	26666519	C	A	61	42.62	57.38
Pp06	26667292	G	C	71	74.65	25.35
Pp06	26667430	T	C	65	80	20
Pp06	26668394	T	C	54	40.74	59.26
Pp06	26670097	A	T	3	33.33	66.67
Pp06	26671145	G	A	60	73.33	26.67
Pp06	26671186	A	G	57	75.44	24.56
Pp06	26671194	A	C	59	67.8	32.2
Pp06	26671203	C	G	61	77.05	22.95
Pp06	26671238	C	G	56	67.8571	32.1429
Pp06	26671240	T	A	56	76.79	23.21
Pp06	26672727	A	G	19	63.16	36.84
Pp06	26672867	A	G	35	77.14	22.86
Pp06	26712100	A	G	62	79.03	20.97
Pp06	26712184	T	A	50	80	20
Pp06	26712259	G	C	49	79.59	20.41
Pp06	26712381	G	A	63	71.43	28.57
Pp06	26712386	A	G	63	71.43	28.57
Pp06	26712401	C	G	69	72.46	27.54
Pp06	26712402	T	A	69	72.46	27.54
Pp06	26712415	T	C	65	72.31	27.69
Pp06	26712435	C	T	62	70.97	29.03
Pp06	26791359	T	C	68	77.94	22.06
Pp06	26791371	A	G	70	72.86	27.14
Pp06	26791399	C	T	73	72.6	27.4
Pp06	26791421	A	G	68	72.06	27.94
Pp06	26791462	G	A	60	73.3333	26.6667
Pp06	26793807	A	G	11	45.45	54.55
Pp06	26793867	G	A	12	41.67	58.33
Pp06	26793873	G	C	12	41.67	58.33
Pp06	26796372	C	T	62	79.03	20.97
Pp06	26838110	A	G	45	26.67	73.33

## Sheet: Table S6
Table S6 Sequencing-based genotyping of peach accessions based on 63 heterzygous SNPs in the S locus
H1 means this allele is as same as that in reference genome, H2 indicates the allele is different from reference genome
NN means no enough data for genotyping in the given accessions
BioSample	Fruit shape	Species	Cultivar	Inversion	Pp06:26642683	Pp06:26642688	Pp06:26642750	Pp06:26642754	Pp06:26642845	Pp06:26642882	Pp06:26642926	Pp06:26642930	Pp06:26645077	Pp06:26645098	Pp06:26645110	Pp06:26645116	Pp06:26649262	Pp06:26649283	Pp06:26649286	Pp06:26649295	Pp06:26650380	Pp06:26650398	Pp06:26653899	Pp06:26653959	Pp06:26653962	Pp06:26653966	Pp06:26662590	Pp06:26662661	Pp06:26662696	Pp06:26663497	Pp06:26663645	Pp06:26665327	Pp06:26665537	Pp06:26665810	Pp06:26666382	Pp06:26666519	Pp06:26667292	Pp06:26667430	Pp06:26668394	Pp06:26670097	Pp06:26671145	Pp06:26671186	Pp06:26671194	Pp06:26671203	Pp06:26671238	Pp06:26671240	Pp06:26672727	Pp06:26672867	Pp06:26712100
This study	Flat	Prunus persica	124 Pan	H1H2	H1H2	H1H2	H1H2	H1H2	H1H2	H1H2	H1H2	H1H2	H1H2	H1H2	H1H2	H1H2	H1H2	H1H2	H1H2	H1H2	H1H2	H1H2	H1H2	H1H2	H1H2	H1H2	H1H2	H1H2	H1H2	H1H2	H1H2	H1H2	H1H2	H1H2	H1H2	H1H2	H1H2	H1H2	H1H2	H1H2	H1H2	H1H2	H1H2	H1H2	H1H2	H1H2	H1H2	H1H2	H1H2
SAMN03565488	Flat	Prunus persica	BGI_09-12_west-5	H1H2	H1H2	H1H2	H1H2	NN	H1H2	NN	NN	NN	H1H2	H1H2	H1H2	H1H2	H1H1	H1H1	H1H1	H1H1	H1H2	H1H2	H1H1	H1H1	H1H2	H1H1	NN	H1H1	H1H1	H1H1	NN	H1H1	H1H2	NN	NN	H1H2	H1H1	H1H2	NN	NN	H1H1	H1H1	H1H1	H1H1	H1H1	H1H1	NN	NN	H1H2
SAMN03565509	Flat	Prunus persica	Zhong_You_Pan_Tao_2	H1H2	H1H2	H1H2	H1H2	H1H2	H1H2	H1H2	H1H1	H1H1	H1H1	H1H1	H1H1	H1H1	H1H2	NN	NN	H1H2	H1H2	H1H2	NN	H1H2	H1H2	H1H2	H1H1	H1H1	H1H1	H1H1	NN	NN	H1H1	NN	NN	H1H2	H1H1	NN	NN	NN	NN	H1H1	H1H1	H1H1	H1H1	H1H1	NN	NN	NN
SAMN03565510	Flat	Prunus persica	Zhong_You_Pan_Tao_4	H1H2	H1H1	H1H1	H1H1	H1H1	H1H1	H1H1	H1H1	H1H1	H1H1	H1H1	H1H1	H1H1	H1H1	H1H1	H1H1	H1H1	H1H1	H1H2	H1H1	H1H1	H1H1	H1H1	H1H1	H1H1	H1H1	H1H1	H1H1	NN	NN	NN	NN	H1H1	H1H1	H1H1	NN	NN	H1H1	H1H1	H1H1	H1H1	H1H1	H1H1	NN	H1H1	H1H2
SAMN03565511	Flat	Prunus persica	Zao_Huang_Pan_Tao	H1H2	H1H2	H2H2	H1H2	H1H2	H1H2	H1H1	NN	H1H2	H1H1	H1H1	H1H1	H1H1	NN	H1H1	H1H1	H1H1	H1H1	H1H1	H1H1	H1H1	H1H1	H1H1	H1H1	H1H1	H1H1	H1H1	H1H1	NN	H1H1	NN	NN	NN	H1H1	H1H1	NN	NN	NN	NN	H1H1	H1H1	H1H1	H1H1	NN	NN	H1H2
SAMN03565512	Flat	Prunus persica	Ping_Ding_You_Pan_Tao	H1H2	H1H2	H1H2	H1H2	H1H2	H1H2	H1H2	H1H2	H1H2	H1H1	H1H1	H1H1	H1H1	H1H1	H1H1	H1H1	H1H1	H1H1	H1H1	H1H1	H1H1	H1H1	H1H1	H1H1	H1H1	NN	H1H1	NN	NN	H1H1	NN	H1H1	H1H1	H1H1	H1H1	NN	NN	H1H1	H1H1	H1H1	H1H1	H1H1	H1H1	NN	NN	H1H2
SAMN03565513	Flat	Prunus persica	Mai_Huang_Pan_Tao	H1H2	H1H2	H1H2	H1H2	H1H2	H1H1	H1H1	H1H1	H1H1	H1H1	H1H1	H1H1	H1H2	H1H1	H1H1	H1H1	H1H1	H1H2	H1H2	H1H1	H1H2	H1H2	H1H2	H1H1	H1H1	H1H1	H1H1	NN	NN	H1H2	NN	H1H1	H1H1	H1H1	H1H1	H1H1	NN	NN	H1H1	H1H1	H1H1	H1H1	H1H1	NN	H1H1	H1H1
SAMN04447987	Flat	Prunus persica	Rui Pan 18#	H1H2	H1H2	H1H2	H1H2	H1H2	H1H2	H1H2	H1H2	H1H2	H1H2	H1H2	H1H2	H1H2	H1H1	H1H1	H1H1	H1H1	H1H1	H1H2	H1H1	H1H1	H1H1	H1H1	H1H1	H1H1	H1H1	H1H1	H1H1	H1H1	H1H1	H1H1	H1H2	H1H1	H1H1	H1H1	H1H1	H1H1	H1H1	H1H1	H1H1	H1H1	H1H1	H1H1	NN	H1H1	H1H2
SAMN07215277	Flat	Prunus persica	Zhong You Pan 2	H1H2	H1H2	H1H2	H1H2	H1H2	H1H2	H1H2	H1H1	H1H1	H1H1	H1H1	H1H1	H1H1	H1H1	NN	NN	H1H2	H1H2	H1H2	NN	H1H2	H1H2	H1H2	H1H1	H1H1	H1H1	H1H1	NN	NN	H1H1	NN	NN	H1H2	H1H1	NN	NN	NN	NN	H1H1	H1H1	H1H1	H1H1	H1H1	NN	NN	NN
SAMN07215278	Flat	Prunus persica	Zhong You Pan 4	H1H2	H1H1	H1H1	H1H1	H1H1	H1H1	H1H1	H1H1	H1H1	H1H1	H1H1	H1H1	H1H1	H1H1	H1H1	H1H1	H1H1	H1H1	H1H2	H1H1	H1H1	H1H1	H1H1	H1H1	H1H1	H1H1	H1H1	H1H1	NN	NN	NN	NN	H1H1	H1H1	H1H1	NN	NN	H1H1	H1H1	H1H1	H1H1	H1H1	H1H1	NN	H1H1	H1H2
SAMN07215282	Flat	Prunus persica	Dalian 4-35	H1H2	H1H2	H1H2	H1H2	H1H2	H1H2	H1H2	H1H1	H1H1	H1H1	H1H1	H1H1	H1H1	H1H1	H1H1	H1H1	H1H1	H1H1	H1H1	H1H1	H1H1	NN	NN	H1H1	H1H1	H1H1	H1H1	NN	NN	H1H2	NN	NN	H1H1	H1H1	NN	NN	NN	NN	H1H1	H1H1	H1H1	H1H1	H1H1	NN	H1H1	H1H1
SAMN07215310	Flat	Prunus persica	Zhong You Pan 1	H1H2	H1H1	H1H1	NN	NN	NN	NN	NN	NN	NN	NN	NN	NN	NN	NN	NN	NN	H1H1	NN	H1H1	H1H1	H1H1	H1H1	H1H1	H1H2	H1H1	H1H1	NN	H1H2	H1H2	H1H2	NN	NN	H1H2	H1H2	NN	NN	NN	NN	NN	NN	NN	NN	NN	NN	H1H1
SAMN07215420	Flat	Prunus persica	Pan Tao Wang	H1H2	H1H2	H1H2	NN	NN	NN	NN	NN	NN	H1H2	H1H2	H1H2	H1H2	H1H1	H1H1	H1H1	H1H1	H1H2	H1H2	H1H2	H1H2	H1H2	H1H2	H1H1	H1H1	H1H1	NN	NN	NN	H1H1	NN	H1H2	NN	NN	NN	NN	NN	H1H2	H1H2	H1H2	H1H2	H1H2	H1H2	NN	NN	H1H1
SAMN07215424	Flat	Prunus persica	Sulian Pan Tao	H1H2	H1H2	H1H2	NN	H1H2	H1H1	H1H2	H1H1	H1H1	H1H2	H1H2	H1H2	H1H2	H1H1	H1H1	H1H1	H1H1	H1H1	H1H2	H1H1	H1H1	H1H1	H1H1	H1H1	H1H1	H1H1	H1H2	H1H1	NN	H1H1	NN	NN	H1H1	H1H1	NN	H1H1	NN	H1H1	H1H1	H1H1	H1H1	H1H1	H1H1	NN	NN	H1H2
SAMN07215454	Flat	Prunus persica	Rui Pan 3	H1H2	H1H2	H1H2	NN	NN	H1H1	H1H2	H1H2	H1H2	H1H1	H1H1	H1H1	H1H1	H1H1	H1H1	H1H1	H1H1	H1H1	H1H1	H1H1	H1H1	H1H1	H1H1	H1H1	H1H1	H1H1	H1H2	NN	NN	H1H2	NN	H1H2	H1H2	H1H2	NN	NN	H1H2	H1H2	H1H2	H1H2	H1H2	H1H1	H1H1	NN	NN	H1H1
SAMN07215457	Flat	Prunus persica	Zhong Pan Tao 11	H1H2	NN	NN	NN	NN	H1H1	H1H1	H1H1	H1H1	H1H1	H1H1	H1H1	H1H1	H1H1	H1H1	H1H1	H1H1	H1H2	H1H2	H1H1	H1H1	H1H2	H1H1	NN	H1H1	H1H1	H1H1	H1H1	H1H1	H1H1	H1H2	H1H2	NN	H1H2	H1H1	NN	NN	H1H2	H1H1	H1H1	H1H2	H1H1	H1H1	NN	NN	H1H2
SAMN07215526	Flat	Prunus persica	Jinta You Pan Tao	H1H2	NN	NN	H1H1	H1H1	NN	NN	NN	NN	NN	NN	NN	NN	NN	NN	NN	NN	NN	NN	H1H1	H1H1	H1H1	H1H1	NN	NN	NN	H1H1	NN	NN	NN	NN	NN	NN	NN	NN	NN	NN	H1H1	NN	NN	H1H1	NN	NN	NN	NN	NN
SAMN07215551	Flat	Prunus persica	Longsheng Pan Tao	H1H2	H1H1	H1H1	H1H1	H1H1	H1H2	H1H2	H1H1	H1H1	H1H1	NN	H1H1	H1H1	NN	NN	NN	NN	H1H2	H1H2	NN	NN	NN	NN	H1H1	NN	H1H1	NN	NN	NN	H1H2	H1H2	H1H2	H1H2	H1H2	H1H1	H2H2	NN	NN	H1H1	H1H1	H1H1	H1H1	H1H1	NN	NN	H1H2
SAMN07215650	Flat	Prunus persica	Sa Hua Hong Pan Tao	H1H2	NN	NN	H1H2	H1H2	H1H2	H1H2	NN	NN	NN	H1H1	NN	NN	NN	H1H1	H1H2	H1H1	H1H1	H1H1	NN	H1H1	H1H1	H1H1	NN	H1H1	NN	NN	H1H1	NN	NN	NN	NN	H1H2	H1H1	NN	NN	NN	H1H1	H1H1	H1H1	H1H1	H1H1	H1H1	NN	H1H1	H1H2
SAMN07215651	Flat	Prunus persica	Jiaqing Pan Tao	H1H2	H1H2	H1H2	H1H2	H1H2	H1H2	H1H2	H1H2	NN	NN	NN	H1H1	H1H1	NN	NN	NN	NN	NN	NN	NN	H1H1	H1H1	H1H1	H1H1	H1H1	NN	H1H2	NN	H1H1	H1H2	H1H2	H1H2	H1H1	H1H2	H1H1	H1H2	NN	NN	NN	H1H2	NN	H1H2	H1H2	H1H1	H1H1	H1H2
SAMN07215652	Flat	Prunus persica	Li He Pan Tao	H1H2	H1H2	H1H2	H1H2	H1H2	H1H2	H1H2	NN	NN	H1H1	H1H1	H1H1	H1H1	NN	NN	NN	NN	H1H2	H1H2	NN	NN	NN	NN	H1H1	H1H1	H1H1	H1H2	NN	H1H1	H1H1	H1H1	H1H1	H1H2	H1H2	H1H1	H1H1	NN	H1H2	H1H2	H1H1	H1H1	H1H1	H1H1	H1H1	H1H1	H1H1
SAMN07215653	Flat	Prunus persica	Bai Mang Pan Tao	H1H2	H1H2	H1H2	H1H2	H1H2	H1H2	H1H2	H1H1	H1H1	NN	NN	NN	NN	H1H1	H1H1	H1H1	H1H1	NN	NN	H1H1	H1H1	H1H1	H1H1	H1H1	H1H1	H1H1	H1H2	NN	NN	H1H1	H1H2	NN	H1H2	H1H2	H1H1	H1H2	NN	NN	H1H1	H1H1	H1H1	H1H1	H1H1	H1H1	NN	H1H2
SAMN07215654	Flat	Prunus persica	Chang Sheng Pan Tao	H1H2	H1H2	H1H2	H1H2	H1H2	H1H2	H1H2	H1H2	H1H2	NN	NN	NN	NN	NN	NN	NN	NN	H1H2	H1H2	H1H1	H1H1	H1H1	H1H1	H1H1	H1H1	H1H1	H1H2	NN	H1H1	H1H2	H1H2	H1H2	H1H2	H1H2	H1H1	NN	NN	NN	NN	NN	NN	H1H2	H1H2	H1H1	H1H1	H1H2
SAMN07215655	Flat	Prunus persica	Fenghua Pan Tao	H1H2	H1H2	H1H1	H1H1	H1H1	H1H2	H1H2	H1H2	H1H2	H1H1	H1H1	H1H1	H1H1	NN	NN	NN	NN	H1H1	H1H2	H1H1	H1H1	H1H2	H1H1	H1H1	H1H1	H1H1	H1H2	H1H1	H1H2	H1H2	H1H2	H1H2	H1H2	H1H2	H1H1	H1H2	NN	NN	H1H2	H1H2	H1H2	H1H2	H1H2	H1H1	H1H1	H1H1
SAMN07215656	Flat	Prunus persica	Wan Pan Tao	H1H2	H1H1	H1H1	H1H2	H1H2	H1H2	H1H2	H1H2	H1H2	NN	NN	NN	NN	NN	H1H1	H1H1	H1H1	H1H1	H1H1	H1H1	H1H1	H1H1	H1H1	NN	H1H1	H1H1	H1H2	NN	H1H1	H1H2	H1H2	H1H1	H1H2	H1H2	H1H1	H1H1	NN	NN	H1H2	H1H2	H1H2	H1H2	H1H2	H1H1	H1H1	H1H2
SAMN07215658	Flat	Prunus persica	Yu Lu Pan Tao	H1H2	H1H2	H1H2	H1H2	NN	H1H2	H1H1	H1H1	H1H1	H1H1	H1H1	H1H1	H1H1	H1H1	H1H1	H1H1	H1H1	H1H2	H1H2	H1H1	H1H1	H1H1	H1H1	H1H1	H1H1	H1H1	H1H2	NN	H1H2	H1H1	H1H2	NN	H1H2	H1H2	H1H1	NN	NN	H1H2	H1H2	H1H2	H1H2	H1H2	H1H2	H1H1	H1H1	H1H2
SAMN10394037	Flat	Prunus ferganensis	Xinjiang Pan Tao 1	H1H2	H1H2	H1H2	H1H2	H1H2	H1H2	H1H2	H1H2	H1H2	H1H1	H1H1	H1H1	H1H1	H1H1	H1H1	H1H1	H1H1	H1H2	H1H2	H1H1	H1H1	H1H2	H1H1	H1H1	H1H1	H1H1	H1H1	H1H1	H1H2	H1H1	H1H1	H1H1	H1H2	H1H1	H1H1	H1H1	NN	H1H1	H1H1	H1H1	H1H1	H1H1	H1H1	H1H1	H1H1	H1H1
SAMN10394042	Flat	Prunus ferganensis	Xinjiang Pan Tao 2	H2H2	H1H2	H1H2	H1H2	H1H2	H1H2	H1H2	H1H2	H1H2	H1H1	H1H1	H1H1	H1H1	H1H1	H1H1	H1H1	H1H1	H1H1	H1H1	H1H2	H1H1	H1H2	H1H1	H1H1	H1H1	H1H1	H1H1	H1H1	H1H1	H1H1	H1H1	H1H1	H1H1	H1H1	H1H1	H1H2	NN	H1H1	H1H1	H1H1	H1H1	H1H1	H1H1	H1H1	H1H1	H1H1
SAMN10394051	Flat	Prunus persica	Rou Pan Tao	H1H2	H1H1	H1H1	H1H1	H1H1	H1H1	H1H1	H1H1	H1H1	H1H1	H1H1	H1H1	H1H1	H1H1	H1H1	H1H1	H1H1	H1H1	H1H1	H1H1	H1H1	H1H1	H1H1	H1H1	H1H1	H1H1	H1H1	H1H1	H2H2	H1H1	H1H1	H1H1	H1H2	H1H2	H1H1	H1H2	NN	H1H1	H1H1	H1H1	H1H1	H1H2	H1H1	H1H1	H1H2	H1H2
SAMN10584773	Flat	Prunus persica	You Pan Tao	H1H2	H1H1	H1H1	H1H1	H1H1	H1H1	H1H1	H1H1	H1H1	H1H1	H1H1	H1H1	H1H1	H1H1	H1H1	H1H1	H1H1	H1H1	H1H1	H1H1	H1H1	H1H1	H1H1	H1H1	H1H1	H1H1	H1H2	H1H1	H1H2	H1H1	H1H1	H1H1	H1H1	H1H2	H1H1	H1H2	NN	H1H1	H1H1	H1H1	H1H1	H1H1	H1H1	H1H1	H1H1	H1H1
SAMN10584793	Flat	Prunus persica	Stark Saturn	H1H2	H1H2	H1H2	H1H2	H1H2	H1H2	H1H2	H1H2	H1H2	NN	NN	NN	NN	H1H1	H1H1	H1H1	H1H1	H1H1	H1H1	H1H2	H1H1	H1H2	H1H1	H1H1	H1H1	H1H1	NN	NN	NN	H1H1	H1H1	H1H1	H1H1	H1H1	H1H1	NN	NN	NN	NN	H1H1	NN	NN	H1H1	NN	NN	H1H2
SAMN10584799	Flat	Prunus persica	Zao Pan Tao	H1H2	H1H2	H1H2	H1H2	H1H2	H1H2	H1H1	H1H1	H1H1	H1H1	H1H1	H1H1	H1H1	H1H1	H1H1	H1H1	H1H1	H1H2	H1H2	H1H1	H1H2	H1H2	H1H2	H1H2	H1H2	H1H2	NN	NN	H1H1	H1H2	H1H1	H1H1	H1H2	H1H2	H1H1	H1H2	NN	H1H2	H1H2	H1H2	H1H2	H1H2	H1H2	NN	NN	H1H1
SAMN10584813	Flat	Prunus persica	Zao Lu Pan Tao	H1H2	H2H2	H2H2	NN	H1H1	H1H2	H1H2	H1H2	H1H2	H1H2	H1H2	H1H2	H1H2	H1H1	H1H1	H1H1	H1H1	H1H2	H1H2	H1H2	H1H2	H1H2	H1H2	H1H1	H1H1	H1H1	H1H2	NN	H1H1	H1H1	NN	H1H2	H1H1	H1H1	H1H1	NN	NN	H1H1	H1H2	H1H2	H1H2	H1H1	H1H1	NN	H1H1	H1H2
SAMN10584814	Flat	Prunus persica	Chen Pu Pan Tao	H1H2	H1H2	H1H2	H1H2	H1H2	H1H2	H1H2	H1H2	NN	H1H1	H1H1	H1H1	H1H1	H1H1	H1H1	H1H1	H1H1	H1H1	H1H1	H1H1	H1H1	H1H2	H1H1	H1H1	H1H1	H1H1	H1H1	H1H1	NN	H1H2	NN	NN	H1H2	H1H1	NN	H1H1	NN	H1H2	H1H2	H1H2	H1H2	H1H1	H1H2	NN	NN	H1H1
SAMN02048713	Round	Prunus persica	Jin_Mi_Xia_Ye_Tao	H1H1	NN	NN	NN	NN	H1H1	H1H1	NN	NN	H1H2	H1H2	H1H1	H1H2	H1H2	H1H1	H1H1	H1H2	H1H2	H1H2	NN	NN	NN	NN	H1H1	H1H2	H1H2	H1H1	H1H1	NN	NN	NN	NN	H1H1	H1H1	NN	NN	NN	H1H1	H1H1	H1H1	H1H1	H1H1	H1H1	NN	NN	H1H2
SAMN02048753	Round	Prunus persica	Bai_Shu_55_Bian_Yi	H1H1	NN	NN	H1H1	H1H1	NN	NN	NN	NN	NN	NN	NN	NN	NN	NN	NN	NN	NN	NN	NN	NN	H1H2	H1H2	NN	NN	NN	NN	NN	NN	H1H1	NN	NN	NN	NN	NN	NN	NN	NN	NN	NN	NN	NN	NN	NN	NN	NN
SAMN02048758	Round	Prunus persica	Zhong_Hua_Shou_Tao	H1H1	H1H1	H1H1	H1H1	H1H1	H1H1	H1H1	H1H1	H1H1	H1H1	H1H1	H1H1	H1H1	H1H1	H1H1	H1H1	H1H1	H1H2	H1H2	NN	H1H1	H1H2	H1H1	H1H1	H1H1	H1H1	H1H1	H1H1	H1H1	H1H1	NN	NN	H1H1	H1H1	H1H1	NN	NN	H1H2	H1H2	H1H1	H1H2	H1H1	H1H1	NN	H1H1	H1H1
SAMN02048789	Round	Prunus persica	Li_He_Tian_Ren	H1H1	H1H2	H1H2	H1H2	H1H2	H1H2	H1H2	H1H1	H1H2	H1H1	H1H1	H1H1	H1H1	H1H1	H1H1	H1H1	H1H1	NN	NN	H1H2	H1H1	H1H2	H1H1	H1H1	H1H1	H1H1	H1H1	NN	H1H1	H1H1	NN	H1H1	H1H2	H1H1	H1H1	NN	NN	NN	H1H1	H1H1	H1H1	H1H1	H1H1	NN	H1H1	H1H2
SAMN03565481	Round	Prunus persica	Harrow_Blood	H1H1	H1H1	H1H1	H1H1	H1H1	H1H1	H1H1	H1H1	H1H1	H1H1	H1H1	H1H1	H1H1	NN	NN	NN	NN	H1H1	H1H2	H1H2	H1H1	H1H1	H1H1	H1H1	H1H1	H1H1	H1H1	H1H1	NN	H1H1	NN	NN	H1H1	H1H1	H1H1	H1H1	NN	H1H1	H1H1	H1H1	H1H1	H1H1	H1H1	NN	NN	H1H1
SAMN03565482	Round	Prunus persica	Zhong_You_Tao_4	H1H1	NN	NN	NN	NN	H1H1	NN	H1H1	H1H1	H1H2	H1H1	H1H2	H1H2	H1H1	H1H1	H1H1	H1H2	H1H2	H1H2	H1H1	H1H2	H1H2	H1H2	H1H1	H1H1	H1H1	NN	NN	NN	H1H1	NN	NN	H1H1	H1H1	NN	NN	NN	H1H1	H1H1	H1H1	H1H1	H1H1	H1H1	NN	NN	H1H1
SAMN03565483	Round	Prunus persica	Zhong_You_Tao_4_Zao_Shu_Ya_Bian	H1H1	NN	NN	NN	NN	H1H2	H1H2	H1H2	H1H2	H1H1	H1H2	H1H1	H1H1	H1H1	H1H1	H1H1	H1H1	H1H2	H1H2	H1H1	H1H2	H1H2	H1H2	H1H1	H1H1	H1H1	NN	NN	NN	H1H1	NN	H1H1	H1H1	H1H1	NN	NN	NN	H1H1	H1H1	H1H1	H1H1	H1H1	H1H1	NN	NN	H1H2
SAMN03565484	Round	Prunus persica	Zhong_You_Tao_9_Hei_Xian_Bai_Rou_Ya_Bian	H1H1	H1H2	H1H2	H1H2	H1H1	H1H2	NN	NN	H1H1	H1H1	H1H2	H1H2	H1H2	H1H2	NN	NN	NN	H1H2	H1H2	H1H1	H1H2	H1H2	H1H1	NN	H1H1	H1H1	NN	NN	NN	H1H1	NN	NN	H1H1	NN	H1H2	NN	NN	NN	H1H1	H1H1	NN	H1H1	H1H1	NN	NN	H1H2
SAMN03565485	Round	Prunus persica	Dan_Bei_Ti	H1H1	NN	NN	NN	NN	NN	H1H1	H1H1	H1H1	H1H1	H1H1	H1H1	H1H1	H1H1	H1H1	H1H1	H1H1	H1H2	H1H2	H1H1	H1H1	H1H1	H1H1	NN	H1H1	H1H1	NN	H1H1	NN	H1H1	NN	NN	H1H2	NN	NN	NN	NN	H1H2	H1H2	H1H2	H1H2	H1H1	H1H1	NN	NN	H1H2
SAMN03565486	Round	Prunus persica	Zao_Shu_Xia_Ye_Tao	H1H1	H1H1	H1H1	NN	NN	H1H1	H1H1	H1H1	H1H1	H1H1	H1H1	H1H1	H1H1	H1H1	H1H1	H1H1	H1H1	H1H2	H1H2	H1H1	H1H2	H1H2	H1H2	NN	H1H1	H1H1	NN	H1H1	NN	H1H1	NN	NN	NN	H1H1	NN	NN	NN	H1H1	NN	NN	NN	H1H1	H1H1	NN	NN	H1H1
SAMN03565487	Round	Prunus persica	Zhong_You_Tao_9_Wang_Shu_Ya_Bian	H1H1	H1H1	H1H1	H1H2	H1H2	H1H1	H1H2	NN	NN	H1H1	H1H1	H1H1	H1H1	NN	NN	NN	NN	H1H2	H1H2	H1H1	H1H2	H1H2	H1H2	H1H1	H1H1	H1H1	NN	H1H1	NN	H1H1	NN	NN	H1H1	H1H1	H1H1	H1H1	NN	NN	H1H1	H1H1	H1H1	NN	NN	NN	NN	H1H2
SAMN03565489	Round	Prunus persica	07-1-11	H1H1	H1H2	H1H2	H1H2	H1H2	H1H2	H1H2	H1H2	H1H2	H1H2	H1H2	H1H2	H1H2	H1H1	H1H1	H1H1	NN	H1H2	H1H2	H1H1	H1H2	H1H2	H1H2	H1H1	H1H1	H1H1	NN	H1H2	NN	H1H1	NN	NN	H1H1	H1H1	H1H1	NN	NN	H1H1	H1H1	H1H1	H1H1	H1H1	H1H1	NN	NN	H1H2
SAMN03565490	Round	Prunus persica	07-2-24	H1H1	H1H2	H1H2	NN	NN	H1H2	H1H2	H1H1	H1H1	H1H1	H1H1	H1H1	H1H1	H1H1	NN	NN	H1H1	H1H1	H1H2	H1H1	H1H1	H1H1	H1H1	H1H1	H1H1	H1H1	H1H1	H1H1	NN	NN	NN	NN	H1H1	NN	NN	NN	NN	NN	H1H1	H1H1	H1H1	H1H1	H1H1	NN	NN	H1H2
SAMN03565492	Round	Prunus persica	Zhong_You_Tao_5_Zao_Shu_Ya_Bian	H1H1	H1H2	H1H2	H1H2	H1H2	H1H2	H1H2	NN	NN	H1H1	H1H1	H1H1	H1H1	H1H1	H1H1	H1H1	H1H1	H1H2	H1H2	H1H1	H1H1	H1H1	H1H1	H1H1	H1H1	H1H1	NN	H1H1	NN	H1H2	NN	NN	H1H1	NN	NN	NN	NN	NN	H1H1	H1H1	NN	H1H1	H1H1	NN	NN	NN
SAMN03565495	Round	Prunus persica	NJC77	H1H1	H1H2	H1H2	NN	NN	H1H2	H1H2	NN	NN	H1H1	H1H1	H1H1	H1H1	H1H1	H1H1	H1H1	H1H1	H1H1	H1H1	H1H1	NN	NN	H1H1	NN	NN	H1H1	NN	NN	NN	H1H1	NN	NN	NN	H1H1	NN	NN	NN	H1H1	H1H1	NN	H1H1	H1H1	H1H1	NN	NN	H1H2
SAMN03565496	Round	Prunus persica	Zhong_You_Tao_9_Huang_Rou_Ya_Bian	H1H1	H1H2	H1H2	NN	NN	H1H2	H1H1	NN	NN	H1H2	H1H2	H1H2	H1H2	NN	H1H1	H1H1	H1H1	H1H1	H1H1	NN	H1H2	H1H2	H1H2	H1H1	H1H1	H1H2	H1H1	NN	NN	NN	NN	NN	H1H1	H1H1	NN	NN	NN	H1H1	H1H1	H1H1	H1H1	H1H1	H1H1	NN	H1H1	H1H2
SAMN03565497	Round	Prunus persica	Xi_Kang_Bian_Tao_1	H1H1	NN	NN	NN	NN	NN	NN	NN	NN	NN	NN	NN	NN	NN	NN	NN	NN	NN	NN	NN	NN	NN	NN	NN	NN	NN	NN	NN	NN	NN	NN	NN	NN	NN	NN	NN	NN	NN	NN	NN	NN	NN	NN	NN	NN	H1H2
SAMN03565499	Round	Prunus persica	Yang_Zhou_3	H1H1	H1H2	H1H2	H1H2	H1H2	H1H2	H1H1	H1H1	H1H1	NN	NN	NN	NN	H1H1	NN	NN	H1H1	NN	H1H2	H1H1	H1H1	H1H2	H1H1	H1H1	H1H1	H1H1	H1H1	H1H1	NN	H1H2	NN	NN	H1H1	H1H1	NN	H1H1	NN	H1H1	H1H1	H1H1	H1H1	NN	NN	NN	NN	H1H1
SAMN03565503	Round	Prunus persica	Wu_Han_2	H1H1	H1H2	H1H2	H1H2	H1H2	H1H2	H1H2	H1H2	H1H2	H1H1	H1H1	H1H1	H1H1	NN	NN	NN	H1H1	H1H1	H1H1	H1H2	H1H1	H1H2	H1H1	H1H1	H1H1	NN	H1H1	NN	H1H1	NN	NN	NN	H1H1	NN	H1H1	NN	NN	NN	NN	H1H1	H1H1	H1H1	H1H1	NN	NN	H1H2
SAMN03565504	Round	Prunus persica	Da_Guo_Hei_Tao	H1H1	H1H2	H1H2	H1H2	H1H2	H1H2	H1H2	H1H2	H1H2	H1H1	H1H1	H1H1	H1H1	H1H1	H1H1	H1H1	H1H1	H1H1	H1H1	NN	H1H1	H1H1	H1H1	H1H1	H1H1	H1H1	NN	H1H1	H1H1	H1H1	NN	NN	H1H1	H1H1	NN	NN	NN	H1H1	H1H1	H1H1	H1H1	H1H1	H1H1	NN	NN	H1H2
SAMN03565508	Round	Prunus persica	Phillips	H1H1	H1H1	H1H1	H1H1	H1H1	H1H1	H1H1	H1H1	H1H1	H1H1	H1H1	H1H1	NN	NN	H1H1	H1H1	H1H1	NN	NN	H1H1	H1H1	H1H1	H1H1	NN	NN	NN	NN	H1H1	H1H1	NN	NN	NN	H1H1	H1H1	H1H1	H1H1	NN	H1H1	H1H1	H1H1	H1H1	H1H1	H1H1	NN	NN	H1H1
SAMN03565516	Round	Prunus persica	Shu_Guang_Hong_Xian_Ya_Bian	H1H1	H1H1	NN	NN	NN	H1H1	H1H1	H1H1	H1H1	H1H1	H1H1	H1H1	H1H1	H1H1	H1H1	H1H1	H1H1	H1H1	H1H2	H1H1	H1H1	H1H1	H1H1	H1H1	H1H1	H1H1	NN	H1H1	NN	H1H1	NN	NN	H1H1	H1H1	H1H1	H1H1	NN	NN	H1H1	H1H1	H1H1	H1H1	H1H1	NN	NN	H1H2
SAMN03565517	Round	Prunus persica	Zhong_You_Tao_9	H1H1	H1H2	H1H2	H1H2	H1H2	H1H2	H1H2	H1H2	H1H2	H1H2	H1H2	H1H2	H1H2	H1H1	H1H1	H1H1	H1H1	H1H2	H1H2	H1H1	H1H2	H1H2	H1H2	H1H1	H1H1	H1H1	H1H1	NN	NN	NN	NN	H1H1	H1H1	H1H1	H1H1	NN	NN	H1H1	H1H1	H1H1	H1H1	H1H1	H1H1	NN	NN	H1H2
SAMN04447978	Round	Prunus ferganensis	Kashi 2#	H1H1	H1H1	H1H1	H1H1	H1H1	H1H1	H1H1	H1H1	H1H1	H1H1	H1H1	H1H1	H1H1	H1H1	H1H1	H1H1	H1H1	H1H1	H1H1	H1H1	H1H1	H1H2	H1H1	H1H1	H1H1	H1H1	H1H1	H1H1	H1H1	H1H1	NN	H1H1	H1H1	H1H1	H1H1	H1H1	H1H1	H1H1	H1H1	H1H1	H1H1	H1H1	H1H1	NN	H1H1	H1H2
SAMN04447979	Round	Prunus ferganensis	Kashi You Tao	H1H1	H1H1	H1H1	H1H1	H1H1	H1H1	H1H1	H1H1	H1H1	H1H1	H1H1	H1H1	H1H1	H1H1	H1H1	H1H1	H1H1	H1H1	H1H1	H1H1	H1H1	H1H2	H1H1	H1H1	H1H1	H1H1	H1H1	H1H1	H1H1	H1H1	NN	H1H1	H1H1	H1H1	H1H1	H1H1	NN	H1H1	H1H1	H1H1	H1H1	H1H1	H1H1	H1H1	H1H1	H1H2
SAMN04447982	Round	Prunus persica	Luanchuan Mao Tao	H1H1	H1H2	H1H2	H1H2	H1H1	H1H2	H1H2	H1H1	H1H1	H1H1	H1H1	H1H1	H1H1	H1H1	H1H1	H1H1	H1H1	H1H1	H1H1	H1H1	H1H1	H1H2	H1H1	H1H1	H1H1	H1H1	H1H1	H1H1	H1H1	H1H1	NN	H1H1	H1H1	H1H1	H1H1	H1H1	H1H1	H1H1	H1H1	H1H1	H1H1	H1H1	H1H1	NN	H1H1	H1H2
SAMN04447983	Round	Prunus persica	Jiyuan You Tao	H1H1	H1H1	H1H1	H1H1	H1H1	H1H1	H1H1	H1H1	H1H1	H1H1	H1H1	H1H1	H1H1	H1H1	H1H1	H1H1	H1H1	H1H1	H1H1	H1H1	H1H1	H1H2	H1H1	H1H1	H1H1	H1H1	H1H1	H1H1	H1H1	H1H1	NN	H1H1	H1H1	H1H1	H1H1	H1H1	H1H1	H1H1	H1H1	H1H1	H1H1	H1H1	H1H1	H1H1	H1H1	H1H2
SAMN04447984	Round	Prunus persica	Sunsplash_1	H1H1	H1H2	H1H2	H1H2	H1H2	H1H2	H1H2	H1H2	H1H2	H1H2	H1H2	H1H2	H1H2	H1H1	H1H1	H1H1	H1H1	H1H2	H1H2	H1H2	H1H2	H1H2	H1H2	H1H1	H1H1	H1H1	H1H1	H1H2	H1H1	H1H1	H1H1	H1H1	H1H1	H1H1	H1H1	H1H1	NN	H1H1	H1H1	H1H1	H1H1	H1H1	H1H1	NN	H1H1	H1H1
SAMN04447985	Round	Prunus persica	Sunsplash_2	H1H1	H1H2	H1H2	H1H1	H1H1	H1H2	H1H2	H1H1	H1H1	H1H2	H1H2	H1H2	H1H2	H1H1	H1H1	H1H1	H1H1	H1H2	H1H2	H1H1	H1H2	H1H2	H1H2	H1H1	H1H1	H1H1	H1H1	H1H2	H1H1	H1H1	NN	H1H1	H1H1	H1H1	H1H1	H1H1	H1H1	H1H1	H1H1	H1H1	H1H1	H1H1	H1H1	NN	H1H1	H1H2
SAMN04447986	Round	Prunus persica	Sunblaze	H1H1	H1H1	H1H1	H1H1	H1H1	H1H1	H1H1	H1H1	H1H1	H1H1	H1H1	H1H1	H1H1	H1H1	H1H1	H1H1	H1H1	H1H2	H1H2	H1H1	H1H1	H1H1	H1H1	H1H1	H1H1	H1H1	H1H2	H1H2	H1H1	H1H1	H1H1	H1H1	H1H1	H1H1	H1H1	H1H1	NN	H1H1	H1H1	H1H1	H1H1	H1H1	H1H1	NN	H1H1	H1H2
SAMN07215256	Round	Prunus persica	NJN76	H1H1	NN	NN	NN	NN	H1H2	H1H2	NN	NN	H1H2	NN	NN	NN	H1H1	H1H1	H1H1	H1H2	H1H1	NN	H1H2	NN	NN	NN	NN	NN	H1H2	NN	NN	NN	NN	NN	NN	NN	NN	NN	NN	NN	NN	H1H1	H1H1	H1H1	H1H1	H1H1	NN	NN	NN
SAMN07215257	Round	Prunus persica	Jing Feng	H1H1	NN	NN	NN	NN	NN	NN	NN	NN	NN	NN	NN	NN	NN	NN	NN	NN	H1H2	NN	NN	H1H1	H1H1	H1H1	H1H1	NN	H1H2	NN	NN	NN	NN	NN	NN	H1H1	NN	NN	NN	NN	NN	NN	NN	NN	H1H1	H1H1	NN	NN	NN
SAMN07215258	Round	Prunus persica	Li07-1-13	H1H1	NN	NN	NN	NN	H1H2	H1H1	NN	NN	NN	NN	H1H2	H1H2	NN	H1H1	H1H1	H1H1	H1H1	NN	NN	NN	NN	NN	NN	NN	NN	NN	NN	NN	NN	NN	NN	NN	NN	NN	NN	NN	NN	H1H1	H1H1	H1H1	NN	NN	NN	NN	NN
SAMN07215259	Round	Prunus persica	Bailey	H1H1	H1H2	H1H2	H1H2	NN	H2H2	NN	NN	NN	H1H1	H1H1	NN	NN	H1H1	NN	NN	H1H1	NN	NN	NN	NN	H1H1	H1H1	H1H1	H1H1	H1H1	H1H1	H1H1	NN	NN	NN	NN	H1H1	H1H1	NN	NN	NN	NN	H1H1	H1H1	H1H1	H1H1	H1H1	NN	H1H1	H1H2
SAMN07215262	Round	Prunus persica	Yu Bai	H1H1	H1H2	H1H2	NN	NN	NN	H2H2	H1H1	H1H1	NN	NN	NN	NN	NN	NN	NN	NN	H1H1	NN	NN	NN	NN	NN	NN	H1H1	NN	NN	NN	NN	NN	NN	NN	NN	NN	NN	NN	NN	NN	NN	NN	NN	NN	NN	NN	NN	H1H1
SAMN07215264	Round	Prunus persica	Legrand	H1H1	NN	NN	NN	NN	NN	H1H1	NN	NN	NN	NN	NN	NN	NN	NN	NN	NN	NN	NN	NN	NN	NN	NN	NN	H1H1	NN	NN	NN	NN	NN	NN	NN	H1H1	NN	NN	NN	NN	NN	H1H1	H1H1	H1H1	NN	NN	NN	NN	H1H1
SAMN07215265	Round	Prunus persica	Rui Guang 2	H1H1	NN	NN	NN	NN	NN	NN	NN	NN	NN	NN	NN	NN	NN	NN	NN	NN	H1H1	H1H2	H1H1	NN	NN	NN	NN	NN	NN	NN	NN	NN	NN	NN	NN	NN	H1H1	NN	NN	NN	NN	H1H1	H1H1	H1H1	NN	NN	NN	NN	NN
SAMN07215266	Round	Prunus persica	Mei Gui Hong	H1H1	H1H2	H1H2	NN	NN	H2H2	H1H2	NN	NN	NN	NN	NN	NN	NN	NN	NN	H1H1	NN	NN	NN	NN	NN	NN	NN	NN	NN	NN	H1H1	NN	NN	NN	NN	H1H1	H1H1	NN	NN	NN	NN	NN	NN	NN	NN	NN	NN	H1H1	H1H1
SAMN07215268	Round	Prunus persica	May Fire	H1H1	H1H2	H1H2	NN	NN	H1H2	NN	NN	NN	H1H1	H1H1	NN	NN	NN	NN	NN	H1H2	NN	NN	NN	H1H1	H1H1	H1H1	NN	NN	NN	NN	H1H1	NN	NN	NN	NN	NN	NN	NN	NN	NN	NN	NN	NN	NN	H1H1	H1H1	NN	H1H1	NN
SAMN07215269	Round	Prunus persica	Shuang Xi Hong	H1H1	NN	NN	NN	NN	NN	NN	H1H1	H1H1	NN	NN	NN	NN	NN	NN	NN	NN	NN	NN	NN	NN	NN	NN	NN	NN	NN	NN	NN	NN	NN	NN	NN	NN	H1H1	NN	NN	NN	NN	H1H1	H1H1	H1H1	H1H2	H1H2	NN	NN	H1H2
SAMN07215270	Round	Prunus persica	Yan Hong	H1H1	H1H2	H1H2	H1H2	NN	NN	NN	H1H1	H1H1	NN	NN	NN	NN	H1H1	NN	NN	NN	H1H1	H1H1	NN	NN	NN	NN	NN	NN	NN	NN	H1H1	NN	NN	NN	NN	NN	NN	NN	NN	NN	NN	NN	NN	NN	NN	H1H1	NN	NN	H1H1
SAMN07215271	Round	Prunus persica	Hua Guang	H1H1	NN	NN	NN	H1H2	NN	H2H2	NN	NN	NN	NN	NN	NN	NN	NN	NN	NN	NN	NN	NN	H1H1	H1H1	H1H1	NN	NN	H1H1	NN	NN	NN	NN	NN	NN	NN	NN	NN	NN	NN	NN	NN	NN	NN	NN	NN	NN	NN	H1H1
SAMN07215272	Round	Prunus persica	Zhong You 5	H1H1	H1H2	NN	H1H1	H1H1	H1H2	H1H2	H1H2	H1H2	H1H2	H1H2	H1H2	H1H2	H1H2	NN	NN	NN	H1H2	H1H2	H1H1	H1H2	H1H2	H1H2	H1H1	H1H1	H1H1	NN	NN	NN	NN	NN	NN	H1H1	NN	H1H1	H1H1	NN	NN	H1H1	H1H1	H1H1	NN	NN	NN	NN	NN
SAMN07215283	Round	Prunus persica	Zhong You 9	H1H1	H1H2	H1H2	H1H2	H1H2	H1H2	H1H2	H1H2	H1H2	H1H2	H1H2	H1H2	H1H2	H1H1	H1H1	H1H1	H1H1	H1H2	H1H2	H1H1	H1H2	H1H2	H1H2	H1H1	H1H1	H1H1	H1H1	NN	NN	NN	NN	H1H1	H1H1	H1H1	H1H1	NN	NN	H1H1	H1H1	H1H1	H1H1	H1H1	H1H1	NN	NN	H1H2
SAMN07215285	Round	Prunus persica	Zhong You 4	H1H1	NN	NN	NN	NN	H1H1	NN	H1H1	H1H1	H1H2	H1H1	H1H2	H1H2	H1H1	H1H1	H1H1	H1H2	H1H2	H1H2	H1H1	H1H2	H1H2	H1H2	H1H1	H1H1	H1H1	NN	NN	NN	H1H1	NN	NN	H1H1	H1H1	NN	NN	NN	H1H1	H1H1	H1H1	H1H1	H1H1	H1H1	NN	NN	H1H1
SAMN07215287	Round	Prunus persica	Xia Hui 1	H1H1	H1H2	H1H2	H1H2	H1H2	H1H2	H1H2	H1H2	H1H2	H1H2	H1H2	H1H2	H1H2	H1H1	H1H1	H1H1	H1H1	H1H2	H1H2	H1H2	H1H2	H1H2	H1H2	H1H2	H1H2	H1H2	H1H2	H1H2	H1H1	H1H1	H1H2	H1H1	H1H2	H1H2	H1H2	H1H2	NN	H1H2	H1H2	H1H2	H1H2	NN	NN	NN	H1H1	H1H2
SAMN07215288	Round	Prunus persica	Sunago Wase	H1H1	H1H2	H1H2	H1H2	H1H2	H1H2	H1H2	H1H2	H1H2	NN	NN	NN	NN	NN	H1H1	H1H1	H1H1	NN	NN	NN	NN	H1H1	H1H1	H1H1	H1H1	H1H1	H1H2	NN	NN	H1H2	H1H2	NN	H1H1	H1H2	H1H1	NN	NN	NN	NN	NN	NN	NN	NN	H1H1	H1H2	H1H1
SAMN07215289	Round	Prunus persica	Sha Hong	H1H1	NN	NN	NN	NN	NN	NN	H1H2	H1H2	H1H2	H1H2	H1H2	H1H2	NN	H1H1	H1H1	H1H1	H1H2	H1H2	H1H1	H1H1	H1H1	H1H1	H1H1	H1H1	H1H2	H1H1	NN	H1H1	H1H1	H1H1	H1H1	H1H2	H1H2	H1H1	H1H1	NN	NN	NN	NN	NN	H1H1	H1H1	NN	NN	H1H2
SAMN07215290	Round	Prunus persica	Matsumori	H1H1	H1H2	H1H2	H1H2	H1H2	H1H2	H1H2	H1H2	H1H2	NN	NN	NN	NN	H1H1	NN	NN	NN	H1H2	H1H2	H1H2	H1H2	H1H2	H1H2	H1H1	H1H1	H1H1	H1H1	NN	H1H2	H1H1	H1H2	H1H1	H1H2	H1H2	H1H2	NN	NN	NN	NN	H1H2	H1H1	H1H2	H1H1	H1H1	H1H1	NN
SAMN07215291	Round	Prunus persica	Kawanakajima Hakuto	H1H1	H1H2	H1H2	H2H2	NN	H1H2	H1H2	H1H2	H1H2	H1H1	H1H1	H1H1	NN	H1H1	H1H1	H1H1	H1H1	NN	NN	H1H1	H1H2	H1H2	H1H2	H1H1	H1H1	H1H1	H1H1	NN	H1H2	H1H2	H1H1	H1H1	H1H2	H1H2	H1H1	NN	NN	NN	NN	NN	NN	H1H1	H1H1	H1H1	H1H1	H1H1
SAMN07215292	Round	Prunus persica	Kanoiwa	H1H1	H1H2	H1H2	H1H2	H1H2	H1H2	H1H2	H1H2	H1H2	H1H2	H1H2	NN	NN	H1H1	H1H1	NN	NN	H1H1	H1H1	H1H2	NN	NN	NN	NN	H1H1	H1H1	H1H1	NN	H1H1	H1H2	H1H2	NN	H1H2	H1H2	H1H2	NN	NN	NN	NN	NN	NN	NN	NN	H1H1	NN	H1H1
SAMN07215293	Round	Prunus persica	Yumyeong	H1H1	H1H2	H1H2	H1H1	H1H1	H1H2	H1H2	H1H2	H1H2	NN	NN	NN	NN	NN	NN	NN	NN	NN	NN	NN	H1H1	H1H1	H1H1	H1H1	H1H1	H1H1	H1H1	NN	H1H2	H1H2	NN	NN	H1H2	NN	NN	NN	NN	NN	H1H1	H1H1	NN	NN	NN	NN	NN	H1H1
SAMN07215294	Round	Prunus persica	Maravilha	H1H1	NN	H1H1	H1H2	H1H2	H1H2	H1H2	H2H2	H2H2	NN	NN	NN	NN	NN	NN	NN	NN	NN	NN	H1H1	H1H1	H1H1	H1H1	H1H1	H1H1	H1H1	H1H2	NN	H1H2	H1H1	H1H1	H1H1	H1H2	H1H2	H1H1	H1H2	NN	NN	H2H2	H2H2	H2H2	H2H2	H2H2	NN	NN	H1H2
SAMN07215295	Round	Prunus persica	Favolate 2	H1H1	H1H1	H1H1	H1H1	H1H1	H1H1	H1H1	H1H1	H1H1	H1H1	H1H2	H1H2	H1H2	H1H1	H1H1	H1H1	H1H1	H1H2	H1H2	H1H2	H1H2	H1H2	H1H2	H1H1	NN	H1H1	H1H1	NN	H1H2	H1H1	H1H1	NN	H1H1	H1H1	H1H2	NN	NN	NN	NN	H1H1	H1H1	H1H1	H1H1	NN	H1H1	H1H1
SAMN07215296	Round	Prunus persica	Fertilia Morettimi	H1H1	NN	H1H1	H1H1	H1H1	NN	NN	NN	H1H1	H1H2	H1H2	H1H2	H1H2	H1H1	H1H1	H1H1	H1H1	H1H2	H1H2	H1H2	H1H2	H1H2	H1H2	H1H2	H1H2	H1H2	H1H1	NN	H1H2	H1H1	H1H1	H1H1	H1H1	H1H2	H1H2	H1H2	NN	H1H1	H1H1	H1H2	H1H1	H1H2	H1H1	NN	H1H1	H1H1
SAMN07215297	Round	Prunus persica	Cullinan	H1H1	H1H1	H1H1	H1H1	H1H1	H1H1	NN	NN	NN	H1H2	H1H2	H1H2	H1H2	H1H1	H1H1	H1H1	H1H1	H1H2	H1H2	H1H2	H1H2	H1H2	H1H2	H1H2	H1H2	H1H2	NN	NN	H1H1	H1H1	H1H1	NN	H1H1	H1H2	H1H2	NN	NN	NN	NN	NN	NN	NN	NN	NN	NN	NN
SAMN07215298	Round	Prunus persica	Regina	H1H1	H1H2	H1H2	H1H2	H1H2	H1H2	H1H2	H1H1	H1H1	H1H1	H1H1	NN	H1H1	H1H1	H1H1	H1H1	H1H1	H1H1	H1H2	H1H1	H1H1	H1H1	H1H1	H1H1	H1H1	NN	H1H1	NN	NN	H1H2	H1H1	NN	H1H1	H1H1	H1H1	NN	NN	NN	NN	H1H1	H1H1	H1H1	H1H1	NN	H1H1	H1H1
SAMN07215299	Round	Prunus persica	Early Zrawford	H1H1	H1H2	H1H2	H1H2	H1H2	H1H2	H1H2	H1H2	H1H2	H1H2	NN	NN	NN	H1H2	NN	NN	NN	H1H2	H1H2	NN	NN	NN	NN	H1H1	H1H1	H1H1	H1H1	NN	H1H1	H1H2	H1H2	H1H1	H1H1	H1H1	H1H1	H1H1	NN	NN	NN	NN	NN	NN	NN	NN	NN	H1H1
SAMN07215300	Round	Prunus persica	Flordaking	H1H1	H1H2	H1H2	H1H2	H1H2	H1H2	H1H2	H1H2	H1H2	H1H2	H1H2	H1H2	H1H2	H1H1	H1H1	H1H2	H1H2	H1H1	H1H2	H1H1	H1H1	H1H1	H1H1	H1H1	H1H1	H1H1	H1H1	NN	H1H1	H1H1	NN	H1H1	H1H1	NN	NN	NN	NN	H1H1	H1H1	H1H1	H1H1	H1H2	H1H1	NN	NN	H1H2
SAMN07215301	Round	Prunus persica	Flordagold	H1H1	H1H2	H1H2	H1H2	H1H2	H1H2	H1H2	H1H2	H1H2	H1H1	H1H1	H1H1	H1H1	H1H2	NN	H1H2	H1H2	H1H1	H1H2	H1H1	H1H1	H1H1	H1H1	H1H1	H1H1	H1H1	NN	H1H1	H1H1	H1H1	H1H1	H1H1	H1H1	H1H1	NN	NN	NN	H1H1	H1H1	H1H1	H1H1	H1H1	H1H1	NN	NN	H1H1
SAMN07215302	Round	Prunus persica	Spring baby	H1H1	H1H2	H1H2	H1H2	H1H2	H1H2	H1H2	H1H2	H1H2	H1H1	H1H1	H1H1	NN	H1H1	H1H1	H1H1	H1H1	H1H1	H1H1	H1H1	H1H1	H1H1	H1H1	H1H1	H1H1	H1H1	H1H1	NN	NN	H1H1	H1H1	NN	H1H1	H1H1	H1H1	NN	NN	NN	NN	NN	NN	NN	NN	NN	NN	H1H1
SAMN07215303	Round	Prunus persica	Feng Huang	H1H1	H1H2	H1H2	H1H1	NN	H1H2	H1H2	H1H2	H1H2	H1H1	H1H1	H1H1	H1H1	NN	H1H1	H1H1	H1H1	H1H1	H1H1	NN	NN	NN	H1H1	H1H1	H1H1	H1H1	H1H1	NN	NN	H1H2	H1H2	H1H1	H1H1	H1H1	H1H1	NN	NN	NN	NN	NN	NN	H1H1	H1H1	NN	H1H1	H1H1
SAMN07215304	Round	Prunus persica	Lian Huang	H1H1	H1H2	H1H2	NN	NN	H1H2	H1H2	H1H2	H1H2	H1H1	H1H1	H1H1	H1H1	H1H1	H1H1	H1H1	H1H1	H1H1	H1H1	H1H1	H1H1	H1H1	H1H1	H1H1	H1H1	H1H1	H1H1	NN	H1H1	H1H2	H2H2	NN	NN	H1H1	H1H1	NN	NN	NN	H1H1	H1H1	NN	H1H1	H1H1	NN	NN	H1H1
SAMN07215305	Round	Prunus persica	NJC108	H1H1	H1H2	H1H2	H1H2	H1H2	H1H2	H1H2	H1H2	H1H2	H1H1	H1H2	H1H2	H1H2	NN	H1H1	H1H1	H1H1	H1H2	H1H2	H1H2	H1H2	H1H2	H1H2	H1H1	H1H1	H1H1	H1H1	H1H1	H1H1	H1H1	H1H1	NN	H1H1	H1H1	H1H2	H1H2	NN	H1H1	H1H1	H1H1	H1H1	H1H2	H1H1	NN	H1H1	H1H1
SAMN07215306	Round	Prunus persica	NJC83	H1H1	H1H1	H1H1	H1H1	H1H1	H1H1	H1H1	H1H1	H1H1	H1H2	H1H2	H1H2	H1H2	NN	NN	NN	NN	H1H2	H1H2	H1H2	H1H1	H1H1	H1H1	H1H1	H1H1	H1H2	H1H1	NN	H1H2	H1H1	H1H1	H1H1	H1H1	H1H2	H1H2	NN	NN	NN	NN	NN	NN	H1H2	H1H1	NN	NN	H1H1
SAMN07215307	Round	Prunus persica	Dicon	H1H1	H1H1	H1H1	NN	NN	NN	NN	H1H1	H1H1	H1H2	H1H2	H1H2	H1H2	H1H2	NN	NN	NN	NN	NN	H1H2	H1H1	H1H1	H1H2	H1H1	H1H1	H1H1	H1H1	NN	H1H1	H1H1	H1H1	H1H1	H1H1	H1H1	H1H1	NN	NN	NN	NN	NN	NN	NN	NN	NN	H1H1	NN
SAMN07215308	Round	Prunus persica	Babygold 5	H1H1	H1H2	H1H2	H1H2	H1H2	H1H2	H1H1	H1H2	H1H2	H1H1	H1H1	H1H1	H1H1	H1H1	NN	NN	H1H1	NN	NN	H1H1	H1H1	H1H1	H1H1	H1H1	NN	NN	H1H1	NN	H1H1	H1H1	NN	H1H1	H1H1	H1H1	H1H1	H1H1	NN	NN	H1H1	H1H1	H1H1	H1H1	H1H1	NN	NN	H1H2
SAMN07215309	Round	Prunus persica	TX4B185LN	H1H1	NN	NN	NN	NN	NN	NN	NN	NN	H1H1	H1H1	H1H1	H1H1	H1H1	NN	NN	NN	H1H2	H1H2	H1H1	H1H1	H1H1	H1H1	H1H1	H1H1	H1H1	H1H1	NN	H1H1	NN	NN	NN	H1H1	NN	H1H1	NN	NN	H1H1	NN	NN	H1H1	H1H1	H1H1	NN	H1H1	H1H1
SAMN07215313	Round	Prunus persica	Zao Hong Zhu	H1H1	H1H2	H1H2	H1H2	H1H2	H1H2	H1H2	H1H1	H1H1	H1H2	H1H2	H1H2	H1H2	H1H2	NN	H1H2	H1H2	H1H2	H1H2	H1H2	H1H1	H1H1	H1H1	H1H1	H1H1	H1H1	H1H1	H1H1	H1H1	H1H2	H1H1	H1H1	H1H1	H1H1	H1H1	H1H1	NN	NN	NN	NN	NN	NN	NN	NN	NN	H1H1
SAMN07215314	Round	Prunus persica	Qin Guang	H1H1	H1H2	H1H2	H1H2	H1H2	H1H2	H1H2	H1H2	H1H2	H1H2	H1H2	H1H2	H1H2	H1H1	H1H1	H1H1	H1H1	H1H1	H1H2	H1H2	H1H2	H1H2	H1H2	H1H1	H1H1	H1H1	H1H1	NN	H1H1	H1H1	H1H2	H1H1	H1H1	H1H2	H1H1	NN	NN	NN	H1H1	NN	NN	H1H1	H1H1	NN	H1H1	H1H1
SAMN07215315	Round	Prunus persica	Hu You 003	H1H1	H1H2	H1H2	H1H2	H1H2	H1H2	H1H2	H1H2	H1H2	H1H2	H1H2	H1H2	H1H2	H1H2	H1H1	H1H1	H1H1	H1H2	H1H2	H1H2	H1H1	H1H1	H1H1	H1H1	H1H1	H1H1	H1H1	NN	H1H2	H1H1	H1H2	H1H1	H1H2	H1H1	H1H2	NN	NN	NN	H1H2	H2H2	H1H2	H1H2	H1H1	NN	H1H1	H1H2
SAMN07215316	Round	Prunus persica	Hu You 004	H1H1	H1H2	H1H2	H1H2	H1H2	H1H2	H1H1	H1H1	H1H1	H1H2	H1H2	H1H2	H1H2	H1H1	H1H1	H1H1	H1H1	H1H2	H1H2	H1H1	H1H1	H1H1	H1H1	H1H1	H1H1	H1H1	H1H1	NN	H1H2	H1H1	H1H1	H1H1	H1H2	H1H2	H1H2	NN	NN	NN	H1H1	H1H2	H1H1	H1H2	H1H1	H1H1	H1H1	H1H1
SAMN07215317	Round	Prunus persica	Mayglo	H1H1	H1H1	H1H1	NN	NN	H1H1	H1H1	H1H1	H1H1	NN	NN	NN	NN	H1H1	H1H1	H1H1	H1H1	H1H1	H1H1	NN	NN	NN	NN	H1H1	H1H1	H1H1	H1H2	NN	H1H2	H1H1	H1H1	H1H1	H1H2	H1H2	H1H1	NN	NN	NN	H1H2	H1H2	H1H2	H1H2	H1H2	NN	H1H1	H1H1
SAMN07215318	Round	Prunus persica	Cheonhong	H1H1	NN	NN	H1H2	H1H2	H1H2	H1H2	H2H2	H1H2	H1H1	H1H1	H1H1	H1H1	NN	NN	NN	NN	NN	NN	NN	H1H1	H1H1	H1H1	H1H1	H1H1	H1H1	H1H1	H1H1	H1H1	H1H1	H1H1	NN	H1H1	H1H1	H1H1	NN	NN	NN	NN	NN	NN	NN	NN	H1H1	H1H1	H1H1
SAMN07215319	Round	Prunus persica	NJN80	H1H1	H1H1	H1H1	H1H1	H1H1	H1H1	H1H1	H1H1	H1H1	H1H2	H1H2	H1H2	H1H2	H1H2	H1H1	H1H1	H1H2	H1H2	H1H2	H1H2	H1H2	H1H2	H1H2	H1H1	H1H1	H1H1	H1H1	NN	H1H2	H1H1	H1H1	H1H1	H1H2	H1H2	H1H2	H1H1	NN	H1H1	H1H1	H1H1	H1H1	H1H1	H1H1	H1H1	H1H1	H1H1
SAMN07215320	Round	Prunus persica	Croce Del Sud	H1H1	H1H2	H1H2	H1H2	H1H2	H1H2	H1H2	H1H2	H1H2	NN	NN	NN	NN	H1H1	H1H1	H1H1	H1H1	H1H1	H1H1	NN	NN	H1H1	H1H1	H1H1	H1H1	H1H1	NN	NN	H1H1	H1H1	NN	NN	H1H1	H1H1	H1H1	NN	NN	NN	NN	NN	NN	NN	NN	NN	H1H1	H1H1
SAMN07215321	Round	Prunus persica	Nectagrand	H1H1	H1H2	H1H2	NN	NN	NN	H1H2	H1H2	H1H2	H1H2	H1H2	H1H2	H1H2	NN	H1H1	H1H1	H1H2	H1H1	H1H2	H1H2	H1H1	H1H1	H1H1	H1H1	H1H1	H1H1	NN	NN	NN	H1H1	H1H1	H1H1	H1H1	H1H1	H1H2	NN	NN	NN	NN	NN	H1H1	H1H1	H1H1	NN	NN	H1H1
SAMN07215322	Round	Prunus persica	Snow Queen	H1H1	H1H2	H1H2	H1H2	H1H2	H1H2	H1H2	H1H2	H1H2	H1H2	H1H2	H1H1	H1H1	H1H2	NN	NN	NN	H1H1	H1H2	H1H1	H1H1	H1H1	H1H1	NN	H1H1	NN	H1H1	NN	H1H1	H1H1	NN	NN	NN	H1H1	H1H1	NN	NN	NN	H1H1	H1H1	H1H1	NN	NN	H1H1	H1H2	NN
SAMN07215323	Round	Prunus persica	Armking	H1H1	H1H2	H1H2	H1H1	H1H1	H1H2	H1H2	H1H1	H1H1	H1H2	H1H2	H1H2	H1H2	H1H2	NN	H1H2	H1H2	H1H1	H1H2	H1H1	H1H1	H1H1	H1H1	H1H1	H1H1	H1H1	NN	H1H1	H1H1	H1H1	H1H1	H1H1	H1H1	H1H1	H1H1	NN	NN	NN	NN	NN	NN	NN	NN	NN	NN	H1H1
SAMN07215324	Round	Prunus persica	Early red 2	H1H1	NN	NN	NN	NN	NN	H1H1	H1H1	H1H1	H1H2	H1H2	H1H2	H1H2	H1H1	H1H1	H1H1	H1H1	H1H1	H1H2	H1H1	H1H1	H1H1	H1H1	H1H1	NN	NN	NN	NN	NN	H1H1	NN	NN	H1H1	H1H1	H1H1	NN	NN	NN	H1H1	H1H1	H1H1	H1H1	H1H1	NN	NN	H1H1
SAMN07215325	Round	Prunus persica	Nectaross	H1H1	NN	NN	NN	NN	H1H1	H1H1	H1H1	H1H1	H1H1	H1H1	H1H1	H1H1	H1H1	H1H1	NN	H1H1	H1H1	H1H2	H1H1	H1H1	H1H1	H1H1	H1H1	H1H1	H1H1	H1H1	NN	NN	H1H1	NN	NN	H1H1	H1H1	H1H1	NN	NN	NN	NN	NN	NN	NN	NN	NN	H1H1	H1H1
SAMN07215326	Round	Prunus persica	Fuzalode	H1H1	H1H1	H1H1	H1H1	H1H1	H1H1	H1H1	H1H1	H1H1	H1H2	H1H2	H1H2	H1H2	H1H2	H1H1	H1H1	H1H1	H1H1	H1H2	H1H1	H1H1	H1H1	H1H1	H1H1	H1H1	H1H1	NN	NN	H1H1	H1H1	H1H1	NN	H1H1	H1H1	H1H1	NN	NN	NN	NN	H1H1	H1H1	H1H1	H1H1	NN	NN	H1H2
SAMN07215327	Round	Prunus persica	Hardride	H1H1	H1H2	H1H2	H1H2	H1H2	H1H2	H1H2	H1H2	H1H2	NN	NN	NN	NN	H1H1	H1H1	H1H1	H1H1	H1H1	H1H2	NN	H1H2	H1H2	H1H2	H1H1	H1H1	H1H1	H1H1	NN	H1H1	H1H1	H1H1	NN	H1H1	H1H1	H1H1	NN	NN	NN	NN	NN	NN	NN	NN	H1H1	NN	H1H1
SAMN07215328	Round	Prunus persica	Xin Jiang Ye You Tao	H1H1	H1H2	H1H2	H1H2	H1H2	H1H2	H1H2	H1H2	H1H2	NN	NN	NN	NN	H1H1	H1H1	H1H1	NN	H1H1	H1H1	H1H1	H1H1	H1H2	H1H1	H1H1	H1H1	H1H1	H1H1	NN	H1H1	H1H1	H1H1	H1H1	H1H2	H1H1	H1H1	H1H2	NN	NN	NN	NN	NN	H1H1	H1H1	NN	NN	H1H2
SAMN07215329	Round	Prunus persica	Bei Nong Zao Shu	H1H1	H1H2	H1H2	H1H2	H1H1	H1H2	H1H2	NN	NN	H1H2	H1H2	H1H2	H1H2	H1H1	H1H1	H1H1	H1H1	H1H2	H1H2	H1H2	H1H2	H1H2	H1H2	H1H1	H1H1	H1H1	H1H1	H1H2	H1H2	H1H1	NN	NN	H1H2	H1H1	NN	NN	H1H1	H1H1	H1H1	H1H1	H1H1	H1H1	H1H1	NN	H1H1	H1H1
SAMN07215330	Round	Prunus persica	Chun Lei	H1H1	H1H2	H1H2	H1H2	H1H2	H1H2	H1H2	H1H2	H1H2	H1H1	H1H1	H1H1	H1H1	H1H1	H1H1	H1H1	H1H1	H1H1	H1H1	H1H1	H1H1	H1H1	H1H1	H1H1	H1H1	H1H1	H1H1	NN	H1H1	H1H2	NN	NN	H1H1	H1H1	NN	NN	NN	H1H1	H1H1	H1H1	H1H1	H1H1	H1H1	NN	H1H1	H1H1
SAMN07215331	Round	Prunus persica	Zao Hua Lu	H1H1	H1H2	H1H2	H1H2	H1H2	H1H2	NN	H1H1	H1H1	H1H2	H1H2	H1H2	H1H2	H1H1	H1H1	H1H1	H1H1	H1H2	H1H2	H1H2	H1H2	H1H2	H1H2	H1H1	H1H1	H1H1	H1H1	NN	H1H2	H1H1	NN	H1H1	H1H1	NN	H1H2	H1H1	NN	H1H1	H1H1	H1H1	H1H1	H1H1	H1H1	NN	NN	H1H1
SAMN07215332	Round	Prunus persica	Zao Xia Lu	H1H1	H1H1	H1H1	H1H1	NN	H1H2	H1H2	H1H1	H1H1	H1H1	H1H1	H1H1	H1H1	H1H1	H1H1	H1H1	NN	NN	NN	H1H1	H1H1	H1H1	H1H1	H1H1	H1H1	H1H1	H1H1	NN	H1H1	H1H2	NN	H1H1	H1H1	H1H1	H1H1	H1H1	NN	H1H1	H1H1	H1H1	NN	H1H1	H1H1	NN	NN	H1H1
SAMN07215333	Round	Prunus persica	Zao Mei	H1H1	H1H2	H1H2	NN	NN	H1H2	H1H2	H1H2	H1H2	H1H2	H1H2	H1H2	H1H2	H1H1	H1H1	H1H1	H1H1	H1H2	H1H2	H1H2	H1H2	H1H2	H1H2	H1H1	H1H1	H1H1	H1H1	NN	NN	H1H2	NN	H1H1	H1H1	H1H2	NN	NN	NN	NN	H1H1	H1H1	H1H1	H1H1	H1H1	NN	NN	H1H2
SAMN07215334	Round	Prunus persica	Yang Zhou 531	H1H1	NN	H1H1	H1H1	H1H1	H1H2	H1H2	H1H2	H1H2	H1H2	H1H2	H1H2	H1H2	H1H1	H1H1	H1H1	H1H1	H1H2	H1H2	H1H1	H1H2	H1H2	H1H2	H1H1	H1H1	H1H1	H1H1	NN	H1H1	H1H2	NN	NN	H1H1	H1H1	NN	NN	NN	H1H1	H1H1	H1H1	H1H1	H1H1	H1H1	NN	H1H1	H1H1
SAMN07215335	Round	Prunus persica	Hang Zhou Zao Shui Mi	H1H1	H1H1	H1H1	H1H1	H1H1	H1H1	H1H1	H1H1	H1H1	H1H2	H1H2	H1H2	H1H2	H1H1	H1H1	H1H1	H1H1	H1H2	H1H2	H1H1	H1H2	H1H2	H1H2	H1H1	H1H1	H1H1	H1H1	H1H2	H1H1	H1H1	NN	H1H1	H1H1	H1H1	H1H1	NN	NN	H1H1	H1H1	H1H1	H1H1	H1H2	H1H2	NN	NN	H1H1
SAMN07215336	Round	Prunus persica	Mai Xiang	H1H1	H1H2	H1H2	NN	NN	H1H2	H1H2	H1H2	H1H2	H1H2	H1H2	H1H2	H1H2	H1H1	H1H1	H1H1	H1H1	H1H2	H1H2	H1H1	H1H1	H1H1	H1H1	H1H1	H1H1	H1H1	H1H1	NN	NN	H1H2	NN	H1H1	H1H1	H1H1	H1H2	NN	NN	H1H1	H1H1	H1H1	H1H1	NN	NN	NN	NN	H1H1
SAMN07215337	Round	Prunus persica	Xia Hui 2	H1H1	H1H2	H1H2	NN	NN	H1H1	H1H1	H1H1	H1H1	H1H2	H2H2	H1H2	H1H2	H1H1	H1H1	H1H1	H1H1	H1H2	H1H2	H1H1	H1H1	H1H1	H1H1	H1H1	H1H1	H1H1	H1H1	NN	NN	H1H1	NN	NN	H1H1	H1H1	H1H1	NN	NN	H1H2	H1H1	H1H1	H1H1	H1H2	H1H2	NN	H1H1	H1H1
SAMN07215338	Round	Prunus persica	Zhao Xia	H1H1	H1H2	H1H2	H1H2	H1H2	H1H2	H1H2	H1H2	H1H2	H1H2	H1H2	H1H2	H1H2	H1H1	H1H1	H1H1	H1H1	H1H2	H1H2	H1H2	H1H2	H1H2	H1H2	NN	H1H1	H1H1	NN	NN	NN	H1H2	NN	NN	H1H1	H1H1	NN	NN	NN	H1H1	H1H1	H1H1	H1H1	NN	H1H1	NN	H1H1	H1H2
SAMN07215339	Round	Prunus persica	Bai Xiang Lu	H1H1	H2H2	H2H2	H1H2	NN	H1H2	H1H2	H1H1	H1H1	H1H1	H1H1	H1H1	H1H1	H1H1	H1H1	H1H1	H1H1	H1H1	H1H1	H1H1	H1H1	H1H1	H1H1	H1H1	H1H1	H1H1	NN	H1H1	H1H1	H1H2	NN	NN	H1H1	H1H1	NN	NN	NN	H1H2	H1H2	H1H2	H1H2	H1H2	H1H2	NN	NN	H1H2
SAMN07215340	Round	Prunus persica	Jing Chun	H1H1	H1H2	H1H2	H1H2	H1H2	H1H2	H1H2	H1H2	H1H2	H1H1	NN	NN	NN	H1H1	H1H1	H1H1	H1H1	H1H1	H1H1	H1H1	H1H1	H1H1	H1H1	H1H1	H1H1	H1H1	H1H1	NN	NN	H1H2	NN	H1H1	H1H1	NN	H1H1	NN	NN	H1H1	H1H1	H1H1	H1H1	H1H1	H1H1	NN	NN	H1H2
SAMN07215341	Round	Prunus persica	Springtime	H1H1	H1H2	H1H2	H1H2	H1H2	NN	H1H1	H1H1	H1H1	H1H1	H1H1	H1H1	H1H1	H1H1	H1H1	H1H1	H1H1	H1H1	H1H2	H1H1	H1H1	H1H1	H1H1	NN	H1H1	H1H1	NN	H1H1	NN	NN	NN	H1H1	H1H1	H1H1	H1H1	H1H1	NN	H1H1	H1H1	H1H1	H1H1	H1H1	H1H1	NN	NN	H1H1
SAMN07215342	Round	Prunus persica	Amsden	H1H1	H1H1	H1H1	H1H1	H1H1	H1H1	H1H1	H1H1	H1H1	H1H2	H1H2	H1H2	H1H2	H1H1	H1H1	H1H1	H1H1	H1H2	H1H2	H1H1	H1H2	H1H2	H1H2	H1H1	H1H2	H1H1	H1H1	NN	NN	H1H1	NN	H1H1	H1H2	H1H1	H1H2	H1H1	NN	H1H1	H1H1	H1H1	H1H1	H1H1	H1H1	NN	H1H1	H1H1
SAMN07215343	Round	Prunus persica	Saotome	H1H1	H1H2	H1H2	H1H2	H1H2	H1H2	H1H2	H1H2	H1H2	H1H2	H1H2	H1H2	H1H2	H1H1	H1H1	H1H1	H1H1	H1H2	H1H2	H1H2	H1H2	H1H2	H1H2	H1H1	H1H1	H1H1	H1H2	H1H1	H1H2	H1H2	NN	H1H1	H1H1	H1H1	H1H2	H1H1	H1H1	H1H2	H1H1	H1H1	H1H1	H1H2	H1H2	NN	NN	H1H1
SAMN07215344	Round	Prunus persica	Okayama Wase	H1H1	H1H2	H1H2	H1H1	NN	H1H2	H1H2	H1H2	H1H2	H1H1	H1H1	H1H1	H1H1	H1H1	H1H1	H1H1	H1H1	H1H1	H1H1	H1H1	H1H1	H1H1	H1H1	H1H1	H1H1	H1H1	NN	NN	NN	H1H2	NN	NN	H1H1	NN	H1H1	NN	NN	H1H2	H1H1	H1H1	H1H1	H1H1	H1H1	NN	NN	H1H1
SAMN07215345	Round	Prunus persica	An Nong Shui Mi	H1H1	H1H2	H1H2	H1H2	H1H2	H1H2	H1H2	NN	NN	H1H1	H1H1	H1H1	H1H1	H1H1	H1H1	H1H1	H1H1	H1H1	H1H1	H1H1	H1H1	H1H1	H1H1	H1H1	H1H1	H1H1	NN	NN	H1H1	H1H1	NN	H1H1	H1H1	H1H1	NN	NN	H1H1	H1H1	H1H2	H1H2	H1H2	H1H2	H1H2	NN	NN	H1H2
SAMN07215346	Round	Prunus persica	Wei Yang 2	H1H1	H1H2	H1H2	NN	NN	H1H2	H1H2	NN	NN	H1H2	H1H2	H1H2	H1H2	H1H1	H1H1	H1H1	H1H1	H1H2	H1H2	H1H1	H1H1	H1H1	H1H1	H1H1	H1H1	H1H1	H1H1	NN	NN	H1H1	NN	NN	H1H1	H1H1	NN	NN	NN	H1H1	H1H1	H1H1	H1H1	H1H1	H1H1	NN	H1H1	H1H2
SAMN07215347	Round	Prunus persica	Robin	H1H1	H1H1	H1H1	H1H1	H1H1	NN	NN	NN	NN	H1H2	H1H2	H1H2	H1H2	H1H1	H1H1	H1H1	H1H1	H1H2	H1H2	H1H1	H1H2	H1H2	H1H2	NN	H1H1	H1H1	H1H1	NN	NN	H1H1	NN	NN	NN	H1H1	H1H1	H1H2	NN	H1H1	H1H1	H1H1	H1H1	H1H1	H1H1	NN	NN	H1H1
SAMN07215348	Round	Prunus persica	Zao Yan	H1H1	H1H1	H1H1	H1H2	H1H2	H1H2	H1H2	H1H1	H1H1	H1H1	H1H1	H1H1	H1H2	H1H1	H1H1	H1H1	H1H1	H1H1	H1H1	H1H1	H1H1	H1H1	H1H1	H1H1	H1H1	H1H1	NN	H1H1	H1H1	H1H1	NN	H1H1	H1H1	H1H2	NN	H1H1	NN	H1H1	H1H1	H1H1	H1H1	H1H1	H1H1	NN	NN	H1H2
SAMN07215349	Round	Prunus persica	Bei Nong 2	H1H1	H1H2	H1H2	H1H2	H1H2	H1H2	H1H2	H1H2	H1H1	H1H2	H1H2	H1H2	H1H2	H1H1	H1H1	H1H1	H1H1	H1H2	H1H2	H1H1	H1H1	H1H1	H1H1	H1H1	H1H1	H1H1	H1H1	NN	H1H1	H1H2	NN	H1H1	H1H1	H1H1	H1H1	NN	NN	NN	H1H1	H1H1	H1H1	H1H1	H1H1	NN	NN	H1H2
SAMN07215350	Round	Prunus persica	Kurakato Wase	H1H1	H1H2	H1H2	NN	NN	NN	NN	H1H1	H1H1	H1H2	H1H2	H1H1	H1H1	H1H1	H1H1	H1H1	H1H1	H1H2	H1H2	H1H2	H1H2	H1H2	H1H2	H1H1	H1H1	H1H1	H1H1	NN	NN	H1H1	NN	NN	NN	NN	H1H1	NN	NN	H1H1	H1H1	H1H1	H1H1	H1H1	H1H1	NN	NN	H1H1
SAMN07215351	Round	Prunus persica	Denjiulo	H1H1	H1H2	H1H2	NN	NN	H1H2	H1H2	H1H2	H1H2	H1H2	H1H2	H1H2	H1H2	H1H1	H1H1	H1H1	H1H1	H1H1	H1H2	H1H1	H1H2	H1H2	H1H2	H1H1	H1H1	H1H1	H1H2	H1H1	H1H1	H1H1	NN	H1H1	H1H1	H1H1	NN	NN	H1H1	H1H1	H1H1	H1H1	H1H1	H1H1	H1H1	NN	NN	H1H1
SAMN07215352	Round	Prunus persica	Hong Gan Lu	H1H1	H1H2	H1H2	H1H2	H1H2	H1H1	H1H2	H1H2	H1H2	H1H2	H1H2	H1H2	H1H2	H1H1	H1H1	H1H1	H1H1	H1H2	H1H2	H1H2	H1H2	H1H2	H1H2	H1H1	H1H1	H1H1	H1H1	H1H2	NN	H1H2	NN	NN	NN	H1H1	H1H1	NN	NN	H1H1	H1H1	H1H1	H1H1	H1H1	H1H1	NN	NN	H1H2
SAMN07215353	Round	Prunus persica	Zhao Hui	H1H1	H1H2	H1H2	NN	NN	NN	H1H2	H1H1	H1H1	H1H2	H1H2	H1H2	H1H2	H1H1	H1H1	H1H1	H1H1	H1H2	H1H2	H1H2	H1H2	H1H2	H1H2	NN	NN	H1H1	NN	NN	NN	H1H2	NN	NN	H1H1	NN	NN	NN	NN	NN	H1H1	H1H1	H1H1	H1H1	H1H1	NN	NN	H1H2
SAMN07215354	Round	Prunus persica	Hui Yun Lu	H1H1	H1H2	H1H2	H1H2	H1H2	H1H2	H1H2	H1H2	H1H2	H1H1	H1H2	H1H2	H1H2	H1H1	H1H1	H1H1	H1H1	H1H2	H1H2	H1H2	H1H1	H1H1	H1H1	NN	H1H1	H1H1	NN	NN	NN	H1H2	NN	H1H1	H1H2	H1H1	H1H1	NN	NN	H1H2	H1H2	H1H1	H1H1	H1H1	H1H1	NN	NN	H1H1
SAMN07215355	Round	Prunus persica	Jie Tu Bai	H1H1	H1H2	H1H2	H1H2	H1H2	H1H1	H1H1	H1H1	H1H1	H1H1	H1H1	H1H1	H1H2	H1H1	H1H1	H1H1	H1H1	H1H1	H1H1	H1H1	H1H1	H1H1	H1H1	NN	H1H1	H1H1	H1H1	NN	NN	H1H2	NN	NN	H1H1	H1H1	NN	NN	H1H1	NN	NN	NN	NN	NN	NN	NN	NN	H1H1
SAMN07215356	Round	Prunus persica	Yun Shu 2	H1H1	H1H1	H1H1	H1H1	H1H1	NN	NN	H1H1	H1H1	H1H1	H1H1	H1H1	H1H1	H1H1	H1H1	H1H1	H1H1	H1H1	NN	H1H1	H1H1	H1H2	H1H1	H1H1	H1H1	H1H1	NN	H1H2	NN	H1H1	NN	H1H1	NN	H1H2	NN	NN	H1H2	H1H2	H1H2	H1H2	H1H2	H1H2	H1H2	NN	H2H2	H1H2
SAMN07215357	Round	Prunus persica	Azumo	H1H1	H1H1	H1H1	H1H2	H1H2	H1H2	H1H2	H1H2	H1H2	H1H1	H1H1	H1H1	H1H1	H1H1	H1H1	H1H1	H1H1	H1H1	H1H1	H1H1	H1H1	H1H1	H1H1	H1H1	H1H1	H1H1	NN	NN	NN	H1H1	NN	NN	H1H1	H1H1	NN	H1H1	NN	H1H1	H1H1	H1H1	H1H1	H1H1	H1H1	NN	NN	H1H2
SAMN07215358	Round	Prunus persica	Man Tian Hong	H1H1	H1H2	H1H2	H1H2	H1H2	H1H2	H1H2	H1H2	H1H2	H1H2	H1H2	H1H2	H1H2	H1H1	H1H1	H1H1	H1H1	H1H2	H1H2	H1H1	H1H1	H1H2	H1H1	H1H1	H1H1	H1H1	NN	NN	H1H2	H1H2	NN	NN	H1H1	H1H1	NN	NN	NN	H1H2	H1H2	H1H2	H1H2	H1H1	H1H1	NN	NN	H1H1
SAMN07215359	Round	Prunus persica	Asama Hakuto	H1H1	H2H2	H2H2	NN	NN	H1H2	H1H2	H1H2	H1H2	H1H2	H1H2	H1H2	H1H2	H1H1	H1H1	H1H1	H1H1	H1H1	H1H1	H1H1	H1H1	H1H1	H1H1	H1H1	H1H1	H1H1	NN	NN	NN	H1H2	NN	NN	NN	H1H1	H1H1	NN	NN	H1H1	H1H1	H1H1	H1H1	H1H1	H1H1	NN	NN	H1H2
SAMN07215360	Round	Prunus persica	Kugetsu	H1H1	H1H2	H1H2	H1H2	H1H2	NN	H1H2	H1H1	H1H1	H1H2	H1H2	H1H2	H1H2	H1H1	H1H1	H1H1	H1H1	H1H2	H1H2	H1H1	H1H1	H1H1	H1H1	H1H1	H1H1	H1H1	H1H2	H1H2	NN	H1H1	NN	NN	H1H1	H1H2	NN	H1H1	NN	H1H2	H1H2	H1H2	H1H2	H1H2	H1H1	NN	NN	H1H1
SAMN07215361	Round	Prunus persica	Benishimizi	H1H1	H1H2	H1H2	NN	NN	H1H2	H1H2	NN	NN	H1H1	NN	H1H1	H1H1	H1H1	H1H1	H1H1	H1H1	H1H2	H1H2	H1H2	H1H2	H1H2	H1H2	H1H1	H1H1	H1H1	NN	H1H1	NN	H1H1	NN	NN	H1H1	H1H1	NN	NN	H1H2	H1H1	H1H1	H1H1	H1H1	H1H1	H1H1	NN	NN	H1H2
SAMN07215362	Round	Prunus persica	Abehakuto	H1H1	H1H2	H1H2	NN	NN	H1H2	H1H2	H1H2	H1H2	H1H1	H1H1	H1H1	H1H1	H1H1	H1H1	H1H1	H1H1	H1H1	H1H1	H1H1	H1H1	H1H1	H1H1	H1H1	H1H1	H1H1	H1H1	H1H1	NN	H1H2	NN	NN	H1H2	H1H1	NN	NN	NN	NN	NN	NN	NN	NN	NN	NN	NN	H1H1
SAMN07215363	Round	Prunus persica	Hakuto	H1H1	H1H2	H1H2	H1H2	H1H2	NN	NN	H1H2	H1H2	H1H1	H1H1	H1H1	H1H1	H1H1	H1H1	H1H1	H1H1	H1H1	H1H1	H1H1	H1H1	H1H1	H1H1	H1H1	H1H1	H1H1	H1H1	NN	NN	H1H2	NN	NN	H1H1	H1H1	NN	NN	H1H1	H1H2	H1H2	H1H2	H1H2	H1H2	H1H2	NN	NN	H1H1
SAMN07215364	Round	Prunus persica	Kouyou Hakuto	H1H1	H1H2	H1H2	H1H1	H1H1	H1H1	H1H2	H1H1	H1H1	H1H1	H1H1	H1H1	H1H1	H1H1	H1H1	H1H1	H1H1	H1H1	H1H1	H1H1	H1H1	H1H1	H1H1	H1H1	H1H1	H1H1	H1H1	H1H2	NN	H1H2	NN	H1H1	H1H1	H1H1	H1H1	H1H1	NN	H1H1	H1H1	H1H1	H1H1	H1H1	H1H1	NN	H1H1	H1H2
SAMN07215365	Round	Prunus persica	Chi Yuan Mi	H1H1	H1H2	H1H2	NN	NN	H1H2	H1H2	H1H2	H1H2	H1H1	H1H1	H1H1	H1H1	H1H1	H1H1	H1H1	H1H1	H1H2	H1H1	H1H2	H1H1	H1H2	H1H1	H1H1	H1H1	H1H1	NN	NN	H1H1	H1H2	NN	NN	H1H2	H1H2	NN	NN	H1H1	H1H2	H1H2	H1H2	H1H2	H1H2	H1H2	NN	NN	H1H1
SAMN07215366	Round	Prunus persica	Xin Bai Hua	H1H1	H1H2	H1H2	H1H2	H1H2	H1H2	H1H2	H1H2	H1H2	H1H2	H1H2	H1H2	H1H2	H1H1	H1H1	H1H1	H1H1	H1H2	H1H2	H1H2	H1H2	H1H2	H1H2	H1H1	H1H1	H1H1	H1H1	NN	H1H1	H1H2	NN	NN	H1H2	H1H1	H1H2	NN	H1H1	H1H1	H1H1	H1H1	H1H1	H1H1	H1H1	NN	H1H1	H1H2
SAMN07215367	Round	Prunus persica	Wan Bai Hua	H1H1	H1H2	H1H2	H1H2	H1H2	H1H2	H1H2	H1H2	H1H2	H1H1	H1H1	H1H1	H1H1	H1H1	H1H1	H1H1	H1H1	H1H1	H1H1	H1H1	H1H1	H1H1	H1H1	H1H1	H1H1	H1H1	NN	H1H1	H1H1	H1H1	NN	H1H1	H1H1	H1H1	NN	NN	NN	NN	NN	NN	NN	H1H1	H1H1	NN	H1H1	H1H1
SAMN07215368	Round	Prunus persica	Wan Bai Mi	H1H1	H1H2	H1H2	H1H2	H1H2	H1H2	H1H2	H1H1	H1H1	H1H2	H1H2	H1H2	H1H2	H1H1	H1H1	H1H1	H1H1	H1H2	H1H2	H1H2	H1H2	H1H2	H1H2	H1H1	H1H1	H1H1	H1H2	H1H1	H1H2	H1H1	NN	H1H1	H1H1	H1H1	H1H1	H1H1	NN	H1H1	H1H1	H1H1	H1H1	H1H1	H1H1	NN	H1H1	H1H2
SAMN07215369	Round	Prunus persica	Jing Mi	H1H1	H1H2	H1H2	H1H2	H1H2	H1H2	H1H2	H1H2	H1H2	H1H2	H1H2	H1H2	H1H2	H1H2	NN	H1H2	H1H2	H1H2	H1H2	H1H1	H1H2	H1H2	H1H2	H1H1	H1H1	H1H1	H1H2	NN	H1H1	H1H2	NN	H1H1	H1H1	H1H1	H1H1	H1H1	NN	NN	H1H2	H1H2	H1H2	H1H1	H1H1	NN	NN	H1H2
SAMN07215370	Round	Prunus persica	Jing Yan	H1H1	H1H2	H1H2	H1H1	H1H1	H1H2	H1H2	H1H2	H1H2	H1H1	H1H1	H1H1	H1H1	NN	NN	NN	NN	NN	H1H1	H1H1	H1H1	H1H1	H1H1	H1H1	H1H1	H1H1	NN	H1H1	NN	H1H2	NN	H1H1	H1H2	H1H1	NN	NN	H1H1	H1H1	H1H1	H1H1	H1H1	H1H1	H1H1	NN	NN	H1H2
SAMN07215371	Round	Prunus persica	Lai Shan Mi	H1H1	H1H2	H1H2	NN	NN	H1H2	H1H2	H1H2	H1H2	H1H1	H1H1	H1H1	H1H1	H1H1	H1H1	H1H1	H1H1	H1H1	H1H1	H1H1	H1H1	H1H1	H1H1	H1H1	H1H1	H1H1	H1H1	NN	NN	H1H2	NN	NN	NN	H1H1	H1H1	NN	NN	H1H2	H1H2	H1H2	H1H2	H1H2	H1H2	NN	NN	H1H1
SAMN07215372	Round	Prunus persica	Qin Wang	H1H1	H1H2	H1H2	H1H2	H1H2	H1H2	H1H2	H1H2	H1H2	H1H1	H1H1	H1H1	H1H1	H1H1	H1H1	H1H1	H1H1	H1H1	H1H1	H1H1	H1H1	H1H1	H1H1	H1H1	H1H1	H1H1	NN	NN	NN	H1H2	NN	H1H1	H1H1	H1H1	NN	NN	NN	H1H1	H1H1	H1H1	H1H1	H1H1	H1H1	NN	H1H1	H1H2
SAMN07215373	Round	Prunus persica	Wan Mi	H1H1	H1H2	H1H2	H1H2	H1H2	H1H2	H1H2	H1H2	H1H2	H1H2	H1H2	H1H2	H1H2	H1H1	NN	H1H1	H1H1	H1H1	H1H2	H1H1	H1H1	H1H1	H1H1	H1H1	H1H1	H1H1	NN	NN	NN	H1H1	NN	H1H1	H1H1	H1H1	NN	NN	H1H1	H1H1	H1H1	H1H1	H1H1	H1H1	H1H1	NN	NN	H1H1
SAMN07215374	Round	Prunus persica	21 shiji	H1H1	H1H2	H1H2	NN	NN	H1H2	H1H2	H1H2	H1H2	H1H2	H1H2	H1H2	H1H2	H1H1	H1H1	H1H1	H1H1	H1H2	H1H2	H1H2	H1H2	H1H2	H1H2	NN	H1H1	H1H1	H1H1	NN	NN	H1H1	NN	H1H1	H1H1	H1H1	NN	NN	NN	H1H2	H1H2	H1H2	H1H2	H1H1	H1H1	NN	NN	H1H1
SAMN07215375	Round	Prunus persica	Tan Chun	H1H1	H1H1	H1H1	H1H1	H1H1	H1H1	H1H1	H1H1	H1H1	H1H1	H1H1	H1H1	H1H1	H1H1	H1H1	H1H1	H1H1	H1H1	H1H1	H1H2	H1H1	H1H2	H1H1	H1H1	H1H1	H1H1	NN	H1H2	H1H1	H1H2	NN	NN	H1H1	H1H2	H1H1	NN	NN	H1H1	H1H1	H1H1	H1H1	H1H1	H1H1	NN	NN	H1H2
SAMN07215376	Round	Prunus persica	Shaji 2	H1H1	H1H2	H1H2	H1H2	H1H2	H1H2	H1H2	H1H1	H1H1	H1H1	H1H1	H1H1	H1H1	H1H1	H1H1	H1H1	H1H1	H1H1	H1H1	H1H1	H1H1	H1H1	H1H1	H1H1	H1H1	H1H1	NN	H1H1	NN	H1H1	NN	NN	H1H1	H1H1	H1H1	NN	H1H1	NN	H1H1	H1H1	H1H1	H1H1	H1H1	NN	NN	H1H1
SAMN07215377	Round	Prunus persica	Shuang Feng	H1H1	H1H2	H1H2	H1H2	H1H2	H1H2	H1H2	H1H2	H1H2	H1H2	H1H2	H1H2	H1H2	H1H1	H1H1	H1H1	H1H1	H1H1	H1H1	H1H1	H1H2	H1H2	H1H2	H1H1	H1H1	H1H1	NN	NN	NN	H1H2	NN	H1H1	H1H2	NN	H1H1	H1H1	NN	H1H1	H1H1	H1H1	H1H1	H1H1	H1H1	NN	NN	H1H1
SAMN07215378	Round	Prunus persica	Reddomun	H1H1	H1H2	H1H2	H1H2	H1H2	H1H2	H1H2	H1H2	H1H2	H1H1	H1H2	H1H1	H1H1	H1H1	H1H1	H1H1	H1H1	H1H2	H1H2	H1H2	H1H2	H1H2	H1H2	H1H1	H1H1	H1H1	H1H1	NN	H1H1	H1H1	NN	H1H1	H1H1	H1H1	NN	NN	NN	H1H1	H1H2	H1H2	H1H2	H1H2	H1H2	NN	NN	H1H2
SAMN07215380	Round	Prunus persica	June gold	H1H1	H1H2	H1H2	H1H2	H1H2	H1H2	H1H2	H1H2	H1H2	H1H1	H1H1	H1H1	H1H1	H1H1	H1H1	H1H1	H1H1	H1H1	H1H2	H1H1	H1H1	H1H1	H1H1	H1H1	H1H1	H1H1	NN	H1H2	NN	H1H1	NN	NN	H1H1	H1H1	H1H1	H1H1	NN	H1H1	H1H1	H1H1	H1H1	H1H1	H1H1	NN	H1H1	H1H2
SAMN07215381	Round	Prunus persica	Cheng Xiang	H1H1	H1H2	H1H2	H1H2	H1H2	H1H2	H1H2	H1H2	H1H2	H1H1	H1H1	H1H1	H1H1	H1H1	H1H1	H1H1	H1H1	H1H1	H1H1	H1H1	H1H1	H1H1	H1H1	NN	NN	H1H1	H1H1	H1H1	NN	H1H2	NN	NN	H1H1	H1H1	NN	H1H1	NN	H1H1	H1H1	H1H1	H1H1	NN	NN	NN	NN	H1H1
SAMN07215382	Round	Prunus persica	Lu Xiang	H1H1	H1H2	H1H2	H1H1	NN	NN	H1H2	H1H2	H1H2	H1H1	H1H1	H1H1	H1H1	H1H1	H1H1	H1H1	H1H1	NN	NN	H1H1	H1H1	H1H1	H1H1	H1H1	H1H1	NN	NN	NN	NN	H1H2	NN	H1H1	H1H1	H1H1	NN	NN	NN	H1H1	H1H1	H1H1	NN	H1H1	H1H1	NN	NN	H1H1
SAMN07215383	Round	Prunus persica	Fay Elbert	H1H1	NN	NN	H1H2	H1H2	H1H2	H1H2	H1H1	H1H1	H1H1	H1H1	H1H1	H1H1	H1H1	H1H1	H1H1	H1H1	H1H1	H1H2	H1H1	H1H1	H1H1	H1H1	H1H1	H1H1	H1H1	H1H1	H1H1	NN	H1H2	NN	H1H1	H1H1	H1H1	H1H1	NN	NN	H1H1	H1H1	H1H1	H1H1	H1H1	H1H1	NN	H1H1	H1H1
SAMN07215384	Round	Prunus persica	Havis	H1H1	H1H2	H1H2	NN	NN	NN	NN	NN	NN	H1H1	H1H2	H1H1	H1H1	H1H1	H1H1	H1H1	H1H1	H1H2	H1H2	H1H1	H1H2	H1H2	H1H2	H1H1	H1H1	NN	NN	NN	NN	H1H1	NN	NN	H1H1	NN	NN	NN	NN	H1H1	H1H1	H1H1	H1H1	H1H1	H1H1	NN	H1H1	H1H1
SAMN07215385	Round	Prunus persica	Triumph	H1H1	H1H1	H1H1	H1H1	H1H1	H1H1	H1H1	H1H1	H1H1	H1H2	H1H2	H1H2	H1H2	H1H1	H1H1	H1H1	H1H1	H1H2	H1H2	H1H2	H1H2	H1H2	H1H2	H1H1	H1H1	H1H1	NN	NN	NN	H1H1	NN	NN	H1H1	NN	NN	NN	H1H1	H1H1	H1H1	H1H1	H1H1	NN	H1H1	NN	NN	H1H1
SAMN07215386	Round	Prunus persica	Harken	H1H1	H1H2	H1H2	H1H2	H1H2	NN	H1H1	H1H1	H1H1	H1H2	H1H2	H1H2	H1H2	H1H1	H1H1	H1H1	H1H1	H1H2	H1H2	H1H1	H1H1	H1H1	H1H1	H1H1	H1H1	H1H1	H1H1	NN	NN	H1H1	NN	NN	H1H1	H1H1	H1H1	H1H1	NN	H1H1	H1H1	H1H1	H1H1	H1H1	H1H1	NN	NN	H1H1
SAMN07215387	Round	Prunus persica	Harmony	H1H1	H1H2	H1H2	H1H2	H1H2	H1H2	H1H2	H1H2	H1H2	H1H1	H1H2	H1H2	H1H2	H1H2	H1H1	H1H1	H1H1	H1H1	H1H2	H1H1	H1H1	H1H1	H1H1	H1H1	H1H1	H1H1	NN	H1H1	NN	H1H1	NN	NN	H1H1	H1H1	NN	NN	H1H1	H1H1	H1H1	H1H1	H1H1	H1H1	H1H1	NN	NN	H1H1
SAMN07215388	Round	Prunus persica	Norman	H1H1	NN	NN	NN	NN	NN	NN	NN	NN	H1H2	H1H1	H1H1	H1H1	H1H1	H1H1	H1H1	H1H1	H1H2	H1H2	H1H1	H1H1	H1H1	H1H1	H1H1	H1H1	NN	H1H1	NN	NN	H1H1	NN	NN	H1H1	H1H1	NN	H1H1	NN	H1H1	H1H1	H1H1	H1H1	H1H1	H1H1	NN	H1H1	H1H1
SAMN07215389	Round	Prunus persica	Improved Flavor Crest	H1H1	H1H1	H1H1	H1H1	H1H1	H1H2	H1H2	H1H2	H1H2	H1H1	H1H1	H1H1	H1H1	H1H1	H1H1	H1H1	H1H1	H1H1	H1H1	H1H1	H1H1	H1H1	H1H1	NN	NN	NN	NN	NN	NN	NN	NN	NN	NN	NN	NN	NN	NN	H1H1	H1H1	H1H1	H1H1	H1H1	H1H1	NN	NN	H1H1
SAMN07215390	Round	Prunus persica	Redtop	H1H1	H1H1	NN	NN	NN	NN	NN	NN	NN	H1H1	H1H1	H1H1	H1H1	H1H1	H1H1	H1H1	H1H1	H1H1	H1H2	H1H1	H1H1	H1H1	H1H1	NN	NN	NN	NN	H1H1	NN	NN	NN	NN	NN	H1H1	NN	NN	NN	NN	NN	NN	NN	NN	NN	NN	NN	H1H1
SAMN07215391	Round	Prunus persica	Redskun	H1H1	H1H2	H1H2	NN	NN	H1H2	H1H2	H1H2	H1H2	H1H2	H1H2	H1H2	H1H2	H1H1	NN	H1H2	H1H2	H1H1	H1H2	H1H1	H1H1	H1H1	H1H1	H1H1	H1H1	H1H1	NN	NN	NN	H1H1	NN	NN	H1H1	H1H1	NN	NN	NN	H1H1	H1H1	H1H1	H1H1	H1H1	H1H1	NN	H1H1	H1H1
SAMN07215392	Round	Prunus persica	Gan Xuan 4	H1H1	H1H2	H1H2	H1H2	H1H2	H1H2	H1H2	H1H2	H1H2	H1H1	H1H1	H1H1	H1H1	H1H1	H1H1	H1H1	H1H1	H1H1	H1H1	H1H1	H1H1	H1H1	H1H1	H1H1	H1H1	NN	H1H1	NN	NN	H1H2	NN	NN	H1H1	H1H1	NN	NN	NN	H1H1	H1H1	H1H1	H1H1	H1H1	H1H1	NN	NN	H1H2
SAMN07215393	Round	Prunus persica	Jin Xiu	H1H1	H1H2	H1H2	H1H1	H1H1	NN	NN	H1H2	H1H2	H1H1	H1H1	H1H1	H1H1	H1H1	H1H1	H1H1	H1H1	H1H1	H1H1	H1H1	H1H1	H1H1	H1H1	H1H1	H1H1	H1H1	NN	NN	NN	H1H1	NN	NN	H1H1	NN	NN	NN	H1H2	H1H2	H1H2	H1H2	H1H2	NN	NN	NN	NN	H1H1
SAMN07215394	Round	Prunus persica	Wu yue Jin	H1H1	NN	NN	H1H1	H1H1	H1H2	H1H2	H1H2	H1H2	H1H2	H1H2	H1H2	H1H2	H1H1	H1H1	H1H1	H1H1	H1H2	H1H2	H1H1	H1H1	H1H1	H1H1	H1H1	H1H1	H1H1	H1H1	H1H1	NN	H1H1	NN	NN	H1H1	H1H1	H1H1	NN	NN	H1H1	H1H1	H1H1	H1H1	H1H1	H1H1	NN	NN	H1H1
SAMN07215395	Round	Prunus persica	Tropicbeauty	H1H1	H1H2	H1H2	H1H2	H1H2	H1H2	H1H2	H1H2	H1H2	H1H2	H1H2	H1H2	H1H2	H1H1	H1H1	H1H1	H1H1	H1H1	H1H1	H1H2	H1H2	H1H2	H1H2	H1H1	H1H1	H1H1	H1H1	H1H2	NN	H1H1	NN	NN	H1H1	H1H1	NN	NN	NN	H1H2	H1H2	H1H2	H1H2	H1H2	H1H2	NN	NN	H1H2
SAMN07215396	Round	Prunus persica	Spring prince	H1H1	H1H2	H1H2	H1H2	H1H2	H1H2	H1H1	H1H1	H1H1	H1H1	H1H1	H1H1	H1H1	H1H1	H1H1	H1H1	H1H1	H1H1	H1H1	H1H1	H1H1	H1H1	H1H1	H1H1	H1H1	H1H1	H1H1	H1H1	NN	H1H1	NN	H1H1	H1H1	H1H1	H1H1	H1H1	NN	NN	H1H1	H1H1	H1H1	H1H1	H1H1	NN	H1H1	H1H1
SAMN07215397	Round	Prunus persica	Flame prince	H1H1	H1H1	H1H1	NN	NN	H1H1	H1H1	H1H1	H1H1	H1H2	H1H2	H1H2	H1H2	H1H1	H1H1	H1H1	H1H1	H1H2	H1H2	H1H1	H1H1	H1H1	H1H1	H1H1	H1H1	H1H1	H1H1	NN	NN	NN	NN	NN	H1H1	H1H1	H1H1	NN	NN	H1H1	H1H1	H1H1	H1H1	H1H1	H1H1	NN	NN	H1H1
SAMN07215398	Round	Prunus persica	Ruby prince	H1H1	H1H1	H1H1	H1H1	NN	H1H1	H1H1	H1H1	H1H1	H1H2	H1H2	H1H2	H1H2	H1H1	H1H1	H1H1	H1H1	H1H2	H1H2	H1H1	H1H2	H1H2	H1H2	H1H1	H1H1	H1H1	H1H1	NN	NN	H1H1	NN	H1H1	H1H1	H1H1	H1H1	H1H1	NN	H1H1	H1H1	H1H1	H1H1	H1H1	H1H1	NN	H1H1	H1H2
SAMN07215399	Round	Prunus persica	Blaze prince	H1H1	H1H2	H1H2	H1H2	H1H2	H1H2	H1H2	H1H2	H1H2	H1H1	H1H2	H1H2	H1H2	H1H2	NN	H1H2	H1H2	H1H1	H1H2	H1H1	H1H1	H1H1	H1H1	H1H2	H1H1	H1H1	H1H1	NN	NN	H1H1	NN	NN	H1H1	H1H1	H1H1	H1H1	NN	H1H1	H1H1	H1H1	H1H1	H1H1	H1H1	NN	H1H1	H1H1
SAMN07215400	Round	Prunus persica	Autumn prince	H1H1	H1H2	NN	H1H2	H1H2	H1H2	H1H2	H1H1	H1H1	H1H2	H1H2	H1H2	H1H2	H1H1	H1H1	H1H1	H1H1	H1H1	H1H2	H1H1	H1H2	H1H2	H1H2	H1H1	H1H1	H1H1	NN	NN	NN	NN	NN	H1H1	H1H1	H1H1	NN	H1H1	H1H1	H1H1	H1H1	H1H1	H1H1	H1H1	H1H1	NN	NN	H1H2
SAMN07215401	Round	Prunus persica	Spring gem	H1H1	H1H2	H1H2	NN	H1H2	H1H2	H1H1	NN	NN	H1H2	H1H2	H1H1	H1H1	H1H2	NN	H1H2	H1H2	H1H1	H1H2	H1H1	H1H1	H1H1	H1H1	NN	NN	NN	H1H1	NN	NN	NN	NN	NN	H1H1	H1H1	NN	NN	NN	H1H1	NN	NN	NN	H1H1	H1H1	NN	NN	H1H1
SAMN07215402	Round	Prunus persica	Xiwei gold	H1H1	H1H1	H1H1	H1H2	H1H2	H1H2	H1H2	H1H2	H1H2	H1H1	H1H1	H1H1	H1H1	H1H1	H1H1	H1H1	H1H1	H1H1	H1H1	H1H1	H1H1	H1H1	H1H1	H1H1	H1H1	H1H1	H1H2	NN	NN	H1H2	NN	NN	H1H1	NN	H1H1	NN	H1H2	H1H2	H1H1	H1H1	H1H1	H1H2	H1H2	NN	NN	H1H1
SAMN07215403	Round	Prunus persica	Zheng Huang 2	H1H1	H1H2	H1H2	H1H2	H1H2	H1H2	H1H2	H1H2	H1H2	H1H2	H1H1	H1H2	H1H2	H1H1	H1H1	H1H1	H1H1	H1H2	H1H2	H1H1	H1H2	H1H2	H1H2	H1H1	H1H1	H1H1	NN	NN	NN	H1H1	NN	NN	NN	H1H1	NN	H1H1	NN	H1H1	H1H1	H1H1	H1H1	H1H1	H1H1	NN	H1H1	H1H2
SAMN07215404	Round	Prunus persica	Zheng Huang 3	H1H1	H1H2	H1H2	NN	NN	H1H2	H1H2	H1H2	H1H2	H1H1	H1H1	H1H1	H1H1	H1H1	H1H1	H1H1	H1H1	H1H1	H1H1	H1H1	H1H1	H1H1	H1H1	H1H1	H1H1	H1H1	NN	NN	NN	H1H1	NN	NN	NN	NN	NN	NN	NN	NN	H1H1	H1H1	NN	NN	NN	NN	NN	H1H1
SAMN07215405	Round	Prunus persica	Dalian 12-28	H1H1	H1H2	H1H2	NN	NN	H1H2	H1H2	H1H1	H1H2	H1H2	H1H2	H1H2	H1H2	H1H1	H1H1	H1H1	H1H1	H1H2	H1H2	H1H1	H1H1	H1H1	H1H1	H1H1	H1H1	H1H1	NN	NN	NN	H1H1	NN	NN	H1H1	H1H1	NN	NN	H1H1	H1H1	H1H1	H1H1	H1H1	H1H1	H1H1	NN	H1H1	H1H1
SAMN07215406	Round	Prunus persica	Dalian 22-8	H1H1	H1H2	H1H2	NN	NN	H1H2	H2H2	H2H2	H2H2	H1H1	H1H1	H1H2	H1H2	H1H2	NN	H1H2	H1H2	H1H1	H1H2	H1H1	H1H1	H1H1	H1H1	NN	H1H1	H1H1	NN	NN	NN	NN	NN	H1H1	H1H1	H1H1	NN	NN	NN	H1H1	H1H1	H1H1	H1H1	H1H1	H1H1	NN	NN	H1H1
SAMN07215407	Round	Prunus persica	NJC113	H1H1	H1H2	H1H2	NN	NN	NN	H1H2	H1H2	H1H2	H1H2	H1H2	H1H2	H1H2	H1H1	H1H1	H1H1	H1H1	H1H1	H1H1	H1H2	H1H2	H1H2	H1H2	H1H1	H1H1	H1H1	NN	NN	H1H1	H1H1	NN	NN	NN	H1H1	NN	NN	NN	H1H1	H1H1	H1H1	H1H1	H1H1	H1H1	NN	NN	H1H1
SAMN07215408	Round	Prunus persica	NJC106	H1H1	H1H1	H1H1	H1H1	H1H1	NN	NN	NN	NN	H1H2	H1H2	H1H2	H1H2	H1H1	H1H1	H1H1	H1H1	H1H1	H1H2	H1H2	H1H1	H1H1	H1H1	NN	H1H1	H1H1	H1H1	NN	NN	H1H2	NN	NN	NN	H1H1	NN	NN	NN	NN	NN	NN	NN	NN	NN	NN	NN	H1H1
SAMN07215409	Round	Prunus persica	NJC84	H1H1	H1H1	H1H1	H1H1	NN	NN	NN	NN	NN	H1H2	H1H2	H1H2	H1H2	H1H1	H1H1	H1H1	H1H1	H1H2	H1H2	H1H2	H1H1	H1H1	H1H1	H1H1	H1H1	H1H1	NN	NN	H1H1	H1H1	NN	NN	H1H2	H1H1	NN	NN	NN	H1H1	H1H1	H1H1	H1H1	H1H1	H1H1	NN	NN	H1H1
SAMN07215411	Round	Prunus persica	Babygold 6	H1H1	NN	NN	NN	NN	H1H2	H1H2	H1H1	H1H1	H1H1	H1H1	H1H1	H1H1	H1H1	H1H1	H1H1	H1H1	H1H2	H1H1	H1H1	H1H1	H1H1	H1H1	H1H1	H1H1	H1H1	H1H1	H1H1	H1H1	H1H1	NN	H1H1	H1H1	H1H1	H1H1	NN	NN	NN	H1H1	H1H1	H1H1	H1H1	H1H1	NN	NN	H1H2
SAMN07215412	Round	Prunus persica	NJC20	H1H1	H1H2	H1H2	H1H2	H1H2	H1H2	H1H2	H1H2	H1H2	H1H1	H1H2	H1H1	H1H1	H1H1	H1H1	H1H1	H1H1	H1H1	H1H2	H1H2	H1H1	H1H2	H1H1	H1H1	H1H1	H1H1	NN	NN	H1H1	H1H1	NN	NN	NN	H1H1	NN	NN	H1H1	H1H1	H1H1	H1H1	H1H1	H1H1	H1H1	NN	NN	H1H2
SAMN07215413	Round	Prunus persica	NJC48	H1H1	H1H1	H1H1	NN	NN	H1H1	H1H1	NN	NN	H1H1	H1H1	H1H1	H1H1	H1H1	H1H1	H1H1	H1H1	H1H1	H1H1	H1H1	H1H1	H1H2	H1H1	H1H1	H1H1	H1H1	H1H1	NN	H1H1	H1H2	NN	NN	H1H1	H1H1	NN	NN	H1H1	NN	NN	NN	NN	H1H1	H1H1	NN	NN	H1H2
SAMN07215414	Round	Prunus persica	Kanto 5	H1H1	H1H2	H1H2	H1H2	NN	H1H2	H1H2	H1H1	H1H1	H1H1	H1H2	H1H2	H1H2	H1H1	H1H1	H1H1	H1H1	H1H2	H1H2	H1H1	H1H1	H1H1	H1H1	H1H1	H1H1	H1H1	NN	NN	H1H1	H1H2	NN	H1H1	H1H1	H1H1	H1H1	NN	NN	H1H1	H1H1	H1H1	H1H1	H1H1	H1H1	NN	NN	H1H2
SAMN07215415	Round	Prunus persica	Cheng Yan	H1H1	H1H2	H1H2	H2H2	H2H2	NN	H1H2	NN	NN	H1H1	H1H1	H1H1	H1H1	H1H1	H1H1	H1H1	H1H1	H1H1	H1H1	H1H1	H1H1	H1H1	H1H1	NN	NN	H1H1	H1H1	NN	NN	H1H2	NN	NN	H1H1	NN	NN	NN	NN	NN	H1H1	H1H1	H1H1	H1H1	H1H1	NN	NN	H1H1
SAMN07215416	Round	Prunus persica	Kanto 14	H1H1	H1H1	H1H1	NN	NN	NN	H1H1	H1H1	H1H1	H1H2	H1H2	H1H2	H1H2	H1H1	H1H1	H1H1	H1H1	H1H2	H1H2	H1H1	H1H2	H1H2	H1H2	NN	H1H1	H1H1	H1H1	NN	H1H1	H1H1	NN	NN	H1H1	H1H1	NN	NN	NN	NN	H1H1	H1H1	H1H1	H1H1	H1H1	NN	NN	H1H1
SAMN07215417	Round	Prunus persica	Sunhigh	H1H1	H1H2	H1H2	H1H1	H1H2	H1H1	H1H1	H1H1	H1H1	H1H2	H1H2	H1H2	H1H2	H1H2	NN	H1H2	H1H2	H1H2	H1H2	H1H2	H1H2	H1H2	H1H2	NN	H1H1	H1H1	H1H1	NN	NN	H1H2	NN	NN	H1H1	H1H1	NN	H1H1	NN	NN	H1H1	H1H1	H1H1	H1H1	H1H1	NN	NN	H1H1
SAMN07215418	Round	Prunus persica	Sims	H1H1	NN	NN	H1H1	H1H1	H1H1	H1H1	NN	NN	H1H1	H1H1	H1H1	H1H1	H1H1	H1H1	H1H1	H1H1	H1H1	H1H1	H1H1	H1H1	H1H1	H1H1	H1H1	H1H1	H1H1	H1H1	NN	NN	H1H1	NN	H1H1	H1H1	H1H1	H1H1	H1H1	NN	H1H1	H1H1	H1H1	H1H1	H1H1	H1H1	NN	NN	H1H2
SAMN07215419	Round	Prunus persica	Fortuna	H1H1	NN	NN	H1H1	H1H1	NN	H1H1	NN	NN	H1H1	H1H1	H1H1	H1H1	H1H1	H1H1	H1H1	H1H1	H1H1	H1H1	H1H1	H1H2	H1H2	H1H2	H1H1	NN	H1H1	NN	H1H1	NN	H1H1	NN	NN	H1H1	H1H1	NN	NN	NN	H1H1	H1H1	H1H1	H1H1	H1H1	H1H1	NN	NN	H1H1
SAMN07215425	Round	Prunus persica	Qian Nian Hong	H1H1	H1H2	H1H2	NN	NN	NN	NN	H1H2	H1H2	H1H2	H1H2	H1H2	H1H2	H1H1	H1H1	H1H1	H1H1	H1H1	H1H2	H1H1	H1H2	H1H2	H1H2	H1H1	NN	NN	H1H1	H1H1	NN	H1H1	NN	NN	H1H1	H1H1	H1H1	H1H1	NN	H1H1	H1H1	H1H1	H1H1	H1H1	H1H1	NN	NN	H1H2
SAMN07215426	Round	Prunus persica	Yan Guang	H1H1	NN	H1H2	NN	NN	H1H2	H1H2	H1H2	H1H2	H1H2	H1H2	H1H2	H1H2	H1H1	H1H1	H1H1	H1H2	H1H2	H1H2	H1H1	H1H1	H1H1	H1H1	H1H1	H1H1	H1H1	NN	NN	NN	H1H1	NN	H1H1	H1H1	NN	NN	NN	NN	NN	H1H1	H1H1	H1H1	H1H1	H1H1	NN	H1H1	H1H1
SAMN07215427	Round	Prunus persica	Zao Hong Xia	H1H1	H1H2	H1H2	NN	NN	NN	NN	H1H2	H1H2	H1H2	H1H2	H1H2	H1H2	H1H2	NN	H1H2	H1H2	H1H1	H1H2	H1H2	H1H2	H1H2	H1H2	NN	H1H1	H1H1	NN	NN	NN	H1H2	NN	NN	H1H1	H1H1	NN	H1H1	NN	NN	NN	NN	NN	H1H1	H1H1	NN	NN	H1H1
SAMN07215428	Round	Prunus persica	Dan Mo	H1H1	H1H1	H1H1	NN	NN	NN	NN	H1H1	H1H1	H1H2	H1H2	H1H2	H1H2	H1H1	H1H1	H1H1	H1H2	H1H1	H1H2	H1H1	H1H1	H1H1	H1H1	H1H1	H1H1	H1H1	H1H1	H1H2	NN	H1H1	NN	H1H1	H1H1	H1H1	H1H1	NN	NN	H1H1	H1H1	H1H1	H1H1	NN	NN	NN	H1H1	H1H1
SAMN07215429	Round	Prunus persica	ZN Jin Hui	H1H1	H1H2	H1H2	H1H2	H1H2	H1H2	H1H2	H1H2	H1H2	H1H2	H1H2	H1H2	H1H2	H1H1	H1H1	H1H1	H1H1	H1H1	H1H2	H1H1	H1H1	H1H1	H1H1	H1H1	H1H1	H1H1	H1H1	NN	H1H1	H1H1	NN	H1H1	H1H1	NN	H1H1	NN	NN	H1H1	H1H1	H1H1	H1H1	H1H2	H1H2	NN	NN	H1H2
SAMN07215430	Round	Prunus persica	Da Bai Suan	H1H1	H1H2	H1H2	H1H2	H1H2	NN	NN	NN	NN	H1H2	H1H1	H1H1	H1H1	H1H1	NN	H1H2	H1H2	H1H1	H1H2	H1H1	H1H1	H1H1	H1H1	H1H1	H1H1	H1H1	NN	H1H1	NN	H1H2	NN	NN	NN	H1H1	NN	NN	H1H1	H1H1	H1H1	H1H1	H1H1	NN	NN	NN	NN	H1H1
SAMN07215431	Round	Prunus persica	Rui Guang 5	H1H1	H1H2	H1H2	NN	NN	NN	H1H1	NN	NN	H1H2	H1H2	H1H2	H1H2	H1H1	H1H1	H1H1	H1H1	H1H2	H1H2	H1H2	H1H2	H1H2	H1H2	H1H1	H1H1	H1H1	NN	NN	NN	H1H1	NN	NN	NN	H1H1	NN	NN	NN	H1H1	H1H1	H1H1	H1H1	H1H1	H1H1	NN	NN	H1H1
SAMN07215432	Round	Prunus persica	Rui Guang 7	H1H1	H1H2	H1H2	NN	H1H2	H1H2	H1H2	H1H2	H1H2	H1H1	H1H1	H1H1	H1H1	H1H1	H1H1	H1H1	H1H1	H1H1	H1H1	H1H1	H1H1	H1H1	H1H1	H1H1	H1H1	NN	NN	NN	NN	NN	NN	NN	H1H1	NN	NN	NN	NN	H1H1	H1H1	H1H1	H1H1	H1H1	H1H1	NN	NN	H1H2
SAMN07215433	Round	Prunus persica	Rui Guang 18	H1H1	H1H2	H1H2	H1H2	H1H2	H1H2	H1H2	H1H2	H1H2	H1H2	H1H2	H1H2	H1H2	H1H1	H1H1	H1H1	H1H1	H1H2	H1H2	H1H1	H1H1	H1H1	H1H1	H1H1	NN	H1H1	H1H1	H1H1	NN	H1H1	NN	NN	H1H1	H1H2	NN	NN	NN	H1H1	H1H1	H1H1	H1H1	H1H1	H1H1	NN	NN	H1H1
SAMN07215434	Round	Prunus persica	ZN Jin Shuo	H1H1	NN	NN	NN	NN	NN	NN	NN	NN	H1H1	H1H1	H1H1	H1H1	H1H1	H1H1	H1H1	H1H1	H1H1	H1H2	H1H1	H1H1	H1H1	H1H1	H1H1	H1H1	H1H1	NN	NN	NN	H1H1	NN	H1H1	H1H1	H1H1	NN	NN	NN	H1H1	H1H1	H1H1	H1H1	H1H1	H1H1	NN	NN	H1H1
SAMN07215435	Round	Prunus persica	Nectagrand 2	H1H1	H1H2	H1H2	NN	NN	NN	NN	H1H2	H1H2	H1H2	H1H2	H1H2	H1H2	H1H2	H1H1	H1H1	H1H2	H1H2	H1H2	H1H1	H1H1	H1H1	H1H1	H1H1	H1H1	H1H1	H1H1	NN	NN	NN	NN	NN	H1H1	NN	NN	NN	NN	NN	NN	NN	NN	NN	NN	NN	NN	H1H1
SAMN07215436	Round	Prunus persica	Nectagrand 1	H1H1	H1H1	H1H1	H1H1	H1H1	H1H1	NN	NN	NN	H1H2	H1H2	H1H2	H1H2	H1H1	H1H1	H1H1	H1H1	H1H2	H1H2	H1H1	H1H1	H1H1	H1H1	NN	H1H1	H1H1	H1H1	NN	NN	H1H1	NN	NN	NN	H1H1	H1H1	NN	NN	H1H1	H1H1	H1H1	H1H1	H1H1	H1H1	NN	NN	H1H1
SAMN07215437	Round	Prunus persica	Summer Grand	H1H1	H1H1	H1H1	H1H2	H1H2	H1H2	H1H2	NN	NN	H1H1	H1H1	H1H1	H1H1	H1H1	H1H1	H1H1	H1H1	H1H1	H1H1	H1H1	H1H1	H1H1	H1H1	NN	H1H1	H1H1	H1H1	NN	H1H1	NN	NN	NN	H1H1	H1H1	NN	H1H1	NN	H1H1	H1H1	H1H1	H1H1	H1H1	H1H1	NN	NN	H1H1
SAMN07215438	Round	Prunus persica	May Grand	H1H1	H1H2	H1H2	H1H2	H1H2	H1H2	H1H1	NN	NN	H1H1	H1H1	H1H1	H1H1	H1H2	H1H1	H1H1	H1H2	H1H1	H1H2	H1H1	H1H1	H1H1	H1H1	H1H1	H1H1	H1H1	NN	NN	H1H1	H1H1	NN	NN	H1H1	H1H1	NN	H1H1	NN	H1H1	H1H1	H1H1	H1H1	H1H1	H1H1	NN	NN	H1H1
SAMN07215439	Round	Prunus persica	NJN89	H1H1	H1H1	H1H1	NN	NN	NN	NN	H1H1	H1H1	H1H2	H1H2	H1H2	H1H2	H1H1	H1H1	H1H1	H1H1	H1H2	H1H2	H1H2	H1H2	H1H2	H1H2	H1H1	H1H1	H1H1	H1H1	NN	NN	H1H1	NN	NN	H1H1	H1H1	NN	NN	NN	H1H1	H1H1	H1H1	H1H1	H1H1	H1H1	NN	NN	H1H1
SAMN07215440	Round	Prunus persica	Nectagrand 7	H1H1	H1H1	H1H1	H1H1	H1H1	H1H1	H1H1	H1H1	H1H1	H1H2	H1H2	H1H2	H1H2	H1H1	H1H1	H1H2	H1H2	H1H1	H1H2	H1H1	H1H1	H1H1	H1H1	H1H1	H1H1	H1H1	NN	NN	NN	H1H1	NN	NN	H1H1	H1H1	NN	NN	H1H1	H1H1	H1H1	H1H1	H1H1	H1H1	H1H1	NN	NN	H1H2
SAMN07215441	Round	Prunus persica	Flavortop	H1H1	H1H1	H1H1	H1H2	H1H2	H1H2	H1H2	H1H1	H1H1	H1H1	H1H1	H1H1	H1H1	H1H1	H1H1	H1H1	H1H1	H1H1	H1H2	H1H1	H1H1	H1H1	H1H1	H1H1	H1H1	H1H1	NN	NN	NN	H1H1	NN	H1H1	H1H1	H1H1	NN	NN	NN	H1H1	H1H1	H1H1	H1H1	NN	NN	NN	NN	H1H1
SAMN07215442	Round	Prunus persica	Fantasia	H1H1	H1H2	H1H2	NN	NN	NN	NN	NN	NN	H1H1	H1H1	H1H1	H1H1	H1H1	H1H1	H1H1	H1H1	H1H1	H1H2	H1H1	H1H1	H1H1	H1H1	H1H1	H1H1	NN	NN	NN	NN	H1H1	NN	NN	NN	H1H1	NN	NN	NN	H1H1	H1H1	H1H1	H1H1	H1H1	H1H1	NN	NN	H1H1
SAMN07215443	Round	Prunus persica	Summer Beauty	H1H1	H1H2	H1H2	H1H1	NN	H1H2	H2H2	H1H2	H1H2	H1H1	H1H1	H1H1	H1H1	H1H1	H1H1	H1H1	H1H1	H1H1	H1H1	H1H1	H1H1	H1H1	H1H1	H1H1	H1H1	H1H1	NN	NN	NN	H1H1	NN	NN	NN	H1H1	NN	H1H1	NN	NN	H1H1	H1H1	H1H1	H1H1	H1H1	NN	NN	H1H2
SAMN07215444	Round	Prunus persica	Super Crimson	H1H1	H1H1	H1H1	NN	NN	NN	NN	NN	NN	H1H2	H1H2	H1H2	H1H2	H1H2	NN	H1H2	H1H2	H1H1	H1H2	H1H1	H1H1	H1H1	H1H1	H1H1	H1H1	NN	H1H1	NN	NN	NN	NN	NN	H1H1	H1H1	NN	NN	NN	H1H1	H1H1	H1H1	H1H1	NN	NN	NN	NN	H1H1
SAMN07215445	Round	Prunus persica	Red diamond	H1H1	H1H2	H1H2	H1H2	H1H2	H1H1	H1H1	H1H1	H1H1	H1H1	H1H1	H1H1	H1H1	H1H2	NN	H1H2	H1H2	H1H1	H1H2	H1H1	H1H1	H1H1	H1H1	H1H1	H1H1	H1H1	NN	NN	NN	H1H1	NN	NN	H1H1	NN	NN	NN	NN	H1H1	H1H1	H1H1	H1H1	H1H1	H1H1	NN	NN	H1H1
SAMN07215446	Round	Prunus persica	Rutgers Redleaf	H1H1	NN	NN	NN	NN	NN	NN	NN	NN	H1H1	H1H1	H1H1	H1H1	H1H1	H1H1	H1H1	H1H1	H1H1	H1H1	H1H1	H1H1	H1H1	H1H1	H1H1	H1H1	H1H1	NN	NN	NN	H1H1	NN	NN	NN	H1H1	NN	NN	NN	H1H1	H1H1	H1H1	H1H1	H1H1	H1H1	NN	H1H1	H1H1
SAMN07215447	Round	Prunus persica	Siberian C	H1H1	H1H1	H1H1	H1H1	H1H1	NN	NN	NN	H1H1	H1H1	H1H1	H1H1	H1H1	H1H1	H1H1	H1H1	H1H1	H1H1	H1H1	H1H1	H1H1	H1H2	H1H1	H1H1	H1H1	H1H1	H1H1	NN	NN	H1H1	NN	NN	H1H1	H1H1	H1H1	NN	NN	H1H1	H1H1	H1H1	H1H1	H1H1	H1H1	NN	NN	H1H2
SAMN07215448	Round	Prunus persica	Okinawa	H1H1	H1H2	H1H2	H1H2	H1H2	H1H2	H1H2	H1H1	H1H1	H1H1	H1H1	H1H1	H1H1	H1H1	H1H1	H1H1	H1H1	H1H2	H1H2	H1H2	H1H1	H1H2	H1H1	H1H1	H1H1	H1H1	H1H1	NN	NN	H1H2	NN	NN	NN	H2H2	H1H1	NN	NN	NN	NN	H1H1	H1H1	H1H1	H1H1	NN	NN	H1H1
SAMN07215449	Round	Prunus persica	Nemaguard	H1H1	H1H1	H1H1	H1H1	H1H1	H1H1	H1H1	H1H1	H1H1	H1H1	H1H1	H1H1	H1H1	H1H1	H1H1	H1H1	H1H1	H1H1	H1H2	H1H1	H1H1	H1H2	H1H1	H1H1	H1H1	H1H1	H1H2	NN	NN	H1H1	NN	NN	H1H2	H1H2	NN	NN	NN	H1H2	H1H2	H1H2	H1H2	H1H2	H1H2	NN	H1H2	H1H2
SAMN07215450	Round	Prunus persica	Maria Laura	H1H1	NN	NN	NN	NN	NN	H1H1	H1H1	H1H1	H1H1	H1H1	H1H1	H1H1	H1H1	H1H1	H1H1	H1H1	H1H1	H1H2	H1H2	H1H1	H1H1	H1H1	H1H1	H1H1	H1H1	H1H1	NN	NN	H1H1	NN	NN	H1H1	H1H1	NN	NN	NN	H1H1	H1H1	H1H1	H1H1	H1H1	H1H1	NN	NN	H1H1
SAMN07215451	Round	Prunus persica	Croce Decsus	H1H1	H1H2	H1H2	H1H2	H1H2	H1H2	H1H2	H1H2	H1H2	H1H1	H1H1	H1H1	H1H1	H1H1	H1H1	H1H1	H1H1	H1H1	H1H1	H1H1	H1H1	H1H1	H1H1	NN	H1H1	H1H1	NN	NN	NN	H1H1	NN	H1H1	H1H1	H1H1	H1H1	NN	NN	H1H1	H1H1	H1H1	H1H1	H1H1	H1H1	NN	H1H1	H1H1
SAMN07215452	Round	Prunus persica	Fairlane	H1H1	H1H2	H1H2	H1H1	H1H2	H1H1	H1H2	H1H2	H1H2	H1H2	H1H2	H1H2	H1H2	H1H2	H1H1	H1H1	H1H1	H1H1	H1H2	H1H1	H1H1	H1H1	H1H1	H1H1	H1H1	H1H1	H1H1	NN	NN	H1H1	NN	NN	NN	NN	NN	NN	NN	H1H1	H1H1	H1H1	H1H1	H1H1	H1H1	NN	NN	H1H2
SAMN07215453	Round	Prunus persica	Huang Jin Mei Li	H1H1	H1H2	H1H2	H1H2	H1H2	H1H2	H1H2	H1H2	H1H1	H1H1	H1H1	H1H1	H1H1	H1H1	H1H1	H1H1	H1H1	H1H1	H1H1	H1H1	H1H1	H1H1	H1H1	NN	H1H1	H1H1	H1H2	NN	NN	H1H1	NN	NN	H1H1	H1H1	H1H1	H1H2	H1H2	H1H1	H1H1	H1H1	H1H1	H1H1	H1H1	NN	H1H1	H1H1
SAMN07215455	Round	Prunus persica	Zhong You 7	H1H1	H1H1	NN	NN	NN	NN	NN	H1H1	H1H1	H1H2	H1H2	H1H2	H1H2	H1H1	H1H1	H1H1	H1H1	H1H2	H1H2	H1H1	H1H1	H1H1	H1H1	H1H1	H1H1	H1H1	H1H1	NN	NN	H1H1	NN	NN	H1H1	H1H1	NN	NN	H1H1	H1H1	H1H1	H1H1	H1H1	H1H1	H1H1	NN	NN	H1H1
SAMN07215456	Round	Prunus persica	Chun Mi	H1H1	H1H1	H1H1	H1H1	H1H1	H1H2	H1H2	NN	NN	H1H1	H1H1	H1H1	H1H1	H1H1	H1H1	H1H1	H1H1	H1H2	H1H2	H1H1	H1H1	H1H1	H1H1	H1H1	H1H1	H1H1	H1H2	NN	NN	H1H2	NN	H1H1	NN	H1H1	NN	H1H2	NN	H1H1	H1H1	H1H2	H1H2	H1H2	H1H2	NN	NN	NN
SAMN07215458	Round	Prunus persica	Xia Hui 5	H1H1	NN	NN	NN	NN	H1H2	H1H2	H1H2	H1H2	H2H2	H1H2	H1H2	H1H2	H1H2	H1H2	H1H2	H1H2	H1H1	H1H1	H1H2	H1H2	H1H2	H1H2	H1H1	H1H1	H1H1	H1H2	H1H2	NN	H1H1	H1H1	NN	H1H2	H1H2	H1H2	H1H2	NN	H1H2	H1H2	H1H2	H1H2	H1H2	H1H2	NN	NN	H1H2
SAMN07215459	Round	Prunus persica	Xia Cui	H1H1	H2H2	H1H2	NN	NN	H1H2	H1H2	H1H2	H1H2	H1H1	H1H2	H1H1	H1H1	H1H2	H1H1	H1H1	H1H2	H1H1	H1H2	H1H2	H1H2	H1H2	H1H2	H1H1	H1H1	H1H1	NN	NN	NN	H1H2	NN	H1H1	NN	H1H1	NN	NN	NN	H1H1	H1H1	H1H1	H1H1	H1H1	H1H1	NN	NN	H1H2
SAMN07215460	Round	Prunus persica	Zhong 06-8-44	H1H1	H1H1	H1H1	H1H1	H1H1	NN	NN	H1H1	H1H1	H1H1	H1H1	H1H1	H1H1	NN	NN	NN	NN	H1H1	H1H2	H1H1	H1H1	H1H1	H1H1	H1H1	H1H1	H1H1	NN	NN	NN	H1H2	NN	NN	NN	H1H1	H1H1	NN	NN	NN	NN	NN	H1H1	H1H1	H1H1	NN	NN	H1H2
SAMN07215461	Round	Prunus persica	Nan Fang Jin Mi	H1H1	NN	NN	NN	NN	NN	H1H1	H1H1	H1H1	NN	NN	NN	NN	NN	NN	NN	H1H1	H1H1	H1H2	H1H2	H1H1	H1H1	H1H1	NN	H1H1	H1H1	NN	H1H2	NN	NN	NN	H1H1	H1H1	H1H1	H1H1	NN	NN	NN	H1H1	H1H1	H1H1	H1H1	H1H1	NN	NN	H1H2
SAMN07215462	Round	Prunus persica	Early Yumyeong	H1H1	H1H2	H1H2	NN	NN	H1H2	H1H2	H1H1	H1H1	H1H1	H1H1	H1H1	H1H1	H1H1	H1H1	H1H1	H1H1	H1H1	H1H1	H1H1	H1H1	H1H1	H1H1	H1H1	NN	H1H1	H1H1	NN	H1H2	H1H2	H1H1	NN	NN	H1H1	H1H1	NN	NN	H1H1	H1H1	H1H1	H1H1	NN	NN	NN	NN	H1H1
SAMN07215463	Round	Prunus persica	Ying Shuang Hong	H1H1	H1H2	H1H2	H1H2	H1H2	NN	H1H1	H1H1	H1H1	NN	NN	NN	NN	NN	NN	NN	NN	H1H1	H1H1	H1H1	H1H1	H1H2	H1H1	H1H1	H1H1	H1H1	NN	NN	H2H2	H1H1	NN	NN	NN	H2H2	H1H1	H1H2	NN	NN	NN	NN	NN	NN	NN	NN	NN	H1H2
SAMN07215464	Round	Prunus persica	Ying Zui Huang Tao	H1H1	NN	NN	H1H2	H1H2	H1H2	H1H2	NN	NN	H1H1	H1H1	H1H1	H1H1	H1H1	H1H1	H1H1	H1H1	H1H2	H1H2	H1H2	H1H1	H1H2	H1H1	H1H1	H1H1	H1H1	NN	NN	H1H1	H1H1	H1H1	NN	NN	NN	H1H1	H1H1	H1H1	NN	NN	NN	NN	H1H1	H1H1	NN	NN	H1H1
SAMN07215465	Round	Prunus persica	Yang Zhou 431	H1H1	H1H2	H1H2	NN	NN	NN	H1H2	NN	NN	H1H1	H1H1	H1H1	H1H1	H1H2	H1H2	H1H2	H1H2	H1H2	H1H2	H1H2	H1H1	H1H1	H1H1	H1H2	H1H2	H1H1	H1H1	H1H2	NN	H1H2	H1H2	NN	H1H2	H1H2	H1H2	H1H1	NN	H1H2	H1H2	H1H1	H1H2	H1H2	H1H2	NN	NN	H1H2
SAMN07215466	Round	Prunus persica	Arctic Star	H1H1	H1H1	H1H1	NN	NN	NN	NN	H1H1	H1H1	NN	NN	NN	NN	NN	NN	NN	NN	H1H1	H1H1	NN	H1H1	H1H1	H1H1	H1H1	H1H1	NN	NN	NN	NN	H1H1	H1H1	H1H1	H1H1	H1H1	H1H1	H1H1	NN	H1H1	H1H1	H1H1	H1H1	H1H1	H1H1	NN	NN	H1H1
SAMN07215467	Round	Prunus persica	Arctic Blaze	H1H1	H1H1	H1H1	NN	NN	NN	NN	NN	NN	H1H1	H1H1	H1H1	H1H1	H1H1	H1H1	H1H1	H1H1	H1H1	H1H1	H1H1	H1H1	H1H1	H1H1	H1H1	H1H1	H1H1	NN	NN	NN	H1H1	NN	NN	NN	NN	H1H1	NN	NN	H1H1	H1H1	H1H1	H1H1	H1H1	H1H1	NN	NN	H1H1
SAMN07215468	Round	Prunus persica	Sunred	H1H1	NN	NN	NN	NN	NN	NN	H1H2	H1H2	H1H2	H1H2	H1H2	H1H2	H1H2	NN	H1H2	H1H2	H1H1	H1H2	H1H1	H1H2	H1H2	H1H2	H1H1	H1H1	H1H1	NN	H2H2	H1H1	H1H1	H1H1	NN	H1H2	H1H2	H1H1	H1H2	NN	H1H1	H1H1	H1H1	H1H1	H1H2	H1H1	NN	H1H1	H1H1
SAMN07215469	Round	Prunus persica	Hetian Wan You Tao	H1H1	H1H1	H1H1	NN	NN	NN	H2H2	H1H2	H1H2	H1H1	H1H1	H1H1	H1H1	H1H1	H1H1	H1H1	H1H1	H1H2	H1H2	H1H1	H1H1	H1H1	H1H1	H1H1	H1H1	H1H1	H1H1	NN	H1H2	H1H1	NN	NN	NN	H1H2	H1H1	H1H1	NN	H1H1	H1H1	H1H1	H1H1	H1H2	H1H1	NN	NN	H1H2
SAMN07215470	Round	Prunus persica	Hetian Huang Rou	H1H1	NN	NN	NN	NN	NN	H1H2	H1H2	H1H2	NN	NN	NN	NN	H1H1	H1H1	H1H1	H1H1	H1H1	H1H1	H1H1	H1H1	H1H2	H1H1	H1H1	NN	NN	H1H1	NN	H2H2	H1H1	H1H1	NN	NN	H1H2	H1H1	NN	NN	H1H1	H1H1	H1H1	H1H1	H1H2	H1H1	NN	NN	H1H2
SAMN07215471	Round	Prunus persica	Halfold	H1H1	NN	NN	NN	NN	NN	NN	NN	NN	H1H1	H1H1	H1H1	H1H1	NN	NN	NN	NN	H1H1	H1H1	H1H1	H1H1	H1H1	H1H1	NN	NN	NN	H1H1	NN	H1H1	H1H2	NN	H1H1	H1H1	NN	H1H1	H1H2	NN	H1H1	H1H1	H1H1	H1H1	H1H1	H1H1	NN	NN	H1H1
SAMN07215472	Round	Prunus persica	Harbrite	H1H1	NN	NN	NN	NN	NN	NN	NN	NN	H1H2	H1H2	H1H2	H1H2	H1H1	H1H1	H1H1	H1H1	H1H1	H2H2	H1H1	H1H1	H1H1	H1H1	NN	NN	NN	NN	NN	NN	NN	NN	NN	NN	H1H1	NN	H1H1	NN	NN	NN	NN	NN	NN	NN	NN	NN	H1H1
SAMN07215473	Round	Prunus persica	Feng Guan 2	H1H1	NN	NN	NN	NN	H1H2	H1H2	H1H2	H1H2	NN	NN	NN	NN	H1H1	H1H1	H1H1	H1H1	H1H1	H1H1	H1H1	H1H1	H1H1	H1H1	H1H1	H1H1	H1H1	NN	H1H1	H1H1	H1H1	NN	NN	H1H1	H1H1	H1H1	NN	NN	H1H1	H1H1	H1H1	H1H1	H1H1	H1H1	NN	NN	H1H1
SAMN07215474	Round	Prunus persica	Troubadour	H1H1	H1H1	H1H1	NN	NN	H1H2	H1H2	H1H2	H1H2	NN	NN	NN	NN	H1H1	H1H1	H1H1	H1H2	H1H1	H1H2	H1H1	H1H1	H1H1	H1H1	H1H1	H1H1	H1H1	H1H1	H1H1	NN	NN	H1H1	NN	NN	H1H1	H1H1	H1H1	NN	H1H1	H1H1	H1H1	H1H1	H1H1	H1H1	NN	NN	H1H1
SAMN07215475	Round	Prunus persica	Tsukuba 89	H1H1	H2H2	H2H2	H2H2	H2H2	H2H2	H2H2	H2H2	H2H2	H1H2	H1H2	H1H2	H1H2	H1H2	H1H2	H2H2	H1H2	H1H1	H1H1	H1H2	H1H1	H1H1	H1H1	H1H1	H1H1	H1H1	H1H1	H1H1	NN	H1H2	H1H2	H1H1	H1H2	H1H2	H1H1	H1H2	NN	H1H1	H1H1	H1H2	H1H1	H1H2	H1H1	NN	NN	H1H1
SAMN07215476	Round	Prunus persica	Anlong Bai Tao	H1H1	H1H2	H1H2	H1H1	H1H1	H1H2	H1H2	H1H2	H1H2	H1H1	H1H1	H1H1	H1H1	NN	H1H1	H1H1	H1H1	H1H1	H1H1	H1H1	H1H1	H1H2	H1H1	H1H1	H1H1	H1H1	NN	NN	NN	H1H1	H1H1	NN	H1H2	NN	H1H1	H1H1	NN	NN	NN	NN	NN	NN	NN	NN	H1H2	NN
SAMN07215477	Round	Prunus persica	Bai He Tao	H1H1	H1H2	H1H2	H1H2	H1H2	H1H2	H1H2	H1H2	H1H2	NN	NN	NN	NN	H1H1	H1H1	H1H1	H1H1	H1H1	H1H1	H1H1	H1H1	H1H2	H1H1	H1H1	H1H1	H1H1	NN	NN	H1H1	H1H1	NN	H1H1	H1H1	H1H1	H1H1	NN	NN	NN	NN	NN	NN	NN	NN	NN	H1H1	H1H1
SAMN07215478	Round	Prunus persica	Bai Li Hu	H1H1	H1H2	H1H2	H1H2	H1H2	H1H2	H1H2	H1H2	H1H2	H1H1	H1H1	H1H1	H1H1	H1H1	H1H1	H1H1	H1H1	H1H1	H1H1	H1H2	H1H1	H1H2	H1H1	H1H1	H1H1	H1H1	NN	NN	H1H1	H1H1	H1H1	H1H1	H1H1	H1H1	H1H1	NN	NN	NN	NN	NN	NN	NN	NN	NN	NN	H1H1
SAMN07215479	Round	Prunus persica	Bai Nian He	H1H1	H1H2	H1H2	NN	NN	H1H2	H1H2	H1H2	H1H2	H1H1	H1H1	H1H1	H1H1	NN	H1H1	H1H1	H1H1	H1H1	H1H1	H1H2	H1H1	H1H1	H1H1	H1H1	H1H1	H1H1	NN	NN	NN	NN	NN	NN	NN	H1H1	H1H1	NN	NN	NN	NN	NN	NN	H1H1	H1H1	NN	NN	H1H1
SAMN07215480	Round	Prunus persica	Jushan Tong Tao	H1H1	H1H2	H1H2	H1H2	H1H2	H1H2	H1H2	H1H2	H1H2	H1H1	H1H1	H1H1	H1H1	NN	NN	NN	NN	NN	NN	NN	H1H1	H1H2	H1H1	NN	NN	NN	H1H1	NN	NN	H1H2	H1H2	NN	NN	H1H2	H1H1	NN	NN	NN	NN	NN	NN	H1H2	H1H2	NN	H1H1	NN
SAMN07215481	Round	Prunus persica	Guizhou Shui Mi	H1H1	H1H2	H1H2	H1H2	H1H2	NN	NN	H1H1	H1H1	NN	H1H1	H1H1	H1H1	H1H1	H1H1	H1H1	H1H1	NN	H1H2	H1H2	H1H1	H1H2	H1H1	H1H1	H1H1	H1H1	H1H2	NN	NN	H1H1	H1H1	H1H1	H1H1	H1H2	H1H1	NN	NN	H1H1	H1H1	H1H1	H1H1	H1H1	H1H1	NN	NN	H1H2
SAMN07215482	Round	Prunus persica	Pingyong Tao	H1H1	H1H1	H1H2	H1H1	H1H1	H1H1	H1H1	H1H1	H1H1	H1H1	H1H1	H1H1	H1H1	H1H1	H1H1	H1H1	H1H1	H1H1	H1H1	H1H1	H1H1	H1H1	H1H1	H1H1	H1H1	H1H1	H1H2	NN	H1H1	H1H1	NN	NN	H1H2	H1H1	H1H1	NN	NN	NN	H1H2	H1H2	NN	NN	NN	H1H1	H1H1	H1H1
SAMN07215483	Round	Prunus persica	Qiu Bai Tao	H1H1	H1H2	H1H2	H1H2	H1H2	H1H2	H1H2	H1H2	H1H2	NN	H1H1	NN	NN	H1H1	H1H1	H1H1	H1H1	H1H1	H1H1	H1H2	H1H1	H1H2	H1H1	H1H1	NN	H1H1	NN	NN	NN	H1H1	H1H1	NN	H1H1	NN	NN	NN	NN	NN	NN	H1H1	H1H1	NN	NN	NN	NN	H1H2
SAMN07215484	Round	Prunus persica	Er Zao Tao	H1H1	H1H2	H1H2	H1H2	H1H2	H1H2	H1H2	H1H2	H1H2	H1H1	H1H1	H1H1	H1H1	H1H1	H1H1	H1H1	H1H1	H1H1	H1H1	H1H2	H1H1	H2H2	H1H1	H1H1	H1H1	H1H1	H1H1	NN	NN	H1H2	H1H2	NN	H1H1	H1H1	H1H1	NN	NN	NN	NN	NN	NN	NN	NN	NN	H1H1	H1H1
SAMN07215485	Round	Prunus persica	Wangmo Xiao Mi Tao	H1H1	H1H2	H1H2	H1H2	H1H2	H1H2	H1H2	H1H2	H1H2	H1H1	H1H1	H1H1	NN	H1H1	H1H1	H1H1	H1H1	H1H1	H1H1	H1H1	H1H1	H1H1	H1H1	NN	H1H1	H1H1	NN	NN	H1H2	H1H1	H1H1	H1H1	H1H2	H2H2	H1H1	H1H1	NN	NN	H1H1	H1H1	H1H1	H1H1	H1H1	NN	NN	H1H1
SAMN07215486	Round	Prunus persica	Wuda Tao	H1H1	H1H1	H1H1	H1H2	H1H2	H1H2	H1H2	H1H1	H1H1	H1H1	H1H1	H1H1	H1H1	H1H1	H1H1	H1H1	H1H1	NN	NN	H1H2	H1H1	H1H2	H1H1	H1H1	H1H1	H1H1	NN	NN	H1H2	H1H1	H1H1	NN	NN	H1H1	H1H1	NN	NN	NN	H1H2	H1H2	H1H2	H1H2	H1H2	H1H1	NN	H1H2
SAMN07215487	Round	Prunus persica	Jiuyang Qing Tao	H1H1	NN	NN	NN	NN	NN	NN	NN	NN	NN	NN	NN	NN	H1H1	NN	NN	NN	H1H2	H1H2	H1H2	H1H1	H1H2	H1H1	H1H1	H1H1	H1H1	H1H2	NN	H1H1	H1H1	H1H1	NN	H1H2	H1H2	H1H1	NN	NN	NN	NN	NN	NN	NN	NN	NN	NN	H1H2
SAMN07215488	Round	Prunus persica	Xingyi Bai Hua Tao	H1H1	H1H2	H1H2	H1H2	H1H2	H1H2	H1H2	H1H2	H1H2	H1H1	H1H1	H1H1	H1H1	H1H1	H1H1	H1H1	H1H1	H1H1	H1H1	H1H2	H1H1	H1H2	H1H1	NN	H1H1	H1H1	NN	NN	H1H2	H1H1	H1H1	NN	H1H2	H1H2	H1H1	H1H1	NN	NN	NN	NN	NN	NN	NN	NN	NN	H1H2
SAMN07215489	Round	Prunus persica	Xingyi Wu Yue Tao	H1H1	H1H2	H1H2	H1H2	H1H2	H1H2	H1H2	H1H1	H1H1	H1H1	H1H1	H1H1	H1H1	H1H1	NN	NN	NN	H1H1	H1H1	H1H2	H1H2	H1H2	H1H2	H1H1	H1H1	H1H1	H1H1	H1H2	H1H2	H1H1	H1H2	H1H1	H1H2	H1H1	H1H1	H1H2	NN	H1H1	H1H1	H1H1	H1H1	H1H1	H1H1	NN	H1H2	H1H1
SAMN07215491	Round	Prunus persica	Kuanxi Tao	H1H1	H1H1	H1H1	H1H1	H1H1	H1H2	H1H2	H1H2	H1H2	H1H1	H1H1	H1H1	H1H1	H1H1	H1H1	H1H1	H1H1	H1H1	H1H1	H1H2	H1H1	H1H2	H1H1	H1H1	H1H1	H1H1	H1H2	NN	H1H1	H1H1	H1H2	H1H1	H1H2	H1H1	H1H1	NN	NN	NN	NN	NN	NN	H1H1	H1H1	NN	H1H1	H1H1
SAMN07215492	Round	Prunus persica	Da Jin Dan	H1H1	H1H1	H1H1	H1H2	H1H1	H1H2	H1H2	H1H2	H1H2	NN	NN	NN	NN	H1H1	H1H1	H1H1	H1H1	H1H1	H1H1	H1H1	H1H1	H1H1	H1H1	H1H1	H1H1	H1H1	H1H1	NN	H1H2	H1H1	H1H1	NN	H1H1	H1H2	H1H1	NN	NN	NN	H1H1	H1H1	NN	H1H1	H1H1	NN	NN	H1H2
SAMN07215493	Round	Prunus persica	Bai Nian Hu	H1H1	H1H2	H1H2	H1H2	H1H2	H1H2	H1H2	H1H2	H1H2	NN	NN	NN	NN	H1H1	H1H1	H1H1	H1H1	H1H2	H1H2	H1H2	H1H1	H1H2	H1H1	H1H1	H1H1	H1H1	H1H1	NN	H1H1	H1H1	H1H1	H1H1	H1H1	H1H1	H1H1	NN	NN	NN	H1H1	H1H1	H1H1	H1H1	H1H1	NN	H1H2	H1H1
SAMN07215494	Round	Prunus persica	Feijing Tao	H1H1	H1H1	H1H1	H1H2	H1H2	H1H2	H1H2	H1H1	H1H1	H1H1	H1H1	H1H1	H1H1	H1H1	H1H1	H1H1	H1H1	H1H1	H1H1	H1H2	H1H1	H1H2	H1H1	H1H1	H1H1	H1H1	H1H1	NN	NN	H1H1	H1H1	H1H1	H1H1	H1H2	H1H1	NN	NN	H1H2	H1H2	H1H2	H1H2	NN	NN	NN	NN	H1H2
SAMN07215495	Round	Prunus persica	Huang Yan	H1H1	H1H2	H1H2	H1H2	H1H2	H1H2	H1H2	H1H1	H1H1	H1H1	H1H1	H1H1	H1H1	NN	H1H1	H1H1	H1H1	H1H2	H1H2	H1H2	H1H1	H1H2	H1H1	H1H1	H1H1	H1H1	H1H1	NN	H1H1	H1H1	H1H1	H1H1	H1H1	H1H1	H1H1	NN	NN	H1H1	H1H1	H1H1	H1H1	H1H1	H1H1	NN	NN	H1H1
SAMN07215499	Round	Prunus persica	Huang Nian Hu	H1H1	H1H2	H1H2	H1H2	H1H2	H1H2	H1H2	H1H1	H1H1	NN	NN	H1H1	H1H1	H1H1	H1H1	H1H1	H1H1	H1H2	H1H2	H1H1	H1H1	H1H2	H1H1	H1H1	H1H1	H1H1	H1H1	NN	H1H1	H1H1	NN	NN	NN	NN	NN	NN	NN	H1H1	H1H1	H1H1	H1H1	H1H1	NN	NN	H1H1	H1H2
SAMN07215500	Round	Prunus persica	Xiao Jin Dan	H1H1	H1H2	H1H2	H1H2	H1H2	H1H2	H1H2	H1H1	NN	H1H1	H1H1	H1H1	H1H1	H1H1	H1H1	H1H1	H1H1	H1H1	H1H1	H1H1	H1H1	H1H2	H1H1	H1H1	H1H1	H1H1	NN	NN	NN	H1H1	NN	NN	H1H1	H1H1	NN	NN	NN	NN	H1H1	H1H1	H1H1	H1H1	H1H1	NN	NN	H1H2
SAMN07215505	Round	Prunus persica	Long 1-2-4	H1H1	H2H2	H2H2	NN	NN	H1H2	H1H2	NN	NN	NN	NN	NN	NN	NN	H1H1	H1H1	H1H1	NN	H1H1	NN	H1H1	NN	H1H1	NN	NN	NN	NN	NN	NN	NN	NN	NN	NN	NN	NN	NN	NN	NN	NN	NN	NN	NN	NN	NN	NN	NN
SAMN07215506	Round	Prunus persica	Long 2-4-6	H1H1	H1H2	H1H2	H1H2	H1H2	H1H2	H1H2	H1H2	H1H2	H1H1	H1H1	H1H1	H1H1	H1H1	H1H1	H1H1	H1H1	H1H1	H1H1	H1H1	H1H1	H1H1	H1H1	H1H1	H1H1	H1H1	NN	H1H1	H1H1	H1H1	H1H1	H1H1	H1H1	H1H1	H1H1	NN	NN	NN	NN	H1H1	H1H1	H1H1	H1H1	NN	NN	H1H1
SAMN07215507	Round	Prunus persica	Long 1-2-6	H1H1	H1H2	H1H2	H1H2	H1H2	H1H2	H1H2	H1H2	H1H2	H1H1	H1H1	H1H1	H1H1	H1H1	H1H1	H1H1	H1H1	H1H2	H1H2	H1H1	H1H1	H1H2	H1H1	H1H1	H1H1	H1H1	H1H1	NN	H1H1	H1H1	NN	H1H1	H1H1	H1H1	H1H1	NN	NN	NN	NN	H1H1	H1H1	NN	NN	NN	NN	H1H1
SAMN07215508	Round	Prunus persica	Long 1-2-3	H1H1	H1H2	H1H2	H1H2	H1H2	H1H2	H1H2	H1H2	H1H2	H1H1	H1H1	H1H1	H1H1	H1H1	H1H1	H1H1	H1H1	H1H2	H1H2	H1H1	H1H1	NN	H1H1	H1H1	H1H1	H1H1	NN	NN	H1H1	H1H1	H1H1	NN	NN	H1H1	H1H1	H1H1	NN	NN	NN	NN	NN	H1H1	H1H1	NN	NN	H1H2
SAMN07215509	Round	Prunus persica	Da Li He Huang Rou	H1H1	H1H1	H1H1	H1H1	H1H1	H1H1	H1H1	H1H1	H1H1	H1H1	H1H1	H1H1	H1H1	H1H1	H1H1	H1H1	H1H1	H1H2	H1H2	NN	NN	NN	NN	H1H1	H1H1	H1H1	H1H1	NN	H1H2	H1H1	H1H1	H1H1	H1H1	H1H1	H1H1	H1H2	NN	H1H1	NN	NN	H1H1	H1H1	H1H1	NN	H1H2	H1H2
SAMN07215510	Round	Prunus persica	Yexiang Huang Rou Tao	H1H1	H1H2	H1H2	H1H2	H1H2	H1H2	H1H2	H1H2	H1H2	H1H1	NN	NN	NN	NN	NN	NN	NN	H1H1	H1H1	H1H2	H1H1	H1H2	H1H1	H1H1	NN	NN	NN	NN	H1H1	H1H1	H1H1	NN	H1H1	H1H1	H1H1	NN	NN	NN	H1H1	H1H1	H1H1	NN	NN	NN	H1H1	H1H2
SAMN07215511	Round	Prunus persica	Jiangcun 4	H1H1	H1H2	H1H2	H1H2	H1H2	H1H2	H1H2	H1H2	H1H2	NN	H1H1	H1H1	H1H1	H1H1	H1H1	H1H1	H1H1	H1H1	H1H1	H1H2	H1H1	H1H2	H1H1	H1H1	H1H1	H1H1	NN	NN	H1H1	H1H1	H1H1	H1H1	H1H1	H1H1	H1H1	NN	NN	NN	NN	NN	NN	H1H1	H1H1	NN	H1H1	H1H1
SAMN07215512	Round	Prunus persica	Lin Huang 1	H1H1	H1H2	H1H2	H1H2	NN	H1H2	H1H2	H1H2	H1H2	H1H2	H1H2	H1H2	H1H2	NN	NN	NN	NN	H1H1	H1H1	NN	NN	NN	NN	NN	H1H1	H1H1	NN	NN	H1H1	H1H1	H1H1	NN	H1H1	H1H1	H1H1	NN	NN	NN	NN	NN	NN	NN	NN	NN	H1H1	H1H1
SAMN07215513	Round	Prunus persica	Mo Yu 8	H1H1	H1H1	H1H1	H1H1	H1H1	H1H1	H1H1	H1H1	H1H1	NN	NN	NN	NN	H1H1	H1H1	H1H1	H1H1	H1H2	H1H2	H1H2	H1H1	H1H2	H1H1	H1H1	NN	NN	NN	NN	H1H1	H1H1	H1H1	H1H1	H1H1	H1H1	H1H1	H1H1	NN	NN	NN	NN	H1H1	NN	NN	H1H1	H1H1	H1H1
SAMN07215514	Round	Prunus persica	Nan Shan 1	H1H1	H1H1	H1H1	H1H1	H1H1	H1H1	H1H1	H1H1	H1H1	H1H1	H1H1	H1H1	H1H1	H1H1	H1H1	H1H1	H1H1	NN	NN	H1H2	H1H1	H1H1	H1H1	H1H1	H1H1	H1H1	NN	NN	H1H1	H1H1	H1H1	H1H1	H1H1	H1H1	H1H1	NN	NN	H1H1	H1H1	H1H1	NN	NN	NN	H1H1	H1H1	NN
SAMN07215515	Round	Prunus persica	Tie 4-1	H1H1	H1H2	H1H2	H1H2	H1H2	H1H2	H2H2	H1H2	H1H2	NN	NN	NN	NN	NN	NN	NN	NN	H1H1	H1H1	H1H1	NN	NN	H1H1	NN	H1H1	H1H1	NN	H1H1	NN	H1H1	H1H1	H1H1	H1H1	H1H1	H1H1	NN	NN	NN	NN	NN	NN	NN	NN	H1H1	H1H1	H1H1
SAMN07215516	Round	Prunus persica	Tugou 1	H1H1	H1H2	H1H2	H1H2	H1H2	H1H2	H1H2	H1H2	H1H2	NN	NN	H1H1	H1H1	NN	NN	NN	H1H1	H1H2	H1H2	H1H2	H1H1	H1H2	H1H1	H1H1	H1H1	H1H1	NN	NN	H1H1	H1H1	NN	H1H1	H1H1	H1H1	NN	NN	NN	NN	NN	NN	NN	NN	NN	NN	H1H1	H1H1
SAMN07215517	Round	Prunus persica	Tu-2	H1H1	H1H2	H1H2	H1H2	H1H2	H1H2	H1H2	H1H2	H1H2	H1H1	H1H1	H1H1	H1H1	H1H1	H1H1	H1H1	H1H1	H1H1	H1H1	NN	H1H1	H1H2	H1H1	NN	H1H1	H1H1	H1H1	NN	H1H1	H1H1	H1H1	H1H1	H1H1	H1H1	H1H1	NN	NN	NN	NN	NN	NN	NN	NN	NN	NN	H1H1
SAMN07215518	Round	Prunus persica	Xijiao 2	H1H1	H1H2	H1H2	H1H2	H1H2	H1H2	H1H2	H2H2	H2H2	H1H1	H1H1	H1H1	H1H1	H1H1	H1H1	H1H1	H1H1	H1H2	H1H2	H1H2	H1H1	H1H2	H1H1	H1H1	H1H1	NN	H1H1	NN	NN	NN	H1H1	H1H1	H1H1	H1H1	H1H1	NN	NN	NN	NN	NN	NN	NN	NN	NN	H1H1	H1H1
SAMN07215519	Round	Prunus persica	Yili Xian Huang Rou	H1H1	H1H1	H1H1	H1H1	H1H1	H1H1	NN	H1H1	H1H1	NN	NN	NN	NN	H1H1	H1H1	H1H1	H1H1	NN	NN	H1H1	H1H1	H1H1	H1H1	H1H1	H1H1	H1H1	NN	NN	NN	H1H1	H1H1	NN	H1H1	H1H1	H1H1	NN	NN	NN	NN	NN	NN	NN	NN	H1H1	NN	H1H1
SAMN07215520	Round	Prunus persica	Kashi Huang Rou Li Guang	H1H1	H1H2	H1H2	NN	NN	NN	H1H2	H1H1	H1H1	NN	H1H1	H1H1	H1H1	NN	H1H1	H1H1	H1H1	H1H1	H1H1	NN	H1H1	H1H2	H1H1	H1H1	H1H1	NN	NN	H1H1	NN	NN	NN	NN	H1H1	NN	NN	NN	NN	NN	NN	NN	NN	H1H1	H1H1	NN	H1H1	H1H1
SAMN07215522	Round	Prunus persica	Huang Li Guang	H1H1	H1H2	H1H2	H1H2	H1H2	H1H2	H1H2	H1H2	H1H2	NN	NN	NN	NN	H1H1	H1H1	H1H1	H1H1	H1H2	H1H2	NN	H1H1	H1H2	H1H1	H1H1	H1H1	H1H1	NN	NN	H1H1	H1H1	H1H1	H1H1	H1H1	H1H1	H1H1	NN	NN	NN	NN	NN	NN	H1H1	H1H1	NN	NN	H1H2
SAMN07215523	Round	Prunus persica	Suan Li Guang	H1H1	H1H2	H1H2	H1H2	H1H2	H1H2	H1H2	H1H2	H1H2	H1H1	H1H1	H1H1	H1H1	H1H1	H1H1	H1H1	H1H1	H1H1	H1H1	H1H1	H1H1	H1H2	H1H1	H1H1	NN	H1H1	H1H1	NN	NN	H1H1	H1H1	H1H1	H1H2	H1H2	H1H1	H1H2	NN	NN	NN	H1H1	H1H1	H1H2	H1H1	NN	NN	H1H2
SAMN07215524	Round	Prunus persica	Tian Li Guang	H1H1	H1H2	H1H2	H1H2	H1H2	H2H2	H2H2	H1H2	H1H2	H1H1	H1H1	H1H1	H1H1	H1H1	H1H1	NN	NN	NN	NN	NN	NN	NN	H1H1	H1H1	H1H1	H1H1	H1H1	NN	H1H1	H1H1	H1H1	H1H1	H1H2	H1H2	H1H1	NN	NN	H1H1	NN	H1H1	H1H1	H1H2	H1H1	NN	NN	H1H2
SAMN07215527	Round	Prunus persica	Xijiao 3	H1H1	H1H2	H1H2	H1H2	H1H2	H1H2	H1H2	H1H2	H1H2	H1H1	H1H1	H1H1	H1H1	H1H1	H1H1	H1H1	H1H1	H1H2	H1H2	H1H2	H1H1	H1H2	H1H1	H1H1	H1H1	H1H1	NN	H1H1	H1H1	H1H1	H1H1	H1H1	H1H1	H1H1	H1H1	NN	NN	NN	H1H1	H1H1	H1H1	H1H1	H1H1	NN	NN	NN
SAMN07215528	Round	Prunus persica	Dunhuang Dong Tao	H1H1	H1H2	H1H2	H1H2	H1H2	H1H2	H1H2	H1H2	H1H2	H1H1	NN	NN	NN	NN	NN	NN	NN	H1H1	H1H1	H1H1	H1H1	NN	H1H1	NN	NN	NN	H1H1	NN	H1H2	H1H1	H1H1	H1H1	H1H1	H1H1	H1H1	NN	NN	NN	NN	NN	NN	NN	NN	H1H1	NN	H1H2
SAMN07215529	Round	Prunus persica	Gaotai 1	H1H1	H1H1	H1H1	H1H1	H1H1	H1H1	H1H1	H1H1	H1H1	NN	NN	NN	NN	NN	NN	NN	NN	H1H1	H1H1	H1H1	H1H1	H1H1	H1H1	H1H1	H1H1	H1H1	NN	NN	H1H2	H1H1	H1H1	H1H1	H1H2	H1H1	H1H1	NN	NN	NN	NN	NN	NN	NN	NN	NN	H1H1	NN
SAMN07215530	Round	Prunus persica	Bai Sha	H1H1	H1H2	H1H2	H1H1	H1H1	H1H2	H1H2	H1H2	H1H2	H1H1	H1H1	H1H1	H1H1	H1H1	H1H1	H1H1	H1H1	H1H2	H1H2	NN	H1H1	H1H2	H1H1	H1H1	H1H1	H1H1	H1H1	NN	H1H2	H1H1	H1H1	NN	H1H2	H1H2	H1H1	NN	NN	NN	NN	NN	H1H2	H1H2	H1H2	NN	H1H2	H1H2
SAMN07215532	Round	Prunus ferganensis	Kashi 3	H1H1	H1H1	H1H1	H1H1	H1H1	NN	NN	NN	NN	NN	NN	NN	NN	H1H1	H1H1	NN	NN	NN	NN	H1H1	H1H1	H1H2	H1H1	H1H1	H1H1	H1H1	H1H1	NN	NN	H1H1	H1H1	H1H1	H1H2	H1H2	H1H1	NN	NN	NN	NN	NN	NN	NN	NN	H1H1	H1H1	H1H2
SAMN07215533	Round	Prunus ferganensis	Kashi 4	H1H1	H1H1	H1H1	H1H1	H1H1	H1H1	H1H1	H1H1	H1H1	NN	H1H1	H1H1	H1H1	NN	H1H1	H1H1	H1H1	H1H1	H1H1	H1H1	H1H1	H1H2	H1H1	H1H1	H1H1	H1H1	H1H1	NN	H1H1	H1H1	H1H1	NN	H1H2	H1H1	H1H1	NN	NN	H1H1	H1H1	H1H1	H1H1	H1H1	H1H1	NN	H1H1	H1H1
SAMN07215534	Round	Prunus persica	Lin Bai 10	H1H1	H1H2	H1H2	H1H2	H1H2	H1H2	H1H2	H1H2	H1H2	H1H1	H1H1	NN	NN	NN	NN	NN	NN	NN	H1H1	H1H2	H1H1	H1H2	H1H1	H1H1	H1H1	H1H1	H1H1	H1H1	H1H1	H1H1	NN	NN	H1H2	H1H2	H1H1	NN	NN	NN	NN	NN	NN	NN	NN	H1H1	H1H1	H1H2
SAMN07215535	Round	Prunus persica	Lin Bai 3	H1H1	H1H1	H1H1	NN	NN	H1H1	H1H1	H1H1	H1H1	H1H1	H1H1	H1H1	H1H1	H1H1	H1H1	H1H1	H1H1	H1H1	H1H1	NN	H1H1	H1H2	H1H1	H1H1	NN	H1H1	H1H2	NN	NN	H1H1	H1H1	H1H1	H2H2	H2H2	H1H1	NN	NN	NN	H2H2	H2H2	H2H2	H1H2	H1H2	NN	NN	H1H2
SAMN07215536	Round	Prunus persica	Linze Zi Tao	H1H1	H1H2	H1H2	H1H2	H1H2	H1H2	H1H2	H1H2	H1H2	H1H1	H1H1	H1H1	H1H1	NN	NN	NN	NN	H1H1	H1H1	H1H1	H1H1	H1H1	H1H1	NN	H1H1	H1H1	NN	NN	NN	H1H1	NN	NN	H1H1	H1H1	H1H1	NN	NN	H1H1	H1H1	H1H1	H1H1	H1H1	H1H1	NN	H1H1	NN
SAMN07215537	Round	Prunus persica	Mi Yang Shan	H1H1	H1H2	H1H2	H1H2	H1H2	H1H2	H1H2	H1H2	H1H2	H1H1	H1H1	H1H1	H1H1	NN	H1H1	H1H1	H1H1	NN	NN	H1H2	H1H1	H1H2	H1H1	H1H1	H1H1	H1H1	H1H1	NN	H1H2	H1H1	H1H1	H1H1	H1H1	H1H2	H1H1	NN	NN	H1H1	H1H1	H1H1	H1H1	H1H1	H1H1	NN	H1H1	H1H2
SAMN07215538	Round	Prunus persica	Qi Tao	H1H1	H1H2	H1H2	NN	NN	H1H2	H1H2	NN	NN	NN	NN	NN	NN	NN	H1H1	H1H1	H1H1	H1H1	H1H1	NN	H1H1	H1H2	H1H1	H1H1	H1H1	H1H1	H1H1	NN	H1H1	H1H1	NN	NN	H1H1	H1H1	H1H1	NN	NN	NN	NN	NN	NN	NN	NN	H1H1	H1H1	H1H1
SAMN07215539	Round	Prunus persica	Zhang Bai 2	H1H1	H1H2	H1H2	H1H2	H1H2	H1H1	H1H2	H1H2	H1H2	NN	H1H1	H1H1	H1H1	NN	NN	NN	NN	H1H1	H1H1	H1H2	H1H1	H1H1	H1H1	H1H1	H1H1	NN	NN	NN	NN	H1H1	H1H1	NN	H1H1	H1H1	H1H1	NN	NN	NN	NN	NN	NN	NN	NN	H1H1	H1H1	H1H2
SAMN07215540	Round	Prunus persica	Zhang Bai 5	H1H1	H1H2	H1H2	H1H2	H1H2	H1H2	H1H2	H1H1	H1H1	H1H1	H1H1	H1H1	H1H1	H1H1	NN	NN	NN	H1H1	H1H1	H1H2	H1H1	H1H1	H1H1	H1H1	H1H1	H1H1	H1H2	NN	NN	H1H1	H1H1	H1H1	H1H1	H1H1	H1H1	H1H1	NN	NN	NN	NN	NN	NN	NN	NN	H1H1	H1H1
SAMN07215541	Round	Prunus persica	Zhang Bai Gan	H1H1	H1H1	H1H1	H1H1	H1H1	H1H1	H1H1	NN	H1H1	H1H1	H1H1	H1H1	H1H1	H1H1	H1H1	H1H1	H1H1	H1H2	H1H2	H1H2	H1H1	H1H2	H1H1	NN	NN	NN	H1H2	NN	H1H2	H1H1	H1H1	H1H1	H1H2	H1H1	H1H1	NN	NN	NN	NN	H1H1	H1H1	H1H1	H1H1	H1H1	H1H1	H1H2
SAMN07215542	Round	Prunus persica	Bi Nan I	H1H1	NN	NN	NN	NN	H1H1	NN	NN	NN	NN	NN	NN	NN	H1H1	NN	NN	NN	NN	NN	NN	H1H1	H1H1	H1H1	NN	NN	NN	NN	H1H1	NN	NN	NN	NN	NN	NN	NN	NN	NN	NN	H1H1	H1H1	NN	NN	NN	NN	H1H1	H1H2
SAMN07215549	Round	Prunus ferganensis	Kashi 1	H1H1	H2H2	H2H2	NN	NN	H2H2	H1H2	H1H1	NN	NN	H1H1	H1H1	H1H1	NN	NN	NN	NN	NN	NN	NN	NN	NN	NN	H1H1	H1H1	H1H1	NN	NN	NN	NN	NN	NN	NN	H1H1	NN	NN	NN	NN	H1H1	H1H1	H1H1	NN	NN	NN	NN	H1H1
SAMN07215552	Round	Prunus persica	Longsheng Da Wan Tao	H1H1	H1H1	H1H1	H1H1	H1H1	H1H2	H1H2	H1H2	H1H2	H1H1	H1H1	H1H1	H1H1	H1H1	H1H1	H1H1	H1H1	NN	NN	H1H1	H1H1	H1H2	H1H1	H1H1	H1H1	H1H1	H2H2	NN	NN	H1H1	H1H1	NN	H1H2	H2H2	H1H1	NN	NN	NN	NN	NN	NN	NN	NN	NN	NN	H1H2
SAMN07215553	Round	Prunus persica	Dujiadun Wan Ge Da Tao	H1H1	NN	NN	H1H1	H1H1	H1H1	H1H1	H1H1	H1H1	H1H1	NN	NN	NN	NN	NN	NN	NN	H1H2	H1H2	H1H1	H1H1	H1H2	H1H1	H1H1	H1H1	H1H1	NN	NN	H1H1	H1H1	NN	NN	H1H1	H1H1	NN	NN	NN	NN	NN	NN	NN	NN	NN	NN	NN	H1H2
SAMN07215554	Round	Prunus persica	Tayuan Nian He Tao	H1H1	NN	NN	NN	NN	NN	NN	NN	NN	NN	NN	NN	NN	NN	NN	NN	NN	H1H1	H1H1	H1H2	NN	NN	NN	NN	NN	NN	H1H2	NN	H1H1	H1H1	H1H1	NN	H1H2	H1H1	H1H1	NN	NN	NN	NN	NN	NN	H1H2	H1H2	NN	H1H1	NN
SAMN07215555	Round	Prunus persica	Dingjiaba Qing Pi Tao	H1H1	H1H1	H1H1	H1H1	H1H1	NN	NN	NN	NN	NN	NN	NN	NN	H1H1	NN	NN	NN	H1H2	H1H2	H1H2	H1H1	H1H2	H1H1	H1H1	NN	NN	H1H1	NN	NN	H1H1	NN	NN	NN	H1H2	H1H1	NN	NN	NN	NN	NN	NN	NN	NN	NN	NN	H1H2
SAMN07215556	Round	Prunus persica	Dingjiaba Hong Li Guang Tao	H1H1	H1H1	H1H1	H1H1	H1H1	NN	NN	H1H1	H1H1	NN	NN	NN	NN	H1H1	H1H1	H1H1	NN	H1H2	H1H2	H1H1	H1H1	H1H2	H1H1	H1H1	H1H1	H1H1	NN	NN	H1H1	NN	NN	H1H1	H1H1	NN	H1H1	NN	NN	NN	NN	NN	NN	NN	NN	NN	H1H1	H1H2
SAMN07215557	Round	Prunus persica	Yueya Wan Ge Da Tao	H1H1	H1H1	H1H1	H1H1	H1H1	H1H1	H1H1	H1H1	H1H1	NN	NN	NN	NN	H1H1	H1H1	H1H1	NN	NN	NN	NN	H1H1	H1H2	H1H1	NN	NN	NN	H1H1	NN	NN	H1H1	NN	NN	H1H1	H1H1	H1H1	NN	NN	H1H1	H1H1	H1H1	H1H1	H1H1	H1H1	H1H1	H1H1	H1H1
SAMN07215558	Round	Prunus persica	Yueya Hong Li Guang	H1H1	H1H1	H1H1	H1H1	H1H1	H1H1	H1H1	H1H1	H1H1	H1H1	H1H1	H1H1	H1H1	H1H1	H1H1	H1H1	H1H1	H1H1	H1H1	H1H1	H1H1	H1H1	H1H1	H1H1	H1H1	H1H1	H1H1	NN	H1H1	H1H1	H1H1	NN	NN	H1H1	H1H1	H1H1	NN	NN	NN	NN	NN	NN	NN	H1H1	H1H1	NN
SAMN07215559	Round	Prunus persica	Damiao Qing Pi Tao	H1H1	H1H1	H1H1	H1H1	H1H1	H1H1	H1H1	H1H1	H1H1	NN	NN	NN	NN	NN	NN	NN	NN	H1H1	H1H1	H1H2	H1H1	H1H2	H1H1	H1H1	H1H1	H1H1	H1H1	NN	H1H1	H1H1	H1H1	NN	H1H1	H1H1	H1H1	NN	NN	NN	NN	NN	NN	NN	NN	NN	NN	H1H1
SAMN07215560	Round	Prunus persica	Hongguang Wan Li Guang Tao	H1H1	H1H1	H1H1	H1H1	H1H1	H1H1	H1H1	H1H1	H1H1	H1H1	H1H1	H1H1	H1H1	H1H1	H1H1	H1H1	H1H1	NN	NN	H1H2	NN	H1H2	H1H1	NN	NN	NN	H1H1	NN	H1H2	H1H1	NN	NN	H1H1	H1H1	H1H1	NN	NN	NN	NN	NN	NN	NN	NN	NN	H1H1	H1H1
SAMN07215561	Round	Prunus persica	Huangguang Da Li Guang Tao	H1H1	H1H1	H1H1	H1H1	H1H1	H1H1	H1H1	H1H1	H1H1	H1H1	H1H1	H1H1	H1H1	NN	NN	NN	NN	H1H2	H1H2	NN	H1H1	H1H1	H1H1	H1H1	H1H1	H1H1	H1H1	NN	NN	H1H1	H1H1	H1H1	H1H2	H1H1	H1H1	NN	NN	NN	H1H1	H1H1	H1H1	H1H1	H1H1	NN	H1H1	NN
SAMN07215562	Round	Prunus persica	Longsheng Xin Jiang Tao	H1H1	NN	NN	NN	NN	H1H1	H1H1	H1H1	H1H1	H1H1	NN	H1H1	H1H1	NN	NN	NN	NN	NN	NN	NN	H1H1	H1H2	H1H1	H1H1	NN	H1H1	NN	NN	H1H1	H1H1	NN	NN	H1H1	H1H1	H1H1	NN	NN	NN	NN	NN	NN	NN	NN	NN	NN	H1H1
SAMN07215563	Round	Prunus persica	Xidong Xiao Li Guang Tao	H1H1	NN	NN	H1H1	H1H1	H1H1	H1H1	H1H1	H1H1	NN	NN	NN	NN	H1H1	H1H1	H1H1	H1H1	NN	NN	H1H1	H1H1	H1H2	H1H1	H1H1	NN	NN	H1H2	NN	H1H2	H1H1	H1H1	NN	H1H2	H1H2	H1H1	NN	NN	NN	NN	NN	NN	NN	NN	H1H1	H1H2	H1H2
SAMN07215564	Round	Prunus persica	Qinjiawan Zao Tao	H1H1	H1H2	H1H2	NN	NN	H1H2	H1H2	H1H2	H1H2	NN	NN	NN	NN	H1H1	H1H1	H1H1	H1H1	H1H1	H1H1	H1H1	H1H1	H1H1	H1H1	H1H1	H1H1	H1H1	H1H1	NN	H1H2	H1H1	NN	NN	H1H2	H1H1	H1H1	H1H2	NN	NN	NN	NN	NN	NN	NN	NN	NN	H1H1
SAMN07215565	Round	Prunus persica	Yueya Da Ye Hong Li Guang	H1H1	H1H2	H1H2	NN	NN	NN	NN	NN	NN	H1H2	H1H2	H1H2	H1H2	H1H2	NN	NN	NN	H1H2	H1H2	H1H2	H1H2	H1H2	H1H2	NN	H1H1	H1H1	H1H1	NN	H1H2	H1H1	H1H1	NN	H1H2	H1H2	H1H2	NN	NN	H1H1	NN	NN	NN	NN	NN	NN	NN	H1H2
SAMN07215566	Round	Prunus persica	Langanxiang 1	H1H1	H1H1	H1H1	H1H1	H1H1	H1H1	H1H1	H1H1	H1H1	NN	NN	H1H1	H1H1	NN	NN	NN	NN	H1H1	H1H1	H1H1	H1H1	H1H2	H1H1	H1H1	H1H1	H1H1	H1H1	H1H1	H1H1	H1H1	H1H1	H1H1	H1H1	NN	H1H1	NN	NN	NN	NN	NN	NN	NN	NN	NN	H1H1	H1H2
SAMN07215567	Round	Prunus persica	Langanxiang 2	H1H1	H1H1	H1H1	H1H1	H1H1	H1H1	H1H1	H1H1	H1H1	H1H1	NN	NN	NN	NN	NN	NN	NN	H1H1	H1H1	H1H1	H1H1	H1H2	H1H1	H1H1	H1H1	H1H1	NN	NN	NN	H1H1	NN	H1H1	H1H1	H1H1	NN	NN	NN	NN	NN	NN	NN	NN	NN	H1H1	H1H1	H1H2
SAMN07215568	Round	Prunus persica	Langanxiang 3	H1H1	NN	NN	NN	NN	H1H1	H1H1	NN	NN	H1H1	NN	NN	NN	NN	H1H1	NN	NN	NN	NN	H1H1	H1H1	H1H2	H1H1	NN	NN	NN	NN	NN	NN	H1H1	NN	H1H1	H1H1	H1H1	NN	NN	NN	NN	NN	NN	NN	NN	NN	NN	NN	NN
SAMN07215569	Round	Prunus persica	Zepu 4	H1H1	H1H2	H1H2	H1H2	H1H2	H1H2	H1H2	H1H1	H1H1	NN	NN	NN	NN	H1H1	H1H1	H1H1	H1H1	H1H1	H1H2	H1H1	H1H1	H1H1	H1H1	H1H1	NN	NN	H1H1	NN	H1H1	H1H1	NN	H1H1	H1H2	H1H2	H1H1	H2H2	NN	NN	NN	NN	NN	NN	NN	NN	NN	NN
SAMN07215570	Round	Prunus persica	Zepu 6	H1H1	NN	NN	NN	NN	NN	NN	NN	NN	NN	NN	NN	NN	NN	NN	NN	NN	H1H2	H1H2	NN	NN	NN	NN	H1H1	H1H1	H1H1	H1H1	NN	H1H1	H1H1	NN	H1H1	H1H1	H1H1	H1H1	H1H1	NN	NN	NN	NN	NN	NN	NN	NN	H1H1	H1H2
SAMN07215571	Round	Prunus persica	Zepu 8	H1H1	H1H1	H1H1	H1H1	H1H1	H1H1	H1H1	H1H1	H1H1	H1H1	H1H1	H1H1	H1H1	NN	H1H1	H1H1	H1H1	H1H1	H1H1	H1H2	H1H1	H1H2	H1H1	NN	H1H1	H1H1	H1H1	NN	NN	H1H1	H1H1	NN	H1H2	H1H2	H1H1	NN	NN	NN	NN	H1H1	H1H1	H1H1	H1H1	H1H1	H1H1	H1H2
SAMN07215572	Round	Prunus persica	Tupulukexiang 1	H1H1	H1H1	H1H1	H1H1	H1H1	H1H1	H1H1	H1H1	H1H1	NN	NN	NN	NN	H1H1	H1H1	H1H1	NN	H1H1	H1H1	H1H1	H1H1	NN	NN	H1H1	NN	NN	NN	NN	H1H1	H1H1	H1H1	H1H1	H1H1	H1H1	H1H1	H1H1	NN	H1H1	NN	NN	NN	H1H1	H1H1	H1H1	H1H1	H1H2
SAMN07215573	Round	Prunus persica	Tupulukexiang 3	H1H1	H1H2	H1H2	H1H2	H1H2	H1H1	H1H2	H1H1	H1H1	H1H1	H1H1	H1H1	H1H1	NN	NN	NN	NN	H1H1	H1H1	NN	NN	NN	NN	H1H1	H1H1	H1H1	NN	NN	H1H1	H1H1	H1H1	NN	H1H1	H1H1	H1H1	NN	NN	NN	H1H1	H1H1	H1H1	H1H1	H1H1	H1H1	H1H1	NN
SAMN07215574	Round	Prunus persica	Ping Ding Qiu Tao	H1H1	H1H2	H1H2	H1H2	H1H2	H1H2	H1H2	H1H2	H1H2	NN	NN	NN	NN	H1H1	H1H1	H1H1	H1H1	NN	NN	H1H2	H1H1	H2H2	H1H1	NN	H1H1	H1H1	H1H1	NN	NN	H1H1	H1H1	NN	H1H2	H1H2	H1H1	NN	NN	NN	H1H1	H1H1	NN	H1H1	H1H1	NN	NN	NN
SAMN07215575	Round	Prunus persica	Qingling Dong Tao	H1H1	NN	NN	NN	NN	NN	NN	NN	NN	H1H1	H1H1	H1H1	H1H1	H1H1	H1H1	H1H1	H1H1	H1H2	H1H2	H1H2	H1H1	H1H2	H1H1	H1H1	H1H1	H1H1	H1H1	NN	H1H1	H1H1	H1H1	NN	H1H1	H1H1	H1H1	NN	NN	H1H1	H1H1	H1H1	NN	NN	NN	NN	NN	H1H2
SAMN07215576	Round	Prunus persica	Tai Bai	H1H1	H1H2	H1H2	H1H2	H1H2	H1H2	H1H2	H1H2	H1H2	H1H2	H1H2	H1H2	H1H2	H1H2	H1H1	H1H1	H1H1	H1H2	H1H2	H1H2	H1H2	H1H2	H1H2	H1H1	H1H2	H1H1	H1H1	NN	NN	H1H1	H1H1	H1H1	H1H2	H1H2	H1H2	H1H2	NN	H1H1	H1H1	H1H1	NN	NN	NN	NN	H1H1	H1H1
SAMN07215577	Round	Prunus persica	Jinta Hong Guang	H1H1	H1H1	H1H1	H1H1	H1H1	H1H1	H1H1	NN	NN	H1H1	H1H1	H1H1	H1H1	H1H1	H1H1	H1H1	H1H1	H1H1	H1H2	H1H1	H1H1	H1H1	H1H1	H1H1	NN	NN	NN	NN	NN	H1H1	NN	NN	H1H1	H1H1	NN	NN	NN	H1H1	H1H1	H1H1	H1H1	H1H1	H1H1	NN	NN	H1H2
SAMN07215578	Round	Prunus persica	Jiangcun 1	H1H1	H1H2	H1H2	NN	NN	H1H2	H1H2	NN	NN	H1H1	H1H1	H1H1	H1H1	H1H1	H1H1	H1H1	H1H1	H1H1	H1H2	H1H2	H1H1	H1H2	H1H1	NN	H1H1	H1H1	NN	NN	H1H1	H1H1	NN	NN	H1H1	H1H1	NN	NN	H1H1	H1H1	H1H1	H1H1	H1H1	H1H1	H1H1	NN	NN	H1H1
SAMN07215579	Round	Prunus persica	Xizhuang 1	H1H1	H1H2	H1H2	H1H1	H1H1	H1H2	H1H1	H1H1	H1H1	H1H1	H1H1	H1H1	H1H1	H1H1	H1H1	H1H1	H1H1	H1H1	H1H1	H1H1	H1H1	H1H1	H1H1	H1H1	H1H1	H1H1	H1H1	H1H1	H1H1	H1H1	NN	NN	H1H1	H1H1	H1H1	NN	NN	H1H1	H1H1	H1H1	H1H1	H1H1	H1H1	NN	NN	H1H1
SAMN07215580	Round	Prunus persica	Qingzhou Hong Pi Mi Tao	H1H1	H1H1	H1H1	H1H1	H1H1	H1H1	H1H1	NN	H1H1	H1H1	H1H1	NN	NN	NN	NN	NN	NN	NN	NN	H1H2	H1H1	H1H2	H1H1	H1H1	H1H1	H1H1	H1H2	NN	H1H2	H1H1	H1H1	NN	H1H2	H1H1	H1H1	NN	NN	NN	H1H2	H1H2	H1H2	H1H1	H1H1	NN	NN	H1H2
SAMN07215581	Round	Prunus persica	Taiyuan Shui Mi	H1H1	H1H2	H1H2	H1H2	H1H2	H1H1	H1H2	H1H2	H1H2	H1H1	H1H1	H1H1	H1H1	H1H1	H1H1	H1H1	H1H1	H1H1	H1H1	H1H1	H1H1	H1H2	H1H1	H1H1	H1H1	H1H1	NN	H1H2	H1H1	H1H1	NN	NN	H1H1	H1H1	H1H1	NN	NN	H1H2	H1H2	H1H2	H1H2	H1H1	H1H1	NN	NN	H1H2
SAMN07215582	Round	Prunus persica	Shenzhou Bai Mi	H1H1	H1H2	H1H2	H1H2	H1H2	H1H2	H1H1	H1H1	H1H1	H1H1	H1H1	H1H1	NN	NN	H1H1	H1H1	H1H1	H1H2	H1H2	H1H1	H1H1	H1H2	H1H1	H1H1	H1H1	H1H1	H1H2	NN	NN	H1H1	H1H1	H1H1	H1H2	H1H2	H1H1	NN	NN	H1H1	H1H1	H1H1	H1H1	NN	NN	H1H1	H1H1	H1H2
SAMN07215583	Round	Prunus persica	Shenzhou Li He Shui Mi	H1H1	H1H2	H1H2	H1H2	H1H2	H1H2	H1H2	H1H2	H1H2	H1H1	H1H1	H1H1	NN	H1H1	H1H1	H1H1	H1H1	H1H1	H1H1	H1H1	H1H1	H1H2	H1H1	H1H1	H1H1	H1H1	H1H1	NN	H1H1	H1H1	H1H2	H1H1	H1H1	H1H1	H1H1	H1H2	NN	NN	NN	NN	NN	NN	NN	H1H1	H1H1	H1H1
SAMN07215584	Round	Prunus persica	Er Jie Bai	H1H1	H1H2	H1H2	H2H2	NN	H2H2	H2H2	H2H2	H2H2	H1H2	H1H2	H1H2	H1H2	NN	NN	NN	NN	H1H2	H1H2	H1H2	H1H2	H1H2	H1H2	H1H1	H1H1	H1H1	H1H1	H1H2	H1H2	H1H2	H1H2	H1H1	H1H2	H1H2	H1H2	H1H2	NN	NN	H1H1	H1H2	H1H1	H1H2	H1H1	NN	NN	NN
SAMN07215585	Round	Prunus persica	Feicheng Bai Li 17	H1H1	H2H2	H2H2	H1H2	H1H2	H2H2	H2H2	H1H2	H1H2	H1H1	H1H1	H1H1	H1H1	H1H1	H1H1	H1H1	H1H1	H1H1	H1H1	NN	H1H1	H1H1	H1H1	H1H1	H1H1	H1H1	H1H2	NN	NN	H1H1	H1H1	H1H1	H1H2	H1H2	H1H1	NN	NN	NN	H1H2	H1H2	H1H2	H1H2	H1H1	NN	NN	H1H1
SAMN07215586	Round	Prunus persica	Han Lu Mi	H1H1	H1H2	H1H2	H1H2	H1H2	H1H2	H1H2	H1H2	H1H2	H1H1	NN	H1H1	NN	H1H1	H1H1	H1H1	H1H1	H1H1	H1H1	H1H2	H1H1	H1H2	H1H1	H1H1	H1H1	H1H1	H1H1	H1H1	H1H1	H1H1	H1H2	H1H1	NN	H1H1	H1H1	NN	NN	H1H1	H1H1	H1H1	H1H1	H1H1	H1H1	NN	NN	H1H1
SAMN07215587	Round	Prunus persica	Hong Tao	H1H1	H1H1	H1H1	H1H1	H1H1	H1H1	H1H1	H1H1	H1H1	NN	NN	NN	NN	H1H1	H1H1	H1H1	H1H1	NN	NN	H1H1	H1H1	H1H2	H1H1	H1H1	H1H1	H1H1	H1H2	NN	H1H2	H1H1	H1H1	H1H1	H1H1	H1H2	H1H1	H1H1	NN	NN	NN	NN	NN	NN	NN	NN	H1H1	H1H2
SAMN07215588	Round	Prunus persica	Ji Zui Bai	H1H1	H1H2	H1H2	NN	NN	H1H2	H1H2	H1H2	H1H2	H1H1	H1H1	H1H1	H1H1	H1H1	H1H1	H1H1	H1H1	NN	NN	NN	H1H1	H1H2	H1H1	NN	H1H1	H1H1	H1H2	NN	H1H1	H1H1	H1H1	H1H1	H1H2	H1H2	H1H1	NN	NN	H2H2	NN	NN	H2H2	H1H2	H1H2	NN	NN	H1H1
SAMN07215589	Round	Prunus persica	Licheng Tao	H1H1	H1H2	H1H2	H1H2	NN	H1H2	H1H2	H1H2	H1H2	NN	NN	NN	NN	H1H1	H1H1	H1H1	H1H2	H1H2	H2H2	H1H2	H1H2	H1H2	H1H2	H1H1	H1H1	H1H1	H1H1	H1H1	H1H2	H1H1	H1H1	H1H1	H1H1	H1H2	H1H1	H1H2	NN	NN	NN	NN	NN	NN	NN	NN	NN	H1H1
SAMN07215590	Round	Prunus persica	Liu Yue Bai	H1H1	H1H2	H1H2	H1H2	H1H2	H1H2	H1H2	H1H1	H1H1	NN	NN	NN	NN	NN	NN	NN	NN	H1H2	H1H2	NN	H1H1	H1H2	H1H1	H1H1	H1H1	H1H1	H1H2	NN	H1H2	H1H1	H1H1	H1H1	H1H2	H1H2	H1H1	NN	NN	NN	NN	NN	NN	NN	NN	H1H1	H1H1	H1H2
SAMN07215591	Round	Prunus persica	Liu Yue Kong	H1H1	H1H1	H1H1	H1H2	H1H2	H1H2	H1H2	H1H2	H1H2	H1H1	H1H1	H1H1	H1H1	H1H1	H1H1	H1H1	H1H1	H1H1	H1H1	H1H2	H1H1	H1H2	H1H1	H1H1	H1H1	H1H1	H1H1	NN	NN	H1H1	H1H1	NN	H1H2	H1H2	H1H1	H1H2	NN	H1H2	H1H2	H1H2	H1H2	H1H2	H1H2	NN	NN	H1H1
SAMN07215592	Round	Prunus persica	Xiao Bai Tao	H1H1	H1H2	H1H2	H1H2	H1H2	H1H2	H1H2	H1H2	H1H2	H1H1	H1H1	H1H1	H1H1	H1H1	H1H1	H1H1	H1H1	H1H1	H1H1	H1H2	H1H1	H1H2	H1H1	H1H1	H1H1	H1H1	H1H2	H1H2	H1H2	H1H1	H1H1	NN	H1H2	H1H2	H1H1	NN	NN	NN	H1H1	H1H1	H1H1	H1H1	H1H1	NN	H1H2	H1H1
SAMN07215593	Round	Prunus persica	Yangquan Rou Tao	H1H1	H1H2	H1H2	H1H2	H1H2	H1H2	H1H2	H1H2	H1H2	H1H1	NN	NN	H1H1	NN	H1H1	H1H1	H1H1	NN	NN	NN	NN	H1H2	H1H1	H1H1	H1H1	H1H1	H1H2	NN	H1H2	H1H1	H1H1	H1H1	H1H1	H1H2	H1H1	NN	NN	NN	H1H1	H1H1	H1H1	H1H1	H1H1	NN	NN	H1H1
SAMN07215594	Round	Prunus persica	Yexian Dong Tao	H1H1	H1H2	H1H2	H1H2	H1H2	H1H2	H1H1	H1H1	H1H1	H1H1	H1H1	H1H1	H1H1	NN	NN	NN	H1H1	H1H1	H1H1	NN	H1H1	H1H2	H1H1	H1H1	H1H1	H1H1	H1H2	NN	H1H1	H1H1	H1H1	H1H1	H1H1	H1H1	H1H1	NN	NN	H1H2	H1H2	H1H2	H1H2	H1H1	H1H1	NN	H1H1	H1H1
SAMN07215595	Round	Prunus persica	Wu Yue Bai	H1H1	H1H2	H1H2	H1H1	H1H1	H1H1	H1H1	H1H1	H1H1	H1H1	H1H1	H1H1	H1H1	H1H2	NN	NN	H1H1	H1H2	H1H1	H1H2	H1H2	H1H2	H1H2	NN	H1H1	H1H1	H1H1	NN	H1H2	H1H1	H1H1	H1H1	H1H2	H1H1	H1H2	NN	NN	NN	NN	NN	NN	H1H1	H1H1	NN	H1H1	H1H2
SAMN07215596	Round	Prunus persica	Da Xue Tao	H1H1	NN	NN	NN	NN	H1H2	H1H2	NN	NN	H1H1	NN	NN	NN	NN	H1H1	NN	H1H1	NN	H1H1	H1H1	H1H1	H1H1	H1H1	NN	NN	NN	NN	NN	NN	NN	NN	NN	NN	H1H1	NN	NN	NN	NN	NN	NN	NN	H1H1	H1H1	NN	NN	H1H1
SAMN07215597	Round	Prunus persica	Da Hong Tao	H1H1	H1H2	H1H2	H1H2	H1H1	H1H2	H1H2	H1H2	H1H2	H1H1	H1H1	H1H1	H1H1	H1H1	H1H1	H1H1	H1H1	H1H1	H1H1	H1H1	H1H1	H1H1	H1H1	H1H1	H1H1	H1H1	H1H1	NN	H1H2	H1H2	H1H2	H1H1	H1H1	H1H1	H1H1	H1H2	NN	NN	H1H1	H1H1	NN	NN	H1H1	NN	NN	H1H1
SAMN07215598	Round	Prunus persica	Hong Ya Zui	H1H1	H1H2	H1H2	NN	NN	H1H2	NN	H1H1	H1H1	H1H1	NN	NN	NN	NN	NN	NN	NN	NN	NN	NN	H1H1	NN	NN	NN	NN	NN	NN	NN	NN	NN	NN	NN	NN	NN	NN	NN	NN	NN	NN	NN	NN	H1H1	H1H1	NN	NN	H1H2
SAMN07215599	Round	Prunus persica	Ge Gu	H1H1	NN	NN	NN	NN	NN	NN	NN	NN	H1H1	NN	NN	NN	NN	NN	NN	NN	NN	NN	NN	H1H1	H1H1	H1H1	NN	NN	NN	NN	NN	NN	NN	NN	NN	NN	NN	NN	NN	NN	NN	NN	H1H1	NN	NN	NN	NN	NN	NN
SAMN07215600	Round	Prunus persica	Feicheng Hong Li 6	H1H1	H2H2	NN	H1H2	H1H2	NN	NN	NN	NN	H1H1	NN	NN	NN	NN	NN	NN	NN	NN	NN	NN	NN	NN	NN	NN	NN	NN	NN	NN	NN	NN	NN	NN	H1H2	NN	NN	NN	NN	NN	NN	NN	NN	NN	NN	NN	NN	NN
SAMN07215601	Round	Prunus persica	Shandong Si Yue Ban	H1H1	NN	NN	NN	NN	NN	NN	NN	NN	H1H1	H1H1	NN	NN	NN	NN	NN	NN	NN	NN	H1H1	H1H1	H1H1	H1H1	NN	NN	NN	NN	NN	NN	NN	NN	NN	NN	NN	NN	NN	NN	NN	NN	NN	NN	NN	NN	NN	H2H2	H1H1
SAMN07215602	Round	Prunus persica	Qingzhou Bai Pi Mi Tao	H1H1	H1H1	H1H1	NN	NN	H1H1	NN	NN	H1H1	H1H1	H1H1	NN	H1H1	H1H1	H1H1	H1H1	NN	NN	NN	NN	H1H1	H1H1	H1H1	NN	H1H1	NN	H1H1	NN	NN	NN	NN	NN	NN	H1H1	NN	NN	NN	NN	NN	NN	NN	NN	NN	NN	NN	H1H1
SAMN07215604	Round	Prunus persica	Shi Wo Shui Mi	H1H1	NN	NN	H1H2	H1H2	H2H2	H2H2	NN	NN	NN	NN	NN	NN	NN	NN	NN	NN	NN	NN	NN	NN	NN	NN	NN	NN	NN	NN	NN	NN	NN	NN	NN	NN	NN	NN	NN	NN	NN	H1H1	NN	H1H1	NN	NN	NN	NN	H1H1
SAMN07215605	Round	Prunus persica	Wu yue Xian	H1H1	NN	NN	NN	NN	NN	H1H2	NN	NN	NN	NN	NN	NN	H1H1	H1H1	H1H1	NN	NN	NN	NN	H1H1	H1H1	H1H1	NN	NN	NN	NN	NN	NN	NN	NN	NN	NN	NN	NN	NN	NN	NN	NN	NN	NN	NN	NN	NN	NN	NN
SAMN07215606	Round	Prunus persica	Shenzhou Shui Mi	H1H1	NN	NN	NN	NN	NN	NN	NN	NN	NN	NN	NN	NN	NN	H1H1	H1H1	H1H1	NN	NN	NN	NN	NN	NN	NN	NN	NN	H1H1	NN	NN	NN	NN	NN	NN	NN	NN	NN	NN	NN	H1H1	H1H1	H1H1	H1H1	H1H1	NN	NN	NN
SAMN07215612	Round	Prunus persica	Sa Hong Tao	H1H1	H1H1	H1H1	NN	NN	NN	NN	H1H1	H1H1	H1H1	H1H1	NN	NN	NN	NN	NN	NN	NN	NN	H1H1	NN	NN	NN	NN	NN	NN	NN	H1H1	NN	NN	NN	NN	NN	NN	NN	NN	NN	NN	NN	NN	NN	H1H1	H1H1	NN	NN	H1H2
SAMN07215613	Round	Prunus persica	Hong Shou Xing	H1H1	NN	NN	NN	NN	NN	NN	NN	NN	NN	NN	NN	NN	NN	NN	NN	NN	NN	NN	NN	NN	NN	NN	H1H1	H1H1	NN	NN	NN	NN	NN	NN	NN	NN	NN	NN	NN	NN	H1H1	NN	H1H1	H1H1	NN	NN	NN	NN	H1H1
SAMN07215614	Round	Prunus persica	Hong Hua Bi Tao	H1H1	H1H1	H1H1	NN	NN	H1H1	H1H1	H1H1	H1H1	H1H1	H1H1	H1H1	H1H1	H1H1	NN	H1H1	H1H1	H1H1	H1H1	H1H1	H1H1	H1H2	H1H1	NN	NN	H1H1	NN	NN	NN	NN	NN	NN	H2H2	NN	NN	NN	NN	NN	NN	H1H1	H1H1	NN	NN	NN	H2H2	H1H2
SAMN07215616	Round	Prunus persica	Wu Bao Tao	H1H1	H1H1	H1H1	H1H1	H1H1	H1H1	H1H1	H1H1	H1H1	H1H1	H1H1	H1H1	H1H1	H1H1	H1H1	H1H1	H1H1	H1H2	H1H2	H1H1	H1H1	H1H1	H1H1	H1H1	H1H1	H1H1	H1H2	NN	H1H2	H1H1	H1H2	H1H1	H1H1	H1H2	H1H1	H1H1	NN	NN	H1H2	H1H2	H1H2	H1H2	H1H2	NN	NN	H1H1
SAMN07215618	Round	Prunus persica	Fen Shou Xing	H1H1	NN	NN	H1H1	NN	NN	NN	NN	NN	NN	NN	H1H1	H1H1	NN	NN	NN	NN	NN	NN	NN	NN	NN	NN	NN	NN	NN	NN	NN	NN	NN	NN	NN	NN	NN	NN	NN	NN	H1H1	H1H1	H1H1	H1H1	H1H1	H1H1	NN	NN	H1H2
SAMN07215619	Round	Prunus persica	Hong Chui Zhi	H1H1	NN	NN	NN	NN	NN	NN	NN	NN	NN	NN	NN	NN	NN	NN	NN	NN	NN	NN	NN	NN	NN	NN	NN	H1H1	H1H1	NN	H1H1	NN	NN	NN	NN	NN	NN	NN	NN	NN	NN	NN	NN	NN	H1H1	H1H1	NN	H1H1	NN
SAMN07215621	Round	Prunus persica	Yuan Yang Chui Zhi	H1H1	NN	NN	NN	NN	NN	NN	NN	NN	NN	NN	NN	NN	NN	H1H1	H1H1	H1H1	NN	NN	NN	H1H1	H1H1	H1H1	H1H1	NN	NN	NN	NN	NN	NN	NN	NN	NN	NN	NN	NN	NN	NN	H1H1	H1H1	H1H1	H1H1	H1H1	NN	NN	H1H1
SAMN07215623	Round	Prunus persica	Wu Yue Xian Biao Gan	H1H1	H2H2	H1H2	H2H2	H2H2	NN	H2H2	H1H2	H1H1	NN	NN	NN	NN	NN	NN	H1H1	H1H1	NN	NN	NN	NN	NN	H1H1	NN	NN	NN	NN	NN	NN	NN	NN	NN	NN	H1H1	NN	NN	NN	NN	NN	NN	NN	NN	NN	NN	NN	H1H2
SAMN07215624	Round	Prunus persica	Yi Xian Hong	H1H1	H1H2	H1H2	H1H2	H1H2	H1H1	H1H2	H1H1	H1H1	H1H1	H1H1	H1H1	H1H1	H1H1	H1H1	H1H1	H1H1	H1H2	H1H2	H1H1	H1H1	H1H2	H1H1	H1H1	H1H1	H1H1	H1H2	NN	H1H2	H1H1	H1H1	H1H1	H2H2	H1H2	H1H1	NN	NN	H1H2	H1H2	H1H2	H1H2	H1H2	H1H2	NN	NN	H1H1
SAMN07215625	Round	Prunus persica	Suan Tao	H1H1	H2H2	H2H2	NN	NN	NN	H1H2	H1H1	H1H1	NN	NN	NN	NN	NN	H1H1	H1H1	H1H1	NN	NN	NN	H1H1	H1H2	H1H1	NN	NN	NN	NN	NN	NN	NN	NN	NN	NN	H1H1	NN	NN	NN	NN	NN	H1H1	NN	H1H1	H1H1	NN	NN	H1H2
SAMN07215628	Round	Prunus persica	Yuan Chun Bai	H1H1	H2H2	H2H2	H1H2	H1H2	H2H2	H2H2	H1H2	H1H2	H1H1	H1H1	H1H1	H1H1	NN	NN	NN	NN	NN	H1H2	NN	H1H1	H1H2	H1H1	NN	H1H1	H1H1	H1H1	NN	H1H1	H1H1	H1H2	H1H1	H1H1	H1H1	H1H1	H1H1	NN	NN	H1H1	H1H1	H1H1	H1H1	H1H1	H1H2	H1H1	NN
SAMN07215629	Round	Prunus persica	Gucheng Da Hong Pao	H1H1	H1H2	H1H2	H1H2	H1H2	H1H2	NN	NN	NN	H1H1	H1H1	H1H1	H1H1	H1H1	H1H1	H1H1	H1H1	H1H2	H1H2	H1H2	H1H1	H1H2	H1H1	H1H1	H1H1	H1H1	NN	NN	H1H1	H1H1	H1H1	H1H1	H1H1	H1H1	H1H1	NN	NN	NN	H1H1	H1H1	H1H1	NN	NN	NN	NN	H1H2
SAMN07215630	Round	Prunus persica	Diao Zhi Bai	H1H1	NN	NN	NN	NN	NN	H1H2	NN	NN	H1H1	NN	NN	NN	NN	H1H1	H1H1	H1H1	NN	NN	NN	NN	NN	NN	NN	NN	NN	H1H1	NN	NN	NN	NN	NN	NN	NN	NN	NN	NN	NN	NN	H1H1	H1H1	NN	NN	NN	NN	H1H1
SAMN07215631	Round	Prunus persica	Ping Bei Zi	H1H1	NN	NN	NN	NN	H1H2	NN	NN	NN	NN	NN	NN	NN	NN	NN	NN	H1H1	NN	NN	NN	NN	NN	NN	NN	NN	NN	NN	NN	NN	NN	NN	NN	NN	NN	NN	NN	NN	NN	NN	NN	NN	H1H1	H1H1	NN	NN	H1H2
SAMN07215632	Round	Prunus persica	Zao Shanghai Shui Mi	H1H1	NN	NN	H1H1	NN	H1H2	H1H1	H1H1	H1H1	H1H1	H1H1	H1H1	H1H1	H1H1	H1H1	H1H1	NN	NN	NN	NN	H1H1	H1H1	H1H1	H1H1	H1H1	H1H1	NN	H1H1	NN	NN	NN	NN	NN	NN	NN	NN	NN	H1H1	H1H1	H1H1	H1H1	H1H1	H1H1	NN	H1H1	H1H1
SAMN07215635	Round	Prunus persica	Huo Zhu	H1H1	H1H2	H1H2	H1H2	H1H2	H2H2	H2H2	H1H2	H1H2	H1H1	H1H1	H1H1	H1H1	H1H1	H1H1	H1H1	H1H1	H1H1	H1H1	H1H1	H1H1	H1H2	H1H1	H1H1	H1H1	H1H1	H1H1	NN	H1H2	H1H1	H1H1	H1H1	H1H2	H1H1	NN	NN	NN	NN	NN	NN	NN	NN	NN	NN	H1H1	H1H2
SAMN07215636	Round	Prunus persica	Hu Jing Mi Lu	H1H1	H1H2	H1H2	H1H2	H1H2	H1H2	H1H2	H1H2	H1H2	H1H1	H1H1	H1H1	H1H1	H1H1	H1H1	H1H1	H1H1	H1H1	H1H1	H1H1	H1H1	H1H1	H1H1	H1H1	H1H1	H1H1	H1H1	H1H1	NN	H1H2	H1H2	NN	H1H1	H1H1	H1H1	H1H2	NN	H1H1	H1H1	H1H1	H1H1	H1H1	H1H1	H1H1	H1H1	H1H2
SAMN07215637	Round	Prunus persica	Bai Hua	H1H1	H1H2	H1H2	NN	NN	H1H2	H1H2	NN	NN	NN	NN	NN	NN	NN	NN	NN	NN	H1H1	H1H1	NN	NN	NN	NN	H1H1	NN	NN	NN	NN	NN	NN	NN	NN	NN	NN	NN	NN	NN	NN	NN	NN	H1H1	H1H1	H1H1	NN	NN	H1H2
SAMN07215639	Round	Prunus persica	Changling Zao Yu Lu	H1H1	H1H2	H1H2	H1H2	H1H2	H1H2	H1H2	H1H2	H1H2	H1H1	H1H1	H1H1	H1H1	NN	NN	NN	NN	NN	NN	NN	NN	NN	NN	H1H1	NN	NN	NN	H1H1	NN	H1H1	H1H2	H1H1	H1H1	H1H1	H1H1	H1H2	NN	NN	NN	NN	NN	NN	NN	H1H1	H1H1	NN
SAMN07215640	Round	Prunus persica	Da Tian Tao	H1H1	NN	NN	NN	NN	H1H2	H1H2	NN	NN	H1H1	H1H1	H1H1	H1H1	NN	NN	NN	H1H1	H1H2	H1H2	NN	H1H1	H1H2	H1H1	H1H1	H1H1	H1H1	H1H2	NN	H1H2	H1H1	NN	NN	H2H2	H1H2	H1H1	NN	NN	H2H2	NN	H1H2	H1H2	H1H2	H1H2	NN	NN	H1H1
SAMN07215641	Round	Prunus persica	Shui Bai Tao	H1H1	H1H1	H1H1	H1H1	H1H1	H1H1	H1H1	H1H1	H1H1	H1H1	NN	NN	NN	H1H1	H1H1	H1H1	H1H1	H1H1	H1H1	H1H1	H1H1	H1H2	H1H1	H1H1	H1H1	H1H1	H1H2	H1H1	H1H2	H1H1	H1H1	H1H1	H1H2	H1H1	H1H1	NN	NN	H1H2	H1H2	H1H2	H1H2	H1H2	H1H2	NN	H1H1	H1H2
SAMN07215642	Round	Prunus persica	Wenzhou Shui Mi	H1H1	NN	H1H2	H1H1	H1H1	H1H2	H1H2	H1H2	H1H2	NN	NN	NN	NN	H1H1	H1H1	H1H1	H1H1	H1H1	H1H1	H1H2	H1H1	H1H2	H1H1	H1H1	H1H1	H1H1	H1H2	H1H1	H1H1	H1H1	H1H1	NN	H1H2	H1H1	H1H1	H1H2	NN	NN	NN	NN	NN	H1H2	H1H2	H1H1	H1H1	H1H2
SAMN07215643	Round	Prunus persica	Wujiang Bai	H1H1	H2H2	H2H2	NN	NN	H1H2	H1H2	H1H2	H1H2	H1H1	H1H1	H1H1	H1H1	NN	NN	H1H1	H1H1	H1H1	H1H1	H1H1	H1H1	H1H1	H1H1	H1H1	H1H1	H1H1	H1H2	H1H1	H1H2	H1H2	H1H2	H1H1	H1H2	H1H2	H1H1	H1H2	NN	NN	NN	NN	NN	H1H2	H1H2	NN	NN	H1H2
SAMN07215644	Round	Prunus persica	Xiao Hong Hua	H1H1	H2H2	H1H2	H1H2	H1H2	H1H2	H1H2	H1H2	H1H2	NN	NN	NN	NN	NN	NN	NN	NN	H1H1	H1H1	NN	H1H1	H1H1	H1H1	H1H1	H1H2	H1H1	H1H1	H1H1	H1H2	H1H1	H1H2	H1H1	H1H2	H1H1	H1H1	H1H2	NN	H2H2	H2H2	H2H2	H2H2	NN	NN	H1H1	H1H1	H1H1
SAMN07215645	Round	Prunus persica	Yang Tao	H1H1	H1H2	H1H2	H1H1	H1H1	H1H2	H1H2	H1H2	H1H2	H1H1	H1H1	H1H1	H1H1	NN	NN	NN	NN	NN	NN	NN	NN	NN	NN	H1H1	H1H1	H1H1	H1H2	NN	H1H1	H1H2	H1H2	H1H1	NN	H1H2	H1H1	H2H2	NN	NN	H1H1	H1H1	H1H1	H1H1	H1H1	H1H1	H1H1	H1H1
SAMN07215646	Round	Prunus persica	Shang Shan Da Yu Lu	H1H1	H2H2	H1H2	H1H2	H1H2	H2H2	H1H2	H1H2	H1H2	H1H1	H1H1	H1H1	H1H1	NN	NN	NN	NN	NN	NN	H1H1	H1H1	H1H1	H1H1	H1H1	H1H1	H1H1	H1H1	NN	H1H1	H1H2	H1H2	NN	H1H1	H1H1	H1H1	NN	NN	NN	NN	NN	NN	NN	NN	H1H1	H1H1	NN
SAMN07215647	Round	Prunus persica	Longhua Shui Mi	H1H1	H1H2	H1H2	NN	NN	H1H2	H1H2	H1H2	H1H2	H1H2	H1H2	H1H2	H1H2	NN	NN	NN	NN	NN	NN	H1H2	H1H2	H1H2	H1H2	H1H1	H1H1	H1H1	H1H1	H1H1	H1H2	H1H2	H1H2	H1H1	H1H2	H1H2	H1H2	H1H2	NN	NN	NN	NN	NN	H1H2	H1H1	NN	NN	H1H2
SAMN07215648	Round	Prunus persica	Lulin Shui Mi	H1H1	H1H2	H1H2	NN	NN	H1H1	H1H1	NN	NN	H1H1	H1H1	H1H1	H1H1	NN	NN	NN	NN	H1H2	H1H2	H1H1	H1H1	H1H2	H1H1	NN	H1H1	H1H1	H1H2	NN	H1H1	H1H1	H1H1	H1H1	H1H2	H1H2	H1H1	H1H2	NN	NN	H1H2	H1H1	H1H1	H1H1	H1H1	NN	NN	H1H2
SAMN07215649	Round	Prunus persica	Su Hong	H1H1	H1H2	H1H2	H1H2	H1H2	H1H2	H1H2	H1H2	H1H2	NN	H1H1	H1H1	H1H1	H1H1	H1H1	H1H1	H1H1	H1H2	H1H2	H1H2	H1H1	H1H2	H1H1	NN	NN	NN	H1H1	NN	H2H2	H1H1	H1H1	NN	H2H2	NN	H1H1	NN	NN	NN	NN	H1H1	H1H1	H1H1	H1H1	NN	NN	NN
SAMN07215657	Round	Prunus persica	Yu Lu	H1H1	H1H2	H1H2	NN	NN	H1H2	H1H2	H1H2	H1H2	H1H1	H1H1	H1H1	H1H1	H1H1	H1H1	H1H1	H1H1	H1H1	H1H1	H1H1	H1H1	H1H1	H1H1	H1H1	H1H1	H1H1	H1H1	H1H1	NN	H1H2	NN	NN	NN	H1H1	NN	NN	NN	H1H1	H1H1	H1H1	H1H1	H1H1	H1H1	NN	NN	H1H2
SAMN07215660	Round	Prunus persica	Jian Zui Hong Rou	H1H1	H1H2	H2H2	H1H2	H1H2	H1H2	H1H2	H1H2	H1H2	H1H1	H1H1	H1H1	H1H1	H1H1	H1H1	H1H1	H1H1	H1H1	H1H1	H1H1	H1H1	H1H2	H1H1	NN	H1H1	H1H1	NN	NN	NN	H1H1	NN	NN	H1H2	H1H2	H1H1	NN	NN	NN	H1H1	H1H1	H1H1	H1H1	H1H1	NN	NN	H1H2
SAMN07215661	Round	Prunus persica	Jingmen Tao	H1H1	H1H2	H1H2	NN	NN	H1H2	H1H2	H1H2	H1H2	H1H1	NN	NN	NN	H1H1	H1H1	H1H1	H1H1	H1H1	H1H1	NN	H1H1	H1H2	H1H1	NN	H1H1	H1H1	NN	NN	H1H1	H1H1	H1H1	NN	H1H1	NN	NN	NN	NN	NN	NN	NN	NN	NN	NN	H1H1	NN	H1H1
SAMN07215662	Round	Prunus persica	Wuhan Da Hong Pao	H1H1	H1H2	H1H2	H1H2	H1H2	H1H2	H1H1	H1H1	H1H1	H1H1	H1H1	H1H1	H1H1	NN	NN	NN	NN	H1H2	H1H2	NN	NN	NN	H1H1	NN	H1H1	NN	NN	NN	H1H1	H1H1	H1H1	NN	H1H1	H1H1	H1H1	NN	NN	NN	NN	NN	NN	NN	NN	H1H1	H1H2	H1H2
SAMN07215663	Round	Prunus persica	Wei Jian Hong Rou	H1H1	H1H2	H1H2	H1H2	H1H2	H1H2	H1H2	H1H2	H1H2	NN	NN	NN	NN	H1H1	H1H1	H1H1	H1H1	H1H1	H1H2	H1H2	H1H1	H1H2	H1H1	H1H1	H1H1	H1H1	H1H2	H1H1	H1H2	H1H1	H1H1	H1H1	H1H1	H1H1	H1H1	NN	NN	NN	H1H1	H1H1	H1H1	H1H1	H1H1	NN	NN	H1H2
SAMN07215665	Round	Prunus persica	Da Hong Pao	H1H1	NN	NN	NN	NN	NN	NN	NN	NN	NN	NN	NN	NN	NN	NN	NN	NN	NN	NN	NN	H1H1	H1H1	H1H1	NN	NN	NN	NN	H1H1	NN	NN	NN	NN	NN	NN	NN	NN	NN	NN	NN	NN	NN	NN	NN	NN	NN	NN
SAMN07215666	Round	Prunus persica	Wu Hei Ji Rou Tao	H1H1	NN	NN	NN	NN	NN	NN	NN	NN	NN	NN	NN	NN	H1H1	H1H1	NN	NN	NN	NN	NN	NN	NN	NN	NN	NN	NN	NN	H1H1	NN	NN	NN	NN	NN	NN	NN	NN	NN	NN	NN	NN	NN	NN	NN	NN	NN	H1H1
SAMN07215667	Round	Prunus persica	Wuhan 2	H1H1	H1H1	H1H1	H1H1	H1H1	H1H2	H1H2	H1H1	H1H1	NN	NN	NN	H1H1	H1H1	H1H1	H1H1	H1H1	H1H2	H1H2	H1H1	H1H1	H1H2	H1H1	H1H1	H1H1	H1H1	NN	NN	NN	H1H1	NN	NN	H1H1	H1H1	H1H1	NN	NN	NN	NN	NN	NN	H1H1	H1H1	NN	NN	NN
SAMN07215668	Round	Prunus persica	Wanzhou Suan Tao	H1H1	H1H1	H1H2	H1H2	H1H2	H1H2	H1H2	H1H2	H1H2	H1H1	H1H1	H1H1	H1H1	NN	NN	NN	NN	H1H1	H1H1	H1H1	H1H1	H1H2	H1H1	H1H1	H1H1	H1H1	H1H1	NN	H1H2	H1H1	H1H2	NN	H1H2	H1H2	H1H1	H1H2	NN	NN	H1H2	H1H2	H1H2	H1H2	H1H2	NN	NN	H1H2
SAMN07215670	Round	Prunus persica	Xiang Tao	H1H1	H1H2	H1H2	H1H2	H1H2	H1H2	H1H2	H1H2	H1H2	H1H1	H1H1	H1H1	H1H1	H1H1	H1H1	H1H1	H1H1	NN	NN	H1H2	H1H1	H1H1	H1H1	H1H1	NN	H1H1	H1H1	H1H1	NN	H1H1	H1H1	NN	NN	H1H1	H1H1	NN	NN	H1H1	H1H1	H1H1	H1H1	NN	NN	H1H1	H1H1	H1H2
SAMN07215671	Round	Prunus persica	Hunchun Tao Shi Sheng	H1H1	NN	NN	H1H1	H1H1	H1H1	H1H1	NN	NN	H1H1	H1H1	H1H1	H1H1	NN	NN	NN	NN	H1H2	H1H1	H1H1	H1H1	H1H1	H1H1	H1H1	NN	NN	H1H1	H1H1	NN	NN	NN	NN	H1H2	H1H1	NN	NN	NN	NN	H1H2	H1H2	H1H1	H1H1	H1H1	NN	NN	H1H2
SAMN07215673	Round	Prunus persica	Jilin 8701	H1H1	H1H1	H1H1	H1H1	H1H1	H1H1	H1H1	H1H1	H1H1	NN	H1H1	H1H1	H1H1	NN	NN	NN	NN	H1H2	H1H2	H1H1	H1H1	H1H1	NN	NN	NN	NN	H1H1	H1H1	H1H1	H1H1	H1H1	NN	H1H1	H1H1	H1H1	NN	NN	NN	NN	NN	NN	H1H1	H1H1	H1H1	H1H1	H1H1
SAMN07215674	Round	Prunus persica	Jilin 8801	H1H1	H1H1	H1H1	H1H1	H1H1	H1H1	H1H1	NN	NN	H1H1	H1H1	H1H1	H1H1	H1H1	NN	NN	NN	H1H1	H1H1	NN	H1H1	H1H2	H1H1	NN	H1H1	H1H1	NN	NN	NN	H1H1	NN	NN	NN	H1H1	NN	H1H1	NN	NN	NN	NN	NN	NN	NN	H1H1	H1H1	H1H2
SAMN07215675	Round	Prunus persica	Jilin 8601	H1H1	H1H1	H1H1	H1H1	H1H1	H1H1	H1H1	H1H1	H1H1	NN	NN	NN	NN	H1H1	H1H1	H1H1	H1H1	H1H2	H1H2	H1H2	H1H1	H1H2	H1H1	H1H1	H1H1	H1H1	H1H1	NN	H1H1	H1H1	H1H1	H1H1	H1H1	H1H1	H1H1	NN	NN	NN	NN	NN	NN	NN	NN	NN	H1H1	H1H1
SAMN07215676	Round	Prunus persica	Jilin 8501	H1H1	H1H1	H1H1	H1H1	H1H1	H1H1	H1H1	H1H1	H1H1	H1H1	H1H1	H1H1	H1H1	H1H1	H1H1	H1H1	H1H1	H1H1	H1H1	H1H2	H1H1	H1H2	H1H1	H1H1	H1H1	H1H1	H1H1	NN	H1H1	H1H1	H1H1	H1H1	H1H1	H1H1	H1H1	NN	NN	NN	H1H1	H1H1	H1H1	NN	NN	NN	H1H1	NN
SAMN07215677	Round	Prunus persica	Shenyang 1	H1H1	H1H1	H1H1	H1H1	H1H1	H1H1	H1H1	H1H1	H1H1	NN	NN	H1H1	H1H1	NN	NN	NN	NN	H1H2	H1H2	H1H1	H1H1	H1H2	H1H1	NN	H1H1	H1H1	NN	NN	H1H1	H1H1	NN	H1H1	H1H1	H1H1	NN	NN	NN	NN	NN	NN	NN	NN	NN	NN	H1H1	H2H2
SAMN07215678	Round	Prunus persica	Shenyang 2	H1H1	H1H2	H1H2	H1H2	H1H2	H1H2	H1H2	H1H2	H1H2	H1H1	H1H1	H1H1	H1H1	H1H1	NN	NN	NN	H1H1	H1H1	H1H1	NN	NN	NN	H1H1	H1H1	H1H1	NN	NN	NN	H1H2	H1H2	H1H1	H1H1	H1H1	H1H1	H1H2	NN	H1H1	H1H1	H1H1	H1H1	H1H1	H1H1	H1H1	H1H1	H1H2
SAMN07215679	Round	Prunus persica	Shenyang 3	H1H1	H1H2	H1H2	H1H1	H1H1	H1H2	H1H2	H1H1	H1H1	H1H2	H1H2	H1H2	H1H2	H1H1	H1H1	H1H1	H1H1	H1H2	H1H1	H1H1	H1H1	H1H1	H1H1	NN	NN	NN	NN	NN	NN	H1H1	NN	NN	NN	NN	H1H2	NN	NN	NN	NN	NN	NN	NN	NN	NN	NN	H1H1
SAMN07215680	Round	Prunus persica	Shenyang 4	H1H1	H1H1	H1H1	H1H1	H1H1	H1H1	H1H1	NN	NN	H1H1	H1H1	H1H1	H1H1	H1H1	H1H1	H1H1	H1H1	H1H1	H1H1	H1H2	H1H1	H1H2	H1H1	H1H1	NN	NN	H1H1	NN	NN	H1H1	H1H1	NN	H1H1	H1H1	H1H1	H1H1	NN	H1H1	NN	NN	NN	H1H1	H1H1	NN	H1H1	NN
SAMN07215681	Round	Prunus persica	Shenyang 5	H1H1	H1H1	H1H1	H1H2	H1H2	H1H2	H1H2	H1H2	H1H2	H1H2	H1H2	H1H2	H1H2	H1H1	H1H1	H1H1	H1H1	H1H2	NN	NN	H1H2	H1H2	H1H2	H1H2	H1H2	H1H2	H1H1	NN	NN	H1H1	H1H1	H1H1	H2H2	H2H2	H1H2	NN	NN	NN	NN	H1H1	H1H1	H1H1	H1H1	NN	NN	H1H1
SAMN07215682	Round	Prunus persica	Yi Hong Shui Mi	H1H1	H1H2	H1H2	H1H2	H2H2	H1H2	H1H2	H1H2	H1H2	NN	H1H1	NN	NN	NN	NN	NN	NN	H1H1	H1H1	H1H1	NN	NN	NN	H1H1	H1H1	H1H1	NN	NN	NN	H1H2	H1H2	H1H1	H1H2	H1H2	H1H1	NN	NN	NN	NN	NN	NN	NN	H1H2	H1H1	H1H1	H1H2
SAMN07215683	Round	Prunus persica	Shenyang Wu Yue Xian	H1H1	H1H2	H1H2	H1H2	H1H2	H1H2	H1H2	H1H2	H1H2	H1H2	H1H2	H1H2	H1H2	NN	NN	NN	NN	NN	NN	NN	H1H1	H1H1	H1H1	H1H1	H1H2	H1H1	NN	NN	H1H1	H1H2	H1H2	NN	H1H2	H1H1	H1H2	NN	NN	NN	H1H1	H1H1	H1H1	H1H1	H1H1	H1H1	H1H1	H1H1
SAMN07215685	Round	Prunus persica	Zao Huang Jin	H1H1	H1H2	H1H2	H1H2	H1H2	H1H2	H1H2	H1H1	H1H1	NN	NN	NN	NN	H1H1	H1H1	NN	NN	H1H1	H1H1	NN	NN	NN	NN	H1H1	H1H1	H1H1	H1H1	H1H1	H1H2	H1H2	H1H1	NN	H1H1	H1H1	H1H1	NN	NN	NN	NN	NN	NN	NN	NN	NN	NN	H1H1
SAMN07215731	Round	Prunus persica	Qing Mao Zi Bai Hua	H1H1	H1H2	H1H2	H1H2	H1H2	H1H2	H1H2	H1H2	H1H2	H1H1	H1H1	H1H1	NN	H1H1	NN	NN	NN	H1H1	H1H1	NN	NN	NN	NN	H1H1	H1H1	H1H1	H1H1	NN	NN	H1H1	H1H2	H1H1	H1H2	NN	H1H1	NN	NN	NN	NN	NN	NN	H1H1	H1H1	NN	H1H2	H1H1
SAMN07215732	Round	Prunus persica	Shi Tao	H1H1	H1H2	H1H2	H1H2	H1H2	H1H2	H1H2	H1H2	H1H2	NN	NN	NN	H1H1	NN	NN	NN	NN	H1H1	H1H1	NN	H1H1	H1H1	H1H1	NN	H1H1	NN	NN	NN	H1H1	H1H1	H1H1	H1H1	H1H1	H1H1	H1H1	H1H1	NN	NN	H1H1	H1H1	H1H1	H1H1	H1H1	NN	NN	H1H1
SAMN07215736	Round	Prunus persica	Huang La Tao	H1H1	H1H2	H1H2	H1H1	H1H1	H1H2	H1H2	H1H1	H1H1	NN	H1H1	H1H1	H1H1	H1H1	H1H1	H1H1	H1H1	H1H2	H1H2	H1H1	H1H1	H1H2	H1H1	H1H1	H1H1	H1H1	H1H2	NN	H1H2	H1H1	H1H1	H1H1	H1H1	H1H2	H1H1	NN	NN	H1H2	NN	NN	NN	NN	NN	H1H1	H1H1	H1H1
SAMN07215737	Round	Prunus persica	Nan Fang Zao Shu Tao	H1H1	H1H2	H1H2	H1H2	H1H2	H1H2	H1H2	H1H2	H1H2	H1H1	H1H1	H1H1	H1H1	H1H1	H1H1	H1H1	H1H1	H1H1	H1H2	H1H1	H1H2	H1H2	H1H2	H1H1	H1H1	H1H1	H1H2	NN	H1H2	H1H1	NN	NN	H2H2	H1H2	H1H1	H1H2	NN	NN	H2H2	H2H2	H2H2	H1H2	H1H2	NN	H1H2	NN
SAMN07215738	Round	Prunus persica	Nan Fang Hong Hua Zao	H1H1	H1H2	H1H2	H1H2	H1H2	H1H2	H1H2	H1H2	H1H2	NN	NN	NN	NN	H1H1	H1H1	H1H1	H1H1	NN	NN	H1H1	H1H1	H1H1	H1H1	H1H1	H1H1	H1H1	H1H2	H1H1	H2H2	H1H1	H1H1	H1H1	H1H2	H1H1	H1H1	NN	NN	NN	H1H2	H1H2	H1H2	H1H2	H1H2	H1H1	H1H1	H1H1
SAMN07215739	Round	Prunus persica	Gua Tao	H1H1	H1H2	H1H2	H1H2	H1H2	H1H1	H1H2	H1H2	H1H2	H1H1	H1H1	H1H1	H1H1	H1H1	H1H1	H1H1	H1H1	NN	NN	H1H2	H1H1	H1H2	H1H1	H1H1	H1H1	H1H1	NN	NN	NN	H1H1	H1H1	NN	H1H1	H1H1	H1H1	NN	NN	NN	NN	NN	NN	NN	NN	NN	H1H1	H1H1
SAMN07215740	Round	Prunus persica	Lianhuashan 1	H1H1	H1H2	H1H2	NN	NN	H1H2	H1H2	H1H2	H1H2	H1H1	H1H1	H1H1	H1H1	H1H1	H1H1	H1H1	H1H1	H1H1	H1H1	H1H1	H1H1	H1H2	H1H1	H1H1	NN	H1H1	NN	NN	NN	H1H1	NN	NN	H1H1	NN	H1H1	NN	NN	NN	H1H2	H1H2	H1H2	H1H1	H1H1	NN	NN	H1H1
SAMN07215741	Round	Prunus persica	Lianhuashan 2	H1H1	NN	H1H1	H1H1	H1H1	H1H1	H1H1	H1H1	H1H1	H1H1	H1H1	H1H1	H1H1	H1H1	H1H1	H1H1	H1H1	H1H1	H1H1	H1H1	H1H1	H1H1	H1H1	H1H1	H1H1	H1H1	H2H2	H2H2	NN	H1H2	NN	NN	H2H2	NN	NN	NN	NN	NN	NN	H1H2	H1H2	H1H2	H1H2	NN	NN	H1H1
SAMN07215742	Round	Prunus persica	Lianhuashan 3	H1H1	H1H2	H1H2	NN	NN	NN	NN	H1H2	H1H2	H1H1	H1H1	H1H1	H1H1	H1H1	H1H1	H1H1	H1H1	H1H1	H1H1	H1H1	H1H1	H1H2	H1H1	NN	H1H1	H1H1	NN	NN	NN	H1H1	NN	NN	H1H1	H1H1	NN	NN	NN	H1H1	H1H1	H1H1	H1H1	H1H1	H1H1	NN	NN	H1H1
SAMN07215744	Round	Prunus persica	Wutongshan 1	H1H1	NN	H1H1	NN	NN	H1H1	H1H1	H1H1	H1H1	NN	H1H1	H1H1	H1H1	H1H1	H1H1	H1H1	H1H1	H1H1	H1H2	H1H1	H1H1	H1H2	H1H1	H1H1	H1H1	H1H1	NN	NN	NN	H1H1	NN	NN	NN	NN	NN	NN	NN	NN	NN	NN	NN	H1H2	H1H2	NN	NN	H1H2
SAMN10394038	Round	Prunus persica	Xia Miao 1	H1H1	H1H2	H1H2	H1H2	H1H2	H1H2	H1H2	H1H2	H1H2	H1H2	H1H2	H1H2	H1H2	H1H2	NN	H1H1	H1H1	H1H1	H1H2	H1H1	H1H1	H1H1	H1H1	H1H1	H1H1	H1H1	H1H1	H1H1	H1H1	H1H2	H1H2	H1H1	H1H1	H1H1	H1H1	H1H1	NN	H1H1	H1H1	H1H1	H1H1	H1H1	H1H1	NN	H1H1	H1H1
SAMN10394040	Round	Prunus ferganensis	Xinjiang Huang Rou	H1H1	H1H1	H1H1	H1H1	H1H1	H1H1	H1H1	H1H1	H1H1	H1H1	H1H1	H1H1	H1H1	H1H1	H1H1	H1H1	H1H1	H1H1	H1H1	H1H1	H1H1	H1H2	H1H1	H1H1	H1H1	H1H1	H1H1	H1H1	H1H1	H1H1	H1H1	H1H1	H1H1	H1H1	H1H1	H1H1	NN	H1H1	H1H1	H1H1	H1H1	H1H1	H1H1	H1H1	H1H1	H1H2
SAMN10394041	Round	Prunus ferganensis	Tian Ren Tao	H1H1	H1H2	H1H2	H1H2	H1H2	H1H2	H1H2	H1H2	H1H2	H1H1	H1H1	H1H1	H1H1	H1H1	H1H1	H1H1	H1H1	H1H1	H1H1	H1H1	H1H1	H1H1	H1H1	H1H1	H1H1	H1H1	H1H1	H1H1	H1H1	H1H1	H1H1	H1H1	H1H1	H1H1	H1H1	H1H1	NN	H1H1	H1H1	H1H1	H1H1	H1H1	H1H1	H1H1	H1H1	H1H1
SAMN10394043	Round	Prunus persica	Hunchun Tao	H1H1	H1H1	H1H1	H1H1	H1H1	H1H1	H1H1	H1H1	H1H1	H1H1	H1H1	H1H1	H1H1	H1H1	H1H1	H1H1	H1H1	H1H1	H1H1	H1H2	H1H1	H1H2	H1H1	H1H1	H1H1	H1H1	H1H2	H1H1	H1H2	H1H1	H1H1	H1H1	H1H1	H1H2	H1H1	H1H2	NN	H1H1	H1H1	H1H1	H1H1	H1H1	H1H1	H1H1	H1H1	H1H1
SAMN10394044	Round	Prunus persica	Jilin 8903	H1H1	H1H2	H1H2	H1H2	H1H2	H1H2	H1H2	H1H2	H1H2	H1H1	H1H1	H1H1	H1H1	H1H1	H1H1	H1H1	H1H1	H1H1	H1H1	H1H1	H1H1	H1H1	H1H1	H1H1	H1H1	H1H1	H1H1	H1H1	H1H1	H1H2	H1H2	H1H1	H1H1	H1H1	H1H1	H1H2	NN	H1H1	H1H1	H1H1	H1H1	H1H1	H1H1	H1H1	H1H1	H1H1
SAMN10394046	Round	Prunus persica	Feicheng Bai Li 10	H1H1	H1H2	H1H2	H1H2	H1H2	H1H2	H1H2	H1H2	H1H2	H1H1	H1H1	H1H1	H1H1	H1H1	H1H1	H1H1	H1H1	H1H1	H1H1	H1H1	H1H1	H1H2	H1H1	H1H1	H1H1	H1H1	H1H2	H1H2	H1H2	H1H1	H1H1	H1H1	H1H2	H1H2	H1H1	H1H2	NN	H1H2	H1H2	H1H2	H1H2	H1H1	H1H1	H1H1	H1H1	H1H1
SAMN10394047	Round	Prunus persica	Tianjin Shui Mi	H1H1	H1H2	H1H2	H1H2	H1H2	H1H2	H1H2	H1H2	H1H2	H1H1	H1H1	H1H1	H1H1	H1H1	H1H1	H1H1	H1H1	H1H1	H1H1	H1H1	H1H1	H1H1	H1H1	H1H1	H1H1	H1H1	H1H2	H1H2	H1H2	H1H1	H1H1	H1H1	H1H1	H1H2	H1H1	H1H2	NN	H1H2	H1H2	H1H2	H1H2	H1H2	H1H2	H1H1	H1H1	H1H2
SAMN10394049	Round	Prunus persica	Hong Li Guang	H1H1	H1H2	H1H2	H1H2	H1H2	H1H2	H1H2	H1H2	H1H2	H1H1	H1H1	H1H1	H1H1	H1H1	H1H1	H1H1	H1H1	H1H2	H1H2	H1H2	H1H1	H1H2	H1H1	H1H1	H1H1	H1H1	H1H1	H1H1	H1H1	H1H1	H1H1	H1H1	H1H2	H1H2	H1H1	H1H2	NN	H1H1	H1H1	H1H1	H1H1	H1H1	H1H1	H1H1	H1H1	H1H2
SAMN10394050	Round	Prunus persica	Zao Shu Huang Gan	H1H1	H1H1	H1H1	H1H1	H1H1	H1H1	H1H1	H1H1	H1H1	H1H1	H1H1	H1H1	H1H1	H1H1	H1H1	H1H1	H1H1	H1H1	H1H1	H1H1	H1H1	H1H1	H1H1	H1H1	H1H1	H1H1	NN	H1H2	H1H2	H1H1	H1H1	H1H1	H1H2	H1H2	H1H1	H1H2	NN	H1H2	H1H2	H1H2	H1H2	H1H2	H1H2	H1H1	H1H2	H1H1
SAMN10394052	Round	Prunus persica	Xian Tao	H1H1	H1H2	H1H2	H1H2	H1H2	H1H2	H1H2	H1H2	H1H2	H1H1	H1H1	H1H1	H1H1	H1H1	H1H1	H1H1	H1H1	H1H1	H1H1	H1H2	H1H1	H1H2	H1H1	H1H1	H1H1	H1H1	H1H2	H1H2	H1H1	H1H1	H1H1	H1H1	H1H2	H1H2	H1H1	H1H2	NN	H1H2	H1H2	H1H2	H1H2	H1H2	H1H2	H1H1	H1H1	H1H1
SAMN10394053	Round	Prunus persica	Nanshan Tian Tao	H1H1	H1H2	H1H2	H1H2	H1H2	H1H2	H1H2	H1H2	H1H2	H1H1	H1H1	H1H1	H1H1	H1H1	H1H1	H1H1	H1H1	H1H2	H1H2	H1H2	H1H1	H1H2	H1H1	H1H1	H1H1	H1H1	H1H2	H1H2	H1H2	H1H1	H1H1	H1H1	H1H1	H1H2	H1H1	H1H2	NN	H1H2	H1H2	H1H2	H1H2	H1H2	H1H2	H1H1	H1H1	H1H1
SAMN10394054	Round	Prunus persica	Ying Ge Tao	H1H1	H1H2	H1H2	H1H2	H1H2	H1H2	H1H2	H1H2	H1H2	H1H2	H1H2	H1H2	H1H2	H1H1	H1H2	H1H2	H1H1	H1H1	H1H2	H1H1	H1H1	H1H2	H1H1	H1H1	H1H1	H1H1	H1H2	H1H2	H1H2	H1H1	H1H1	H1H1	H1H2	H1H2	H1H1	H1H2	NN	H1H2	H1H2	H1H2	H1H2	H1H2	H1H2	H1H1	H1H2	H1H1
SAMN10394055	Round	Prunus persica	Chinese Cling	H1H1	H1H2	H1H2	H1H2	H1H2	H1H2	H1H2	H1H2	H1H2	H1H1	H1H1	H1H1	H1H1	H1H1	H1H1	H1H1	H1H1	H1H1	H1H1	H1H1	H1H1	H1H1	H1H1	H1H1	H1H1	H1H1	H1H1	H1H1	H1H1	H1H1	H1H2	H1H1	H1H1	H1H1	H1H1	H1H2	NN	H1H1	H1H1	H1H1	H1H1	H1H1	H1H1	H1H1	H1H1	H1H1
SAMN10394056	Round	Prunus persica	Ying Zui	H1H1	H1H2	H1H2	H1H2	H1H2	H1H2	H1H2	H1H2	H1H2	H1H1	H1H1	H1H1	H1H1	H1H1	H1H1	H1H1	H1H1	H1H1	H1H1	H1H1	H1H1	H1H1	H1H1	H1H1	H1H1	H1H1	H1H1	H1H1	H1H1	H1H1	H1H1	H1H1	H1H1	H1H1	H1H1	H1H1	NN	H1H1	H1H1	H1H1	H1H1	H1H1	H1H1	H1H1	H1H1	H1H1
SAMN10394058	Round	Prunus persica	Qing Si	H1H1	H1H2	H1H2	H1H2	H1H2	H1H2	H1H2	H1H2	H1H2	H1H1	H1H1	H1H1	H1H1	H1H1	H1H1	H1H1	H1H1	H1H1	H1H1	H1H2	H1H1	H1H2	H1H1	H1H1	H1H1	H1H1	H1H1	H1H2	H1H1	H1H1	H1H1	H1H1	H1H1	H1H1	H1H1	H1H1	NN	H1H1	H1H2	H1H2	H1H2	H1H2	H1H2	H1H1	H1H1	H1H1
SAMN10394059	Round	Prunus persica	Huo Lian Jin Dan	H1H1	H1H2	H1H2	H1H2	H1H2	H1H2	H1H2	H1H2	H1H2	H1H1	H1H1	H1H1	H1H1	H1H1	H1H1	H1H1	H1H1	H1H2	H1H2	H1H2	H1H1	H1H2	H1H1	H1H1	H1H1	H1H1	H1H1	H1H1	H1H1	H1H1	H1H1	H1H1	H1H1	H1H1	H1H1	H1H1	NN	H1H1	H1H1	H1H1	H1H1	H1H1	H1H1	H1H1	H1H2	H1H1
SAMN10394060	Round	Prunus persica	Qing Tao	H1H1	H1H2	H1H2	H1H2	H1H2	H1H2	H1H2	H1H2	H1H2	H1H1	H1H1	H1H1	H1H1	H1H1	H1H1	H1H1	H1H1	H1H1	H1H1	H1H1	H1H1	H1H1	H1H1	H1H1	H1H1	H1H1	H1H2	H1H2	H1H2	H1H2	H1H2	H1H1	H1H2	H1H2	H1H1	H1H2	NN	H1H1	H1H1	H1H1	H1H1	H1H1	H1H1	H1H1	H1H2	H1H2
SAMN10394061	Round	Prunus persica	Jing Yu	H1H1	H1H2	H1H2	H1H2	H1H2	H1H2	H1H2	H1H2	H1H2	H1H2	H1H2	H1H2	H1H2	H1H1	H1H1	H1H2	H1H2	H1H1	H1H2	H1H1	H1H2	H1H2	H1H2	H1H1	H1H1	H1H1	H1H2	H1H2	H1H2	H1H2	H1H2	H1H1	H1H2	H1H2	H1H1	H1H2	NN	H1H1	H1H2	H1H1	H1H2	H1H2	H1H1	H1H1	H1H1	H1H2
SAMN10394062	Round	Prunus persica	Zhong You Tao 5	H1H1	H1H2	H1H2	H1H2	H1H2	H1H2	H1H2	H1H2	H1H2	H1H2	H1H2	H1H2	H1H2	H1H2	H1H2	H1H2	H1H2	H1H2	H1H2	H1H2	H1H2	H1H2	H1H2	H1H1	H1H1	H1H1	H1H1	H1H1	H1H2	H1H1	H1H2	H1H1	H1H2	H1H1	H1H2	H1H1	NN	H1H1	H1H1	H1H1	H1H1	H1H1	H1H1	H1H1	H1H1	H1H1
SAMN10394063	Round	Prunus persica	Rui Guang 3	H1H1	H1H2	H1H2	H1H2	H1H2	H1H2	H1H2	H1H2	H1H2	H1H2	H1H2	H1H2	H1H2	H1H2	H1H2	H1H2	H1H2	H1H2	H1H2	H1H1	H1H1	H1H1	H1H1	H1H1	H1H1	H1H1	H1H1	H1H2	H1H2	H1H1	H1H1	H1H1	H1H2	H1H2	H1H2	H1H2	NN	H1H1	H1H1	H1H1	H1H1	H1H1	H1H1	H1H1	H1H1	H1H1
SAMN10394064	Round	Prunus persica	Maria Serena	H1H1	H1H1	H1H1	H1H1	H1H1	H1H1	H1H1	H1H1	H1H1	H1H1	H1H1	H1H1	H1H1	H1H1	H1H1	H1H1	H1H1	H1H1	H1H1	H1H1	H1H1	H1H1	H1H1	H1H1	H1H1	H1H1	H1H1	H1H1	H1H1	H1H1	H1H1	H1H1	H1H1	H1H1	H1H1	H1H1	NN	H1H1	H1H1	H1H1	H1H1	H1H1	H1H1	H1H1	H1H1	H1H2
SAMN10394065	Round	Prunus persica	Elberta	H1H1	H1H2	H1H2	H1H2	H1H2	H1H2	H1H2	H1H1	H1H1	H1H2	H1H2	H1H2	H1H2	H1H1	H1H1	H1H1	H1H1	H1H1	H1H2	H1H1	H1H1	H1H1	H1H1	H1H1	H1H1	H1H1	H1H1	H1H1	H1H1	H1H1	H1H2	H1H1	H1H1	H1H1	H1H1	H1H2	NN	H1H1	H1H1	H1H1	H1H1	H1H1	H1H1	H1H1	H1H1	H1H1
SAMN10394066	Round	Prunus persica	Redhaven	H1H1	H1H2	H1H2	H1H2	H1H2	H1H2	H1H2	H1H2	H1H1	H1H1	H1H2	H1H2	H1H2	H1H1	H1H1	H1H1	H1H1	H1H1	H1H1	H1H1	H1H1	H1H1	H1H1	H1H1	H1H1	H1H1	H1H1	H1H1	H1H1	H1H1	H1H1	H1H1	H1H1	H1H1	H1H1	H1H1	NN	H1H1	H1H1	H1H1	H1H1	H1H1	H1H1	H1H1	H1H1	H1H1
SAMN10394067	Round	Prunus persica	Okitsu	H1H1	H1H2	H1H2	H1H2	H1H2	H1H2	H1H2	H1H2	H1H2	H1H2	H1H2	H1H2	H1H2	H1H1	H1H1	H1H1	NN	H1H1	H1H2	H1H1	H1H1	H1H2	H1H1	H1H1	H1H1	H1H1	H1H1	H1H2	H1H2	H1H2	H1H2	H1H1	H1H2	H1H2	H1H2	H1H2	NN	H1H1	H1H1	H1H2	H1H1	H1H2	H1H1	H1H1	H1H1	H1H1
SAMN10394068	Round	Prunus persica	Hakuho	H1H1	H1H2	H1H2	H1H2	H1H2	H1H2	H1H2	H1H2	H1H2	H1H2	H1H2	H1H2	H1H2	H1H1	H1H1	H1H1	H1H1	H1H2	H1H2	H1H2	H1H2	H1H2	H1H2	H1H1	H1H1	H1H1	H1H2	H1H2	H1H2	H1H2	H1H2	H1H1	H1H2	H1H2	H1H2	H1H2	NN	H1H2	H1H2	H1H2	H1H2	H1H2	H1H2	H1H1	H1H1	H1H2
SAMN10394069	Round	Prunus persica	Okubo	H1H1	H1H2	H1H2	H1H2	H1H2	H1H2	H1H2	H1H2	H1H2	H1H1	H1H1	H1H1	H1H1	H1H1	H1H1	H1H1	H1H1	H1H1	H1H1	H1H1	H1H1	H1H1	H1H1	H1H1	H1H1	H1H1	H1H1	H1H1	H1H2	H1H1	H1H2	H1H1	H1H1	H1H1	H1H1	H1H2	NN	H1H1	H1H1	H1H1	H1H1	H1H1	H1H1	H1H1	H1H1	H1H2
SAMN10584769	Round	Prunus persica	Hei Bu Dai	H1H1	H1H2	H1H2	H1H1	H1H1	H1H1	H1H2	H1H1	H1H1	H1H1	H1H1	H1H1	H1H1	H1H1	H1H1	H1H1	H1H1	H1H1	H1H1	H1H1	H1H1	H1H2	H1H1	H1H1	H1H1	H1H1	H1H1	H1H1	H1H1	H1H1	H1H1	H1H1	H1H1	H1H1	H1H1	H1H1	NN	H1H1	H1H1	H1H1	H1H1	H1H1	H1H1	H1H1	H1H1	H1H2
SAMN10584770	Round	Prunus persica	Hua Yu Lu	H1H1	H1H2	H1H2	H1H2	H1H2	H1H2	H1H2	H1H2	H1H2	H1H1	H1H1	H1H1	H1H1	H1H1	H1H1	H1H1	H1H1	H1H1	H1H1	H1H1	H1H1	H1H1	H1H1	H1H1	H1H1	H1H1	H1H1	H1H1	H1H1	H1H2	H1H2	H1H1	H1H1	H1H1	H1H1	H1H2	NN	H1H1	H1H1	H1H1	H1H1	H1H1	H1H1	H1H1	H1H1	H1H1
SAMN10584772	Round	Prunus persica	Xia Ye Tao	H1H1	H1H1	H1H1	H1H1	H1H1	H1H1	H1H1	H1H1	H1H1	H1H2	H1H2	H1H2	H1H2	H1H1	H1H1	H1H2	H1H2	H1H2	H1H2	H1H2	H1H2	H1H2	H1H2	H1H1	H1H1	H1H1	H1H1	H1H2	H1H2	H1H1	H1H1	H1H1	H1H1	H1H2	H1H1	H1H2	NN	H1H1	H1H1	H1H1	H1H1	H1H1	H1H1	H1H1	H1H1	H1H1
SAMN10584774	Round	Prunus persica	Bai Wu 8#	H1H1	H1H2	H1H2	H1H2	H1H2	H1H2	H1H2	H1H2	H1H2	H1H2	H1H2	H1H2	H1H2	H1H1	H1H1	H1H1	H1H2	H1H2	H1H2	H1H2	H1H2	H1H2	H1H2	H1H1	H1H1	H1H1	H1H1	H1H2	H1H2	H1H1	H1H2	H1H1	H1H2	H1H2	H1H2	H1H2	NN	H1H2	H1H1	H1H2	H1H1	H1H2	H1H1	H1H1	H1H1	H1H1
SAMN10584775	Round	Prunus persica	Shi Tou Tao	H1H1	H1H2	H1H2	H1H2	H1H2	H1H2	H1H2	H1H2	H1H2	H1H1	H1H1	H1H1	H1H1	H1H1	H1H1	H1H1	H1H1	H1H1	H1H1	H1H1	H1H1	H1H1	H1H1	H1H1	H1H1	H1H1	H1H1	H1H1	H1H2	H1H2	H1H2	H1H1	H1H1	H1H1	H1H1	H1H2	NN	H1H1	H1H1	H1H1	H1H1	H1H1	H1H1	H1H1	H1H1	H1H1
SAMN10584776	Round	Prunus persica	Sa Hong Long Zhu	H1H1	H1H2	H1H2	H1H2	H1H2	H1H2	H1H2	H1H2	H1H2	H1H1	H1H1	H1H1	H1H1	H1H1	H1H1	H1H1	H1H1	H1H1	H1H1	H1H1	H1H1	H1H2	H1H1	H1H1	H1H1	H1H1	H1H2	H1H1	H1H2	H1H1	H1H1	H1H1	H1H2	H1H2	H1H1	H1H2	NN	H1H2	H1H2	H1H2	H1H2	H1H2	H1H2	H1H1	H1H1	H1H1
SAMN10584777	Round	Prunus persica	Shou Bai	H1H1	H1H2	H1H2	H1H2	H1H2	H1H2	H1H2	H1H2	H1H2	H1H1	H1H1	H1H1	H1H1	H1H1	H1H1	H1H1	H1H1	H1H2	H1H2	H1H1	H1H1	H1H2	H1H1	H1H1	H1H1	H1H1	H1H2	H1H1	H1H2	H1H1	H1H1	H1H1	H1H2	H1H2	H1H1	H1H2	NN	H1H2	H1H2	H1H2	H1H2	H1H2	H1H2	H1H1	H1H1	H1H1
SAMN10584778	Round	Prunus persica	Hong Shan Hu	H1H1	H1H1	H1H2	H1H2	H1H2	H1H2	H1H2	H1H2	H1H2	H1H2	H1H2	H1H2	H1H2	H1H2	H1H1	H1H2	H1H2	H1H1	H1H2	H1H2	H1H2	H1H2	H1H2	H1H1	H1H2	H1H2	H1H1	H1H2	H1H2	H1H1	H1H2	H1H1	H1H2	H1H2	H1H1	H1H2	NN	H1H1	H1H1	H1H1	H1H1	H1H1	H1H1	H1H1	H1H1	H1H1
SAMN10584779	Round	Prunus persica	Yangzhou 3#	H1H1	H1H2	H1H2	H1H2	H1H2	H1H2	H1H2	H1H2	H1H2	H1H1	H1H1	H1H1	H1H1	H1H1	H1H1	H1H1	H1H1	H1H1	H1H1	H1H1	H1H1	H1H2	H1H1	H1H1	H1H1	H1H1	H1H1	H1H1	H1H2	H1H2	H1H2	H1H1	H1H1	H1H1	H1H1	H1H2	NN	H1H1	H1H1	H1H1	H1H1	H1H1	H1H1	H1H1	H1H1	H1H1
SAMN10584780	Round	Prunus persica	Hong Ye Tao Ya Bian	H1H1	H1H2	H1H2	H1H2	H1H2	H1H2	H1H2	H1H2	H1H2	H1H1	H1H1	H1H1	H1H1	H1H1	H1H1	H1H1	H1H1	H1H1	H1H1	H1H1	H1H1	H1H1	H1H1	H1H1	H1H1	H1H1	H1H2	H1H2	H1H2	H1H1	H1H1	H1H1	H1H2	H1H2	H1H1	H1H2	NN	H1H2	H1H1	H1H1	H1H1	H1H2	H1H2	H1H1	H1H1	H1H1
SAMN10584782	Round	Prunus persica	Mao Tao (2-1-55)	H1H1	H1H1	H1H1	H1H2	H1H2	H1H2	H1H2	H1H1	H1H1	H1H2	H1H2	H1H2	H1H2	H1H2	H1H2	H1H2	H1H2	H1H1	H1H1	H1H2	H1H2	H1H2	H1H2	H1H1	H1H1	H1H1	H1H1	H1H2	H1H1	H1H1	H1H1	H1H1	H1H1	H1H2	H1H2	H1H2	NN	H1H1	H1H1	H1H1	H1H1	H1H1	H1H1	H1H1	H1H1	H1H1
SAMN10584783	Round	Prunus persica	Yu Hua Lu	H1H1	H1H2	H1H2	H1H2	H1H2	H1H2	H1H2	H2H2	H1H2	H2H2	H2H2	H2H2	H2H2	H1H2	NN	NN	NN	H1H2	H1H2	NN	NN	H1H1	H1H1	H1H1	H1H1	H1H1	H1H1	NN	H1H2	H1H1	H1H2	H1H1	H1H1	H1H1	H1H1	H1H2	NN	NN	NN	NN	NN	H1H1	H1H1	H1H1	H1H1	H1H2
SAMN10584784	Round	Prunus persica	Xi Nong Shui Mi	H1H1	H1H1	H1H1	H1H1	H1H1	H1H2	H1H2	H1H2	H1H2	NN	NN	NN	NN	NN	NN	NN	NN	NN	NN	NN	NN	NN	NN	H1H1	H1H1	H1H1	H1H1	NN	NN	H1H1	H1H2	NN	H1H2	H1H1	H1H1	H1H2	NN	NN	NN	NN	NN	NN	NN	NN	NN	H1H2
SAMN10584785	Round	Prunus persica	Ying Chun	H1H1	H1H1	H1H1	H1H1	H1H1	H1H1	H1H1	H1H1	H1H1	H1H1	H1H1	H1H1	NN	H1H1	H1H1	H1H1	H1H1	H1H1	H1H1	NN	H1H1	H1H2	H1H1	NN	H1H1	H1H1	H1H2	H1H1	H1H2	H1H1	H1H2	H1H1	H1H2	H1H1	H1H1	NN	NN	NN	NN	NN	NN	NN	NN	H1H1	H1H1	H1H1
SAMN10584787	Round	Prunus persica	Zao Chun Tao	H1H1	H1H1	H1H1	H1H1	H1H1	H1H1	H1H1	H1H1	H1H1	H1H2	H1H2	H1H2	H1H2	H1H2	NN	NN	NN	H1H2	H1H2	H1H2	H1H2	H1H2	H1H2	H1H1	H1H1	H1H1	H1H2	H1H2	H1H2	H1H1	H1H1	H1H1	H1H2	H1H2	H1H2	H1H2	NN	H1H1	H1H1	H1H1	H1H1	H1H1	H1H1	NN	NN	H1H2
SAMN10584788	Round	Prunus persica	Da Zhao Huang Tao	H1H1	H1H2	H1H2	H1H2	H1H2	H1H2	H1H2	H1H2	H1H2	H1H2	H1H2	H1H2	H1H2	H1H1	H1H1	H1H1	H1H1	H1H1	H1H2	H1H2	NN	NN	NN	H1H1	H1H1	H1H1	NN	NN	NN	H1H1	H1H1	H1H1	H1H1	H1H1	H1H1	NN	NN	NN	H1H1	H1H1	H1H1	H1H1	H1H1	NN	NN	H1H2
SAMN10584789	Round	Prunus persica	Xiang Jiao Tao	H1H1	H1H2	H1H2	H1H2	H1H2	H1H2	H2H2	H1H2	H1H2	H1H1	H1H1	H1H1	H1H1	H1H1	H1H1	H1H1	H1H1	H1H1	H1H1	NN	NN	NN	NN	H1H1	H1H1	H1H1	H1H1	NN	H1H2	H1H2	H1H2	H1H1	H1H1	H1H1	H1H1	NN	NN	H1H1	H1H1	H1H1	H1H1	H1H1	H1H1	NN	H1H1	H1H2
SAMN10584790	Round	Prunus persica	Texstar	H1H1	NN	NN	NN	NN	H1H1	H1H1	H1H2	H1H1	H1H2	H1H2	H1H2	H1H2	H1H2	NN	H1H2	H1H2	H1H1	H1H2	H1H1	H1H1	H1H1	H1H1	H1H1	H1H1	H1H1	NN	NN	NN	H1H1	NN	NN	NN	H1H1	H1H1	NN	NN	NN	NN	NN	NN	NN	NN	NN	H1H2	H1H1
SAMN10584791	Round	Prunus persica	Dawangzhuang Huang Tao	H1H1	H1H2	H1H2	H1H2	H1H2	H1H2	H1H2	H1H2	H1H2	H1H1	H1H1	H1H1	H1H1	H1H1	H1H1	H1H1	H1H1	H1H1	H1H1	H1H1	H1H1	H1H1	H1H1	H1H1	H1H1	H1H1	H1H1	NN	NN	H1H2	NN	NN	H1H1	H1H1	H1H1	NN	NN	H1H1	NN	H1H1	H1H1	H1H1	H1H1	NN	H1H1	H1H1
SAMN10584792	Round	Prunus persica	He Yang You Tao	H1H1	H1H2	H1H2	H1H2	H1H2	H1H2	H2H2	H1H2	H1H2	H1H1	H1H1	NN	NN	H1H1	H1H1	H1H1	H1H1	H1H1	H1H1	H1H1	H1H1	H1H2	H1H1	H1H1	H1H1	H1H1	H1H1	NN	NN	H1H1	NN	H1H1	H1H2	H1H1	H1H1	NN	NN	NN	NN	NN	NN	NN	NN	NN	NN	H1H2
SAMN10584795	Round	Prunus persica	Han Shan Mi	H1H1	H1H2	H1H2	H1H2	H1H2	H1H2	H1H2	H1H2	H1H2	H1H2	H1H2	H1H2	H1H2	H1H1	H1H1	H1H1	NN	H1H2	H1H2	H1H2	H1H2	H1H2	H1H2	H1H1	H1H1	H1H1	H1H2	NN	H1H2	H1H1	H1H2	H1H1	H1H2	H1H2	H1H1	H1H2	NN	NN	H1H1	H1H1	H1H1	H1H2	H1H2	NN	NN	NN
SAMN10584796	Round	Prunus persica	Dan Ban Zi Tao	H1H1	H1H2	H1H2	H1H2	H1H2	H1H1	H1H2	H1H1	H1H1	NN	H1H1	H1H1	H1H1	H1H1	H1H1	H1H1	H1H1	H1H1	H1H1	H1H1	H1H1	H1H1	H1H1	H1H1	NN	H1H1	H1H1	NN	NN	H1H1	H1H1	NN	H1H2	H1H2	H1H1	NN	NN	NN	NN	NN	NN	NN	NN	NN	H1H2	H1H1
SAMN10584797	Round	Prunus persica	Jiang Tao	H1H1	H1H2	H1H2	H1H2	H1H2	H2H2	H1H2	H1H2	H1H2	H1H1	H1H1	H1H1	H1H1	H1H1	H1H1	H1H1	NN	H1H2	H1H2	NN	H1H1	H1H2	H1H1	H1H1	H1H1	H1H1	H1H2	NN	NN	H1H1	H1H1	NN	H1H2	H1H2	H1H1	NN	NN	H1H2	H1H2	H1H2	H1H2	H1H2	H1H2	NN	NN	H1H2
SAMN10584798	Round	Prunus persica	Gucheng Chun Lei	H1H1	H1H2	H1H2	H1H2	H1H2	H1H2	H1H2	H1H2	H1H2	H1H1	H1H1	H1H1	H1H1	NN	NN	NN	NN	NN	H1H2	H1H2	H1H2	H1H2	H1H2	H1H1	H1H1	NN	H1H1	NN	H1H2	H1H1	H1H2	H1H1	H1H1	H1H1	H1H2	NN	NN	NN	H1H1	H1H1	H1H1	H1H2	H1H1	H1H1	H1H1	H1H2
SAMN10584800	Round	Prunus persica	Qi Zui Hong Rou	H1H1	H1H1	H1H1	H1H1	H1H1	H1H2	H1H2	H1H2	H1H2	NN	NN	H1H1	H1H1	H1H1	NN	NN	NN	H1H2	H1H2	H1H2	H1H1	H1H2	H1H1	H1H1	H1H1	H1H1	H1H1	NN	H1H2	H1H1	H1H1	NN	H1H1	H1H1	H1H1	NN	NN	NN	NN	H1H1	H1H1	H1H1	H1H1	H1H1	NN	H1H2
SAMN10584801	Round	Prunus persica	Guizhou Huang Jin Mi	H1H1	H1H1	H1H1	H1H1	H1H1	H1H1	H1H1	NN	NN	H1H2	H1H2	H1H2	NN	H1H1	NN	NN	NN	H1H1	H1H1	H1H2	H1H1	H1H1	H1H1	H1H2	NN	H1H2	H1H1	H1H2	H1H2	H1H1	H1H1	NN	H1H2	H1H2	H1H2	NN	NN	H1H1	H1H1	H1H2	H1H1	H1H2	H1H1	H1H1	H1H1	H1H2
SAMN10584802	Round	Prunus persica	Menggu Bian Tao	H1H1	NN	NN	NN	NN	NN	NN	NN	NN	NN	NN	NN	NN	NN	NN	NN	NN	NN	NN	NN	NN	NN	NN	NN	NN	NN	NN	NN	NN	NN	NN	NN	NN	NN	NN	NN	NN	NN	NN	NN	NN	NN	NN	NN	NN	H1H1
SAMN10584808	Round	Prunus persica	Wan Huang Jin	H1H1	H1H2	H1H2	NN	H1H2	H1H2	H1H2	H1H2	H1H2	H1H1	H1H1	H1H1	H1H1	H1H1	H1H1	H1H1	H1H1	NN	H1H1	H1H1	H1H1	H1H1	H1H1	NN	H1H1	H1H1	H1H2	NN	NN	H1H1	NN	H1H1	H1H2	NN	NN	NN	NN	H1H2	H1H2	H1H2	H1H2	H1H2	H1H2	NN	NN	H1H2
SAMN10584809	Round	Prunus persica	Fayette	H1H1	H1H2	H1H2	NN	NN	NN	H1H2	H1H2	H1H2	H1H2	H1H2	H1H2	H1H2	H1H1	H1H1	H1H1	H1H1	H1H2	H1H2	H1H1	H1H1	H1H1	H1H1	NN	H1H1	H1H1	NN	NN	H1H2	H1H1	NN	NN	H1H1	H1H1	NN	NN	NN	H1H1	H1H1	H1H1	H1H1	H1H1	H1H1	NN	NN	H1H1
SAMN10584812	Round	Prunus persica	Myojo	H1H1	H1H1	H1H1	H1H2	H1H2	H1H1	H1H1	H1H1	H1H1	H1H2	H1H2	H1H2	H1H2	H1H1	H1H1	H1H1	H1H1	H1H2	H1H2	H1H1	H1H2	H1H2	H1H2	NN	NN	H1H1	H1H1	H1H1	H1H1	H1H1	NN	NN	NN	H1H1	NN	NN	H1H1	H1H1	H1H1	H1H1	H1H1	H1H1	H1H1	NN	NN	H1H2
SAMN10584815	Round	Prunus persica	Xiu Yu	H1H1	H1H2	H1H2	NN	NN	H1H2	H1H2	H1H2	H1H2	H1H2	H1H2	H1H2	H1H2	H1H1	H1H1	H1H1	H1H1	H1H2	H1H2	H1H2	H1H2	H1H2	H1H2	H1H1	H1H1	H1H1	H1H1	NN	H1H1	H1H1	NN	H1H1	H1H1	H1H1	NN	NN	H1H1	H1H1	H1H1	H1H1	H1H1	H1H1	H1H1	NN	NN	NN
SAMN10584816	Round	Prunus persica	Zi Rou Tao	H1H1	H1H1	H1H1	NN	NN	H1H1	NN	NN	NN	H1H2	H1H2	H1H2	H1H2	H1H1	H1H1	H1H1	H1H1	H1H2	H1H2	H1H1	H1H1	H1H1	H1H1	H1H1	NN	H1H1	NN	H1H1	NN	NN	NN	NN	H1H1	H1H1	NN	NN	NN	NN	H1H1	H1H1	H1H1	H1H1	H1H1	NN	NN	H1H1
SAMN10584817	Round	Prunus persica	Zhen Zhu Hong	H1H1	H1H1	H1H1	NN	NN	NN	H1H1	H1H1	H1H1	H1H1	H1H1	H1H1	H1H1	H1H1	H1H1	H1H1	H1H1	H1H2	H1H2	H1H1	H1H1	H1H2	H1H1	NN	NN	NN	NN	NN	NN	H1H1	NN	NN	NN	NN	NN	NN	NN	H1H2	H1H2	H1H2	H1H2	H1H1	H1H1	NN	NN	H1H1
SAMN10584819	Round	Prunus persica	Sunraycer	H1H1	H1H1	H1H1	H1H1	H1H1	H1H1	H1H1	H1H1	H1H1	H1H2	H1H2	H1H2	H1H2	H1H1	H1H1	H1H1	H1H1	H1H2	H1H2	H1H1	H1H1	H1H1	H1H1	NN	H1H1	H1H1	NN	H1H1	NN	H1H1	NN	NN	H1H1	H1H1	H1H1	NN	H1H1	H1H1	H1H1	H1H1	H1H1	NN	NN	NN	H1H2	H1H2
SAMN10584820	Round	Prunus persica	Rose prince	H1H1	H1H1	H1H1	H1H1	H1H1	NN	H1H2	H1H2	H1H2	H1H1	H1H1	H1H1	H1H1	H1H1	H1H1	H1H1	H1H1	H1H1	H1H1	H1H2	H1H1	H1H2	H1H1	H1H1	NN	H1H1	H1H1	H1H1	NN	H1H1	NN	NN	H1H1	H1H1	H1H1	NN	H1H2	H1H2	H1H2	H1H2	H1H2	H1H1	H1H1	NN	NN	H1H1
SAMN10584822	Round	Prunus persica	Flordadawn	H1H1	H1H2	H1H2	H1H2	H1H2	H1H2	H1H2	H1H2	H1H2	H1H2	H1H2	H1H2	H1H2	H1H2	NN	H1H2	H1H2	H1H2	H1H2	H1H2	H1H1	H1H1	H1H1	H1H1	H1H1	H1H1	H1H1	NN	NN	H1H1	NN	NN	H1H1	H1H1	NN	H1H1	H1H1	H1H1	H1H1	H1H1	H1H1	H1H1	H1H1	NN	H1H1	H1H1
SAMN10584823	Round	Prunus persica	Zhong You 6#	H1H1	H1H1	H1H1	NN	NN	NN	NN	NN	NN	H1H2	H1H2	H1H2	H1H2	H1H1	H1H1	H1H1	H1H1	H1H2	H1H2	H1H1	H1H1	H1H2	H1H2	H1H1	H1H1	H1H1	H1H2	NN	NN	H1H1	NN	H1H1	H1H1	H1H1	NN	NN	NN	H1H2	H1H2	H1H2	H1H2	H1H2	H1H2	NN	H1H1	H1H1
SAMN10584824	Round	Prunus persica	Carson	H1H1	H1H1	H1H1	H1H1	H1H1	H1H1	H1H1	NN	NN	H1H1	H1H1	H1H1	H1H1	H1H1	H1H1	H1H1	H1H1	H1H1	H1H1	H1H1	H1H1	H1H1	H1H1	H1H1	NN	NN	NN	H1H1	NN	H1H1	NN	H1H1	H1H1	H1H1	NN	NN	NN	H1H1	H1H1	H1H1	H1H1	H1H1	H1H1	NN	H1H1	H1H1
SAMN10584826	Round	Prunus persica	Zhong You 8#	H1H1	H1H1	H1H1	H1H2	H1H2	H1H2	H1H2	H1H1	H1H1	H1H1	H1H1	H1H1	H1H1	H1H1	H1H1	H1H1	H1H1	H1H1	H1H1	H1H1	H1H1	H1H1	H1H1	H1H1	H1H1	H1H1	NN	NN	NN	H1H1	NN	NN	H1H1	H1H1	NN	NN	H1H1	NN	H1H1	H1H1	H1H1	H1H1	H1H1	NN	H1H1	H1H1
SAMN10584827	Round	Prunus persica	Jian Ding Qiu Tao	H1H1	H1H1	H1H1	H1H1	H1H1	NN	H1H1	H1H1	H1H1	H1H1	H1H1	H1H1	H1H1	H1H1	H1H1	H1H1	H1H1	H1H2	H1H2	H1H1	H1H1	H1H2	H1H1	H1H1	H1H1	H1H1	NN	NN	H1H1	H1H1	NN	NN	H1H1	H1H1	NN	NN	NN	H1H1	H1H1	H1H1	H1H1	H1H1	H1H1	NN	NN	H1H2
[truncated: 23 more rows]
[truncated: 18 more columns]

## Sheet: Table S7
Table S7 The presence of alternative allele in flat and round peach accessions
[truncated: 67 more rows]

## Sheet: Table S8
Table S8 Sequences of primers used for cloning and qRT-PCR
[truncated: 45 more rows]

[truncated: 2 more sheets: Table S9, Table S10]
